# Supplementary material for: The genomes of a monogenic fly: views of primitive sex chromosomes
Source: Sci Rep. 2020 Sep 25;10:15728. doi: 10.1038/s41598-020-72880-0 (PMC7519133; doi:10.1038/s41598-020-72880-0)
Supplement: Supplementary file 1 — Supplementary file1 [file 41598_2020_72880_MOESM1_ESM.xlsx]

## Sheet: TF_BLASTp_results
Predicted protein sequence name	Description	Length	E-value	sim mean	GO IDs	GO Names	Enzyme Codes	Enzyme Names
maker-CrufTF_contig_1385-augustus-gene-0.18-mRNA-1_protein_AED_0.01_eAED_0.01_QI_0|0|0|1|1|1|3|0|	ribosome biogenesis BMS1 homolog	1170	0	88.6	C:GO:0005634; P:GO:0042254	C:nucleus; P:ribosome biogenesis
maker-CrufTF_contig_1385-augustus-gene-0.17-mRNA-1_protein_AED_0.01_eAED_0.01_QI_220|1|1|1|0|0|4|238|	LETM1 domain-containing 1	439	0	77.57	C:GO:0016021; F:GO:0043022	C:integral component of membrane; F:ribosome binding
maker-CrufTF_contig_1385-augustus-gene-0.20-mRNA-1_protein_AED_0.10_eAED_0.10_QI_183|0.66|0.71|1|0.16|0.28|7|1091|	transcription activator MSS11 isoform X1	287	7.26299e-106	88.85
maker-CrufTF_contig_1385-augustus-gene-0.21-mRNA-1_protein_AED_0.01_eAED_0.01_QI_31|1|1|1|1|1|4|147|	60S ribosomal L14	166	3.77377e-107	97.29	F:GO:0003735; C:GO:0005840; P:GO:0006412	F:structural constituent of ribosome; C:ribosome; P:translation
maker-CrufTF_contig_1385-augustus-gene-0.22-mRNA-1_protein_AED_0.37_eAED_0.37_QI_0|0|0|1|0|0|2|0|	lebercilin	113	2.44092e-36	84.09
maker-CrufTF_contig_393-augustus-gene-0.17-mRNA-1_protein_AED_0.05_eAED_0.05_QI_134|0.88|0.8|1|0.88|0.8|10|399|	ATP-dependent zinc metalloprotease YME1 homolog isoform X1	740	0	87.19	F:GO:0004222; F:GO:0005524; P:GO:0006508; C:GO:0016021	F:metalloendopeptidase activity; F:ATP binding; P:proteolysis; C:integral component of membrane	EC:3.4.24	Acting on peptide bonds (peptidases)
maker-CrufTF_contig_393-augustus-gene-0.16-mRNA-1_protein_AED_0.13_eAED_0.13_QI_0|0|0|1|1|1|5|0|	Cytosolic non-specific dipeptidase	431	0	92.31	P:GO:0006508; F:GO:0008237; F:GO:0016805; F:GO:0034701	P:proteolysis; F:metallopeptidase activity; F:dipeptidase activity; F:tripeptidase activity	EC:3.4.13	Acting on peptide bonds (peptidases)
maker-CrufTF_contig_393-augustus-gene-0.19-mRNA-1_protein_AED_0.09_eAED_0.09_QI_0|0|0|1|1|1|4|0|	OCIA domain-containing 1	261	1.74249e-160	75.27	F:GO:0003674; C:GO:0005575; P:GO:0008150	F:molecular_function; C:cellular_component; P:biological_process
maker-CrufTF_contig_393-exonerate_protein2genome-gene-0.15-mRNA-1_protein_AED_0.00_eAED_0.00_QI_0|-1|0|1|-1|0|1|0|	Mediator of RNA polymerase II transcription subunit 16	785	0	76.02
maker-CrufTF_contig_30-augustus-gene-0.8-mRNA-1_protein_AED_0.14_eAED_0.14_QI_0|0|0|0.75|0.85|0.87|8|0|	daughter of sevenless	614	0	71.63
maker-CrufTF_contig_30-augustus-gene-0.9-mRNA-1_protein_AED_0.01_eAED_0.01_QI_267|1|1|1|0.2|0.33|6|367|	cleavage and polyadenylation specificity factor subunit 5	231	5.91063e-163	96.13	F:GO:0003729; C:GO:0005849; P:GO:0006378; F:GO:0016787	F:mRNA binding; C:mRNA cleavage factor complex; P:mRNA polyadenylation; F:hydrolase activity
maker-CrufTF_contig_1469-augustus-gene-0.6-mRNA-1_protein_AED_0.06_eAED_0.06_QI_0|0.16|0.14|1|0.83|0.71|7|0|	titin-like isoform X3	4344	0	75.04	P:GO:0007165	P:signal transduction
maker-CrufTF_contig_1469-exonerate_protein2genome-gene-0.3-mRNA-1_protein_AED_0.01_eAED_0.01_QI_0|-1|0|1|-1|0|1|0|	peptidoglycan-recognition SD	123	1.84452e-71	71.62	F:GO:0008270; F:GO:0008745; P:GO:0009253; P:GO:0045087	F:zinc ion binding; F:N-acetylmuramoyl-L-alanine amidase activity; P:peptidoglycan catabolic process; P:innate immune response	EC:3.5.1.28	N-acetylmuramoyl-L-alanine amidase
maker-CrufTF_contig_885-augustus-gene-0.3-mRNA-1_protein_AED_0.33_eAED_0.33_QI_0|0.66|0.25|1|1|1|4|0|	box A-binding factor isoform X1	326	3.3008e-107	55.7	F:GO:0003700; P:GO:0006355; F:GO:0008270; F:GO:0043565	F:DNA-binding transcription factor activity; P:regulation of transcription, DNA-templated; F:zinc ion binding; F:sequence-specific DNA binding
maker-CrufTF_contig_855-augustus-gene-0.2-mRNA-1_protein_AED_0.03_eAED_0.03_QI_15|1|1|1|0|0|6|170|	corticotropin-releasing factor-binding	288	0	85.98	F:GO:0051424	F:corticotropin-releasing hormone binding
maker-CrufTF_contig_1451-augustus-gene-0.9-mRNA-1_protein_AED_0.03_eAED_0.03_QI_0|1|0.75|1|0|0|4|166|	ARV1	245	5.48414e-135	71.5	C:GO:0016021	C:integral component of membrane
maker-CrufTF_contig_1451-augustus-gene-0.10-mRNA-1_protein_AED_0.15_eAED_0.15_QI_983|0.5|0.2|1|1|1|5|0|	WD repeat-containing 26 homolog	550	0	75.4
maker-CrufTF_contig_19-augustus-gene-0.26-mRNA-1_protein_AED_0.06_eAED_0.06_QI_344|0.8|0.66|1|0.6|0.5|6|166|	serine-rich adhesin for platelets	1865	0	57.59
augustus_masked-CrufTF_contig_19-processed-gene-0.5-mRNA-1_protein_AED_0.36_eAED_0.36_QI_0|-1|0|1|-1|1|1|0|	activating signal cointegrator 1	400	0	78.65	C:GO:0005634; P:GO:0006355; P:GO:0006777; F:GO:0008265; F:GO:0008270; F:GO:0016740; F:GO:0016829; F:GO:0030151; F:GO:0030170	C:nucleus; P:regulation of transcription, DNA-templated; P:Mo-molybdopterin cofactor biosynthetic process; F:Mo-molybdopterin cofactor sulfurase activity; F:zinc ion binding; F:transferase activity; F:lyase activity; F:molybdenum ion binding; F:pyridoxal phosphate binding
maker-CrufTF_contig_19-exonerate_est2genome-gene-0.0-mRNA-1_protein_AED_0.00_eAED_0.00_QI_119|1|1|1|0|0|2|109|	Leucine-rich repeat flightless-interacting 2	510	8.00748e-168	54.98
maker-CrufTF_contig_19-augustus-gene-0.29-mRNA-1_protein_AED_0.00_eAED_0.00_QI_111|1|1|1|1|1|2|79|	la-related 7	580	0	71.88	F:GO:0000166; F:GO:0003723; C:GO:0005634; P:GO:0006396; C:GO:1990904	F:nucleotide binding; F:RNA binding; C:nucleus; P:RNA processing; C:ribonucleoprotein complex
maker-CrufTF_contig_19-augustus-gene-0.27-mRNA-1_protein_AED_0.03_eAED_0.03_QI_578|1|1|1|0.66|0.57|7|617|	mannosyl-oligosaccharide alpha-1,2-mannosidase IA isoform X1	660	0	85.41	F:GO:0004571; F:GO:0005509; P:GO:0008152; C:GO:0016021	F:mannosyl-oligosaccharide 1,2-alpha-mannosidase activity; F:calcium ion binding; P:metabolic process; C:integral component of membrane	EC:3.2.1.113; EC:3.2.1.24	Mannosyl-oligosaccharide 1,2-alpha-mannosidase; Alpha-mannosidase
maker-CrufTF_contig_19-exonerate_protein2genome-gene-0.12-mRNA-1_protein_AED_0.24_eAED_0.24_QI_0|0|0|1|0|0|3|0|	molybdenum cofactor sulfurase 3	761	0	83.18	C:GO:0005634; P:GO:0006355; P:GO:0006777; F:GO:0008265; F:GO:0008270; F:GO:0016740; F:GO:0016829; F:GO:0030151; F:GO:0030170	C:nucleus; P:regulation of transcription, DNA-templated; P:Mo-molybdopterin cofactor biosynthetic process; F:Mo-molybdopterin cofactor sulfurase activity; F:zinc ion binding; F:transferase activity; F:lyase activity; F:molybdenum ion binding; F:pyridoxal phosphate binding
maker-CrufTF_contig_19-exonerate_protein2genome-gene-0.15-mRNA-1_protein_AED_0.00_eAED_0.00_QI_0|-1|0|1|-1|0|1|0|	TM2 domain-containing almondex	237	2.18673e-162	77.01	C:GO:0016021	C:integral component of membrane
maker-CrufTF_contig_19-exonerate_protein2genome-gene-0.22-mRNA-1_protein_AED_0.01_eAED_0.02_QI_0|0|0|1|0|0|2|0|	migration and invasion enhancer 1	95	2.75828e-57	85.47
augustus_masked-CrufTF_contig_747-processed-gene-0.0-mRNA-1_protein_AED_0.08_eAED_0.08_QI_0|0|0|1|1|1|7|0|	Microtubule-associated serine threonine- kinase	1377	0	69.07	F:GO:0005086; F:GO:0005543; P:GO:0032012; P:GO:0043547	F:ARF guanyl-nucleotide exchange factor activity; F:phospholipid binding; P:regulation of ARF protein signal transduction; P:positive regulation of GTPase activity
maker-CrufTF_contig_1169-augustus-gene-0.4-mRNA-1_protein_AED_0.07_eAED_0.07_QI_140|0.75|0.6|0.8|0.25|0.2|5|0|	alpha-2-macroglobulin isoform X1	705	0	72.48	F:GO:0004866; C:GO:0005615; P:GO:0010951	F:endopeptidase inhibitor activity; C:extracellular space; P:negative regulation of endopeptidase activity
maker-CrufTF_contig_464-exonerate_est2genome-gene-0.0-mRNA-1_protein_AED_0.05_eAED_0.05_QI_0|1|1|1|0|0|3|368|	cytochrome b561 domain-containing 2	302	1.14707e-174	77.05	C:GO:0016021; P:GO:0055114	C:integral component of membrane; P:oxidation-reduction process
maker-CrufTF_contig_171-augustus-gene-0.25-mRNA-1_protein_AED_0.17_eAED_0.19_QI_85|0.66|0.61|1|0.66|0.69|13|0|	ether a go- isoform C	652	0	96.86	F:GO:0000155; P:GO:0000160; F:GO:0005249; C:GO:0005622; P:GO:0007608; P:GO:0007612; P:GO:0007619; P:GO:0007629; P:GO:0008016; C:GO:0008076; P:GO:0023014; P:GO:0042066; P:GO:0048150; P:GO:0051259; P:GO:0071805	F:phosphorelay sensor kinase activity; P:phosphorelay signal transduction system; F:voltage-gated potassium channel activity; C:intracellular; P:sensory perception of smell; P:learning; P:courtship behavior; P:flight behavior; P:regulation of heart contraction; C:voltage-gated potassium channel complex; P:signal transduction by protein phosphorylation; P:perineurial glial growth; P:behavioral res…	EC:2.7.13.3	Histidine kinase
maker-CrufTF_contig_315-augustus-gene-0.2-mRNA-1_protein_AED_0.22_eAED_0.22_QI_154|0.8|0.83|1|0|0|6|0|	GTP-binding RAD isoform X2	295	2.40278e-92	93.46	F:GO:0005525; C:GO:0005622; P:GO:0007264; C:GO:0016020	F:GTP binding; C:intracellular; P:small GTPase mediated signal transduction; C:membrane
maker-CrufTF_contig_1053-augustus-gene-0.8-mRNA-1_protein_AED_0.17_eAED_0.17_QI_1342|0.5|0.66|1|0.5|0.33|3|0|	Steroid receptor seven- isoform A	743	0	67.37	F:GO:0003707; F:GO:0004879; C:GO:0005634; P:GO:0006351; P:GO:0006355; F:GO:0008270; P:GO:0030522; P:GO:0043401; F:GO:0043565	F:steroid hormone receptor activity; F:nuclear receptor activity; C:nucleus; P:transcription, DNA-templated; P:regulation of transcription, DNA-templated; F:zinc ion binding; P:intracellular receptor signaling pathway; P:steroid hormone mediated signaling pathway; F:sequence-specific DNA binding
maker-CrufTF_contig_1053-exonerate_protein2genome-gene-0.7-mRNA-1_protein_AED_0.42_eAED_0.42_QI_0|-1|0|1|-1|1|1|0|	Steroid receptor seven- isoform A	305	1.17089e-37	61.01	F:GO:0003677; F:GO:0003700; F:GO:0004871; P:GO:0007165; F:GO:0046872	F:DNA binding; F:DNA-binding transcription factor activity; F:obsolete signal transducer activity; P:signal transduction; F:metal ion binding
maker-CrufTF_contig_197-augustus-gene-0.7-mRNA-1_protein_AED_0.01_eAED_0.01_QI_83|1|1|1|0|0|2|117|	dnaJ homolog subfamily C member 28	357	0	83.92
maker-CrufTF_contig_197-augustus-gene-0.8-mRNA-1_protein_AED_0.06_eAED_0.06_QI_0|0|0|1|1|1|10|0|	Trifunctional purine biosynthetic adenosine-3	1278	0	80.59	F:GO:0004637; F:GO:0004641; F:GO:0004644; F:GO:0005524; C:GO:0005829; P:GO:0006189; P:GO:0009113; F:GO:0046872	F:phosphoribosylamine-glycine ligase activity; F:phosphoribosylformylglycinamidine cyclo-ligase activity; F:phosphoribosylglycinamide formyltransferase activity; F:ATP binding; C:cytosol; P:'de novo' IMP biosynthetic process; P:purine nucleobase biosynthetic process; F:metal ion binding	EC:2.1.2.2; EC:6.3.4.13; EC:6.3.3.1	Phosphoribosylglycinamide formyltransferase; Phosphoribosylamine--glycine ligase; Phosphoribosylformylglycinamidine cyclo-ligase
maker-CrufTF_contig_920-exonerate_protein2genome-gene-0.0-mRNA-1_protein_AED_0.06_eAED_0.06_QI_1|-1|0|1|-1|0|1|0|	---NA---	76
maker-CrufTF_contig_1575-augustus-gene-0.5-mRNA-1_protein_AED_0.22_eAED_0.22_QI_374|0.8|0.83|1|0.2|0.16|6|0|	death-associated kinase related	584	0	95.08	F:GO:0004672; F:GO:0005524; P:GO:0006468	F:protein kinase activity; F:ATP binding; P:protein phosphorylation
maker-CrufTF_contig_426-augustus-gene-0.8-mRNA-1_protein_AED_0.32_eAED_0.32_QI_390|0|0.5|1|0|0|2|0|	rolling stone	122	3.85265e-16	83.14	C:GO:0016021	C:integral component of membrane
maker-CrufTF_contig_1057-augustus-gene-0.17-mRNA-1_protein_AED_0.09_eAED_0.09_QI_99|0.8|0.66|1|0.6|0.83|6|111|	RING finger 17	449	6.37892e-92	61.62	F:GO:0046872	F:metal ion binding
maker-CrufTF_contig_1057-exonerate_est2genome-gene-0.1-mRNA-1_protein_AED_0.03_eAED_0.03_QI_102|1|1|1|0|0|5|295|	tudor domain-containing 1	898	0	52.42	F:GO:0046872	F:metal ion binding
maker-CrufTF_contig_1057-exonerate_protein2genome-gene-0.3-mRNA-1_protein_AED_0.34_eAED_0.34_QI_0|0|0|1|0|0|9|0|	organic cation transporter	574	0	85.02	C:GO:0016021; F:GO:0022857; P:GO:0055085	C:integral component of membrane; F:transmembrane transporter activity; P:transmembrane transport
maker-CrufTF_contig_1057-exonerate_protein2genome-gene-0.6-mRNA-1_protein_AED_0.34_eAED_0.34_QI_0|-1|0|1|-1|0|1|0|	Organic cation transporter	560	0	84.43	C:GO:0016021; F:GO:0022857; P:GO:0055085	C:integral component of membrane; F:transmembrane transporter activity; P:transmembrane transport
maker-CrufTF_contig_1057-exonerate_protein2genome-gene-0.5-mRNA-1_protein_AED_0.36_eAED_0.36_QI_0|0|0|1|0|0|3|0|	amine oxidase [flavin-containing]	486	0	65.74	C:GO:0016021; F:GO:0016491; P:GO:0055114	C:integral component of membrane; F:oxidoreductase activity; P:oxidation-reduction process
maker-CrufTF_contig_1057-exonerate_protein2genome-gene-0.13-mRNA-1_protein_AED_0.10_eAED_0.10_QI_0|0|0|1|0|0|6|0|	elastase-1 isoform X2	266	2.9654e-142	72.89	F:GO:0004252; P:GO:0006508	F:serine-type endopeptidase activity; P:proteolysis	EC:3.4.21	Acting on peptide bonds (peptidases)
maker-CrufTF_contig_557-exonerate_est2genome-gene-0.0-mRNA-1_protein_AED_0.04_eAED_0.04_QI_459|1|1|1|0|0|6|330|	Organic solute transporter alpha	318	2.74035e-149	80.67	F:GO:0005215; P:GO:0006810; C:GO:0016021	F:transporter activity; P:transport; C:integral component of membrane
maker-CrufTF_contig_831-augustus-gene-0.9-mRNA-1_protein_AED_0.06_eAED_0.06_QI_565|0.87|0.77|1|0.5|0.33|9|197|	aminopeptidase N	846	0	84.63	P:GO:0006508; F:GO:0008237; F:GO:0008270; C:GO:0016021	P:proteolysis; F:metallopeptidase activity; F:zinc ion binding; C:integral component of membrane
maker-CrufTF_contig_831-augustus-gene-0.8-mRNA-1_protein_AED_0.06_eAED_0.08_QI_0|0|0|1|0|0|2|0|	SLIT-ROBO Rho GTPase-activating 1-like	984	0	80.85	P:GO:0007165	P:signal transduction
maker-CrufTF_contig_50-augustus-gene-0.8-mRNA-1_protein_AED_0.04_eAED_0.04_QI_176|0.6|0.5|1|1|1|6|67|	pre-mRNA-processing factor 6	911	0	96.02	P:GO:0000398; C:GO:0005634	P:mRNA splicing, via spliceosome; C:nucleus
maker-CrufTF_contig_50-exonerate_est2genome-gene-0.0-mRNA-1_protein_AED_0.01_eAED_0.01_QI_190|1|1|1|0|0|5|171|	isoform A	533	0	83.29	F:GO:0046872	F:metal ion binding
maker-CrufTF_contig_585-augustus-gene-0.5-mRNA-1_protein_AED_0.02_eAED_0.02_QI_82|1|1|1|0.33|0.25|4|1077|	homeotic bicoid isoform X2	464	0	71.98	C:GO:0005634; P:GO:0006355; F:GO:0043565	C:nucleus; P:regulation of transcription, DNA-templated; F:sequence-specific DNA binding
maker-CrufTF_contig_384-augustus-gene-0.3-mRNA-1_protein_AED_0.03_eAED_0.03_QI_532|1|1|1|0|0|4|46|	hypothetical protein FF38_12338, partial	414	0	57.63
maker-CrufTF_contig_323-augustus-gene-0.10-mRNA-1_protein_AED_0.06_eAED_0.06_QI_181|0.83|0.76|1|0.58|0.53|13|122|	multidrug resistance homolog 65	1234	0	85.06	F:GO:0005524; C:GO:0005919; F:GO:0008559; F:GO:0015562; P:GO:0031427; P:GO:0042908; C:GO:0043190; P:GO:0055085; P:GO:0060857	F:ATP binding; C:pleated septate junction; F:xenobiotic transmembrane transporting ATPase activity; F:efflux transmembrane transporter activity; P:response to methotrexate; P:xenobiotic transport; C:ATP-binding cassette (ABC) transporter complex; P:transmembrane transport; P:establishment of glial blood-brain barrier	EC:3.6.1.3; EC:3.6.3.44; EC:3.6.1.15	Adenosinetriphosphatase; Xenobiotic-transporting ATPase; Nucleoside-triphosphate phosphatase
maker-CrufTF_contig_600-exonerate_est2genome-gene-0.0-mRNA-1_protein_AED_0.01_eAED_0.01_QI_8|1|1|1|0|0|2|64|	hypothetical protein FF38_08522	418	5.7257e-177	68.19
maker-CrufTF_contig_600-exonerate_est2genome-gene-0.1-mRNA-1_protein_AED_0.01_eAED_0.01_QI_49|1|1|1|0|0|2|66|	hypothetical protein FF38_08524	426	0	73.14
maker-CrufTF_contig_1039-exonerate_est2genome-gene-0.0-mRNA-1_protein_AED_0.01_eAED_0.01_QI_466|1|1|1|0|0|3|495|	Alanine--tRNA cytoplasmic	855	0	90.67	F:GO:0003676; F:GO:0004813; F:GO:0005524; C:GO:0005737; P:GO:0006419; F:GO:0008270	F:nucleic acid binding; F:alanine-tRNA ligase activity; F:ATP binding; C:cytoplasm; P:alanyl-tRNA aminoacylation; F:zinc ion binding	EC:6.1.1.7	Alanine--tRNA ligase
maker-CrufTF_contig_1039-exonerate_est2genome-gene-0.1-mRNA-1_protein_AED_0.02_eAED_0.02_QI_155|1|1|1|0|0|5|303|	fuzzy homolog	397	0	72.71	P:GO:0001737; P:GO:0007163	P:establishment of imaginal disc-derived wing hair orientation; P:establishment or maintenance of cell polarity
maker-CrufTF_contig_1039-augustus-gene-0.18-mRNA-1_protein_AED_0.31_eAED_0.31_QI_776|0.66|0.5|1|0|0|4|0|	Proton-coupled amino acid transporter 4	113	1.57741e-38	71.91	C:GO:0016020	C:membrane
maker-CrufTF_contig_1039-exonerate_est2genome-gene-0.2-mRNA-1_protein_AED_0.19_eAED_0.19_QI_105|1|1|1|0|0|2|190|	mitochondrial ribosome-associated GTPase 2	370	1.03669e-152	78.61	F:GO:0043167	F:ion binding
maker-CrufTF_contig_1039-exonerate_protein2genome-gene-0.4-mRNA-1_protein_AED_0.00_eAED_0.00_QI_0|-1|0|1|-1|0|1|0|	WD repeat-containing 82	317	0	98.74	P:GO:0019233; C:GO:0048188; P:GO:0080182	P:sensory perception of pain; C:Set1C/COMPASS complex; P:histone H3-K4 trimethylation
maker-CrufTF_contig_1039-exonerate_protein2genome-gene-0.5-mRNA-1_protein_AED_0.00_eAED_0.00_QI_0|-1|0|1|-1|0|1|0|	dolichyl-diphosphooligosaccharide-- glycosyltransferase subunit DAD1	112	3.54361e-64	91.73	F:GO:0004579; P:GO:0006486; C:GO:0008250; C:GO:0016021	F:dolichyl-diphosphooligosaccharide-protein glycotransferase activity; P:protein glycosylation; C:oligosaccharyltransferase complex; C:integral component of membrane	EC:2.4.1.119	Glycosyltransferases
augustus_masked-CrufTF_contig_815-processed-gene-0.2-mRNA-1_protein_AED_0.03_eAED_0.03_QI_0|0|0|0.66|1|1|3|0|	WAS family homolog 1	487	1.98977e-156	56.89	C:GO:0005769; P:GO:0034314; F:GO:0043014; C:GO:0071203	C:early endosome; P:Arp2/3 complex-mediated actin nucleation; F:alpha-tubulin binding; C:WASH complex
maker-CrufTF_contig_815-augustus-gene-0.15-mRNA-1_protein_AED_0.03_eAED_0.03_QI_438|1|0.66|1|0.5|0.33|3|0|	growth differentiation factor 8	394	0	62.38	C:GO:0005576; F:GO:0008083; P:GO:0040007	C:extracellular region; F:growth factor activity; P:growth
maker-CrufTF_contig_815-augustus-gene-0.13-mRNA-1_protein_AED_0.04_eAED_0.04_QI_80|1|1|1|1|1|2|744|	12 kDa FK506-binding	108	6.2385e-72	98.09	P:GO:0000413; F:GO:0003755; C:GO:0005886; P:GO:0006457; P:GO:0006974	P:protein peptidyl-prolyl isomerization; F:peptidyl-prolyl cis-trans isomerase activity; C:plasma membrane; P:protein folding; P:cellular response to DNA damage stimulus	EC:5.2.1.8	Peptidylprolyl isomerase
maker-CrufTF_contig_815-augustus-gene-0.14-mRNA-1_protein_AED_0.16_eAED_0.16_QI_0|0.66|0.5|1|1|1|4|555|	ataxin-2 homolog	525	0	60.09	P:GO:0032007; P:GO:0048011	P:negative regulation of TOR signaling; P:neurotrophin TRK receptor signaling pathway
maker-CrufTF_contig_815-exonerate_protein2genome-gene-0.6-mRNA-1_protein_AED_0.05_eAED_0.05_QI_0|0|0|1|0|0|2|0|	transport Sec31A isoform X1	418	0	95.35
maker-CrufTF_contig_789-exonerate_est2genome-gene-0.0-mRNA-1_protein_AED_0.35_eAED_0.35_QI_210|1|0.5|1|0|0|2|0|	Outer dense fiber	152	1.71244e-83	86.64
augustus_masked-CrufTF_contig_386-processed-gene-0.1-mRNA-1_protein_AED_0.12_eAED_0.12_QI_245|0.87|0.88|1|0.25|0.22|9|0|	neurofilament heavy polypeptide isoform X1	472	0	84.37	F:GO:0008017; P:GO:0046600	F:microtubule binding; P:negative regulation of centriole replication
maker-CrufTF_contig_1280-augustus-gene-0.9-mRNA-1_protein_AED_0.02_eAED_0.02_QI_117|1|1|1|1|1|4|76|	homeobox unc-4	468	0	82.48	C:GO:0005634; P:GO:0006355; F:GO:0043565	C:nucleus; P:regulation of transcription, DNA-templated; F:sequence-specific DNA binding
maker-CrufTF_contig_752-augustus-gene-0.4-mRNA-1_protein_AED_0.05_eAED_0.05_QI_377|1|1|1|1|1|11|941|	long-chain-fatty-acid-- ligase 4 isoform X1	715	0	95.32	F:GO:0003824; P:GO:0008152	F:catalytic activity; P:metabolic process
maker-CrufTF_contig_394-exonerate_protein2genome-gene-0.0-mRNA-1_protein_AED_0.02_eAED_0.04_QI_0|0|0|1|0|0|4|0|	hypothetical protein FF38_05017	278	5.34689e-144	90.9	C:GO:0016021	C:integral component of membrane
maker-CrufTF_contig_952-augustus-gene-0.6-mRNA-1_protein_AED_0.02_eAED_0.02_QI_128|1|0.66|1|0.5|0.33|3|0|	Serine protease easter	386	6.91479e-165	67.78	F:GO:0008233	F:peptidase activity
maker-CrufTF_contig_187-augustus-gene-0.5-mRNA-1_protein_AED_0.17_eAED_0.17_QI_1329|0|0.5|1|0|0|2|0|	micronuclear linker histone poly isoform X1	297	1.49317e-101	53.17	F:GO:0008083	F:growth factor activity
maker-CrufTF_contig_13-augustus-gene-0.5-mRNA-1_protein_AED_0.06_eAED_0.06_QI_182|0.8|0.66|1|1|1|6|361|	bride of sevenless	764	0	75.39	F:GO:0004930; F:GO:0005118; C:GO:0005771; C:GO:0005887; P:GO:0007186; P:GO:0007465; P:GO:0007601; P:GO:0009749; F:GO:0030297; C:GO:0031528; P:GO:0042593; P:GO:0045467; P:GO:0045470; P:GO:0050730; P:GO:0055088	F:G protein-coupled receptor activity; F:sevenless binding; C:multivesicular body; C:integral component of plasma membrane; P:G protein-coupled receptor signaling pathway; P:R7 cell fate commitment; P:visual perception; P:response to glucose; F:transmembrane receptor protein tyrosine kinase activator activity; C:microvillus membrane; P:glucose homeostasis; P:R7 cell development; P:R8 cell-mediate…
maker-CrufTF_contig_866-augustus-gene-0.4-mRNA-1_protein_AED_0.03_eAED_0.03_QI_0|0|0|1|1|0.91|12|0|	acetyl- carboxylase isoform X1	2260	0	96.71	F:GO:0003989; F:GO:0004075; F:GO:0005524; P:GO:0006633; F:GO:0046872	F:acetyl-CoA carboxylase activity; F:biotin carboxylase activity; F:ATP binding; P:fatty acid biosynthetic process; F:metal ion binding	EC:6.4.1.2; EC:6.3.4.14	Acetyl-CoA carboxylase; Biotin carboxylase
maker-CrufTF_contig_1158-augustus-gene-0.16-mRNA-1_protein_AED_0.01_eAED_0.01_QI_197|1|1|1|0|0|4|232|	mitochondrial amidoxime-reducing component 1	340	1.08107e-180	77.96	C:GO:0016020; F:GO:0043167	C:membrane; F:ion binding
maker-CrufTF_contig_1158-augustus-gene-0.17-mRNA-1_protein_AED_0.04_eAED_0.04_QI_215|1|1|1|0.25|0.4|5|487|	vesicle-associated membrane 7	219	1.986e-156	94.8	F:GO:0005484; P:GO:0006906; P:GO:0008333; C:GO:0016021; F:GO:0019905; C:GO:0031201; C:GO:0031902; C:GO:0044754; P:GO:0097352	F:SNAP receptor activity; P:vesicle fusion; P:endosome to lysosome transport; C:integral component of membrane; F:syntaxin binding; C:SNARE complex; C:late endosome membrane; C:autolysosome; P:autophagosome maturation
maker-CrufTF_contig_1158-augustus-gene-0.21-mRNA-1_protein_AED_0.11_eAED_0.11_QI_202|0.83|0.76|1|0.5|0.53|13|2399|	probable tyrosyl-DNA phosphodiesterase	1116	0	85.3	C:GO:0005634; P:GO:0006281; P:GO:0007417; F:GO:0017005; P:GO:0045197	C:nucleus; P:DNA repair; P:central nervous system development; F:3'-tyrosyl-DNA phosphodiesterase activity; P:establishment or maintenance of epithelial cell apical/basal polarity
maker-CrufTF_contig_1158-exonerate_protein2genome-gene-0.8-mRNA-1_protein_AED_0.03_eAED_0.03_QI_0|0|0|1|0|0|3|0|	phosphatase PTC7 homolog	251	4.19621e-180	93.77	F:GO:0003824	F:catalytic activity
maker-CrufTF_contig_1158-exonerate_protein2genome-gene-0.4-mRNA-1_protein_AED_0.13_eAED_0.13_QI_0|0|0|1|0|0|2|0|	hypothetical protein FF38_10832	163	5.17743e-29	55.62	C:GO:0016020; C:GO:0016021	C:membrane; C:integral component of membrane
maker-CrufTF_contig_1049-augustus-gene-0.4-mRNA-1_protein_AED_0.25_eAED_0.25_QI_0|0|0|1|1|1|18|0|	piezo-type mechanosensitive ion channel component isoform X6	1393	0	70.99	C:GO:0005886; P:GO:0007638; F:GO:0008381; C:GO:0016021; P:GO:0034220; P:GO:0050775; P:GO:0050965; P:GO:0071260	C:plasma membrane; P:mechanosensory behavior; F:mechanosensitive ion channel activity; C:integral component of membrane; P:ion transmembrane transport; P:positive regulation of dendrite morphogenesis; P:detection of temperature stimulus involved in sensory perception of pain; P:cellular response to mechanical stimulus
maker-CrufTF_contig_838-augustus-gene-0.5-mRNA-1_protein_AED_0.04_eAED_0.04_QI_36|0.75|0.8|1|1|1|5|0|	myb X isoform X2	832	1.06661e-113	78.67
maker-CrufTF_contig_11-augustus-gene-0.8-mRNA-1_protein_AED_0.08_eAED_0.08_QI_772|1|0.9|1|0.33|0.4|10|0|	Pleckstrin y domain-containing family G member 5	1198	0	76.22	F:GO:0005089; P:GO:0035023; P:GO:0043547	F:Rho guanyl-nucleotide exchange factor activity; P:regulation of Rho protein signal transduction; P:positive regulation of GTPase activity
maker-CrufTF_contig_258-augustus-gene-0.5-mRNA-1_protein_AED_0.06_eAED_0.06_QI_0|0.33|0|1|1|1|4|0|	Leucine-rich repeat-containing 24	866	0	60.14	C:GO:0016021	C:integral component of membrane
maker-CrufTF_contig_1401-augustus-gene-0.6-mRNA-1_protein_AED_0.07_eAED_0.07_QI_166|1|1|1|0.57|0.62|8|123|	double-strand-break repair rad21 homolog	736	0	78.71	C:GO:0000228	C:nuclear chromosome
maker-CrufTF_contig_455-augustus-gene-0.39-mRNA-1_protein_AED_0.11_eAED_0.11_QI_393|0.83|0.85|0.85|0|0|7|0|	Methylated-DNA-- -cysteine methyltransferase	412	0	64.69
maker-CrufTF_contig_455-augustus-gene-0.40-mRNA-1_protein_AED_0.20_eAED_0.20_QI_238|0.66|0.57|1|1|1|7|111|	hypothetical protein FF38_03811	600	6.91314e-83	61.13	F:GO:0003677	F:DNA binding
maker-CrufTF_contig_455-augustus-gene-0.43-mRNA-1_protein_AED_0.29_eAED_0.29_QI_229|0.41|0.33|1|0.76|0.83|18|0|	RUN and FYVE domain-containing 2 isoform X1	1706	0	82.09
maker-CrufTF_contig_455-augustus-gene-0.49-mRNA-1_protein_AED_0.00_eAED_0.00_QI_877|1|1|1|0.6|0.5|6|604|	zinc transporter ZIP13 homolog	355	0	91.49	F:GO:0005381; C:GO:0005783; C:GO:0005794; P:GO:0006826; C:GO:0016021; C:GO:0016323; P:GO:0019233; P:GO:0055085; P:GO:0060586	F:iron ion transmembrane transporter activity; C:endoplasmic reticulum; C:Golgi apparatus; P:iron ion transport; C:integral component of membrane; C:basolateral plasma membrane; P:sensory perception of pain; P:transmembrane transport; P:multicellular organismal iron ion homeostasis
maker-CrufTF_contig_455-augustus-gene-0.45-mRNA-1_protein_AED_0.12_eAED_0.12_QI_176|1|1|1|1|1|4|531|	WD40 repeat-containing SMU1	509	0	98.89	P:GO:0000398; C:GO:0005737; P:GO:0007274; P:GO:0007528; C:GO:0071011; C:GO:0071013; P:GO:0072553	P:mRNA splicing, via spliceosome; C:cytoplasm; P:neuromuscular synaptic transmission; P:neuromuscular junction development; C:precatalytic spliceosome; C:catalytic step 2 spliceosome; P:terminal button organization
maker-CrufTF_contig_455-augustus-gene-0.47-mRNA-1_protein_AED_0.18_eAED_0.18_QI_107|1|1|1|1|1|3|569|	renin receptor	321	0	79.87	C:GO:0016021; F:GO:0038023	C:integral component of membrane; F:signaling receptor activity
maker-CrufTF_contig_455-augustus-gene-0.48-mRNA-1_protein_AED_0.22_eAED_0.25_QI_0|0|0.5|1|0|0|2|411|	Zinc finger BED domain-containing 1	98	7.91008e-15	77.35	F:GO:0003677	F:DNA binding
maker-CrufTF_contig_455-exonerate_protein2genome-gene-0.28-mRNA-1_protein_AED_0.08_eAED_0.09_QI_0|0|0|1|0|0|3|0|	hypothetical protein FF38_14137, partial	242	7.05583e-96	54.05	F:GO:0003674; C:GO:0005575; P:GO:0008150; C:GO:0016020; C:GO:0016021	F:molecular_function; C:cellular_component; P:biological_process; C:membrane; C:integral component of membrane
maker-CrufTF_contig_966-augustus-gene-0.2-mRNA-1_protein_AED_0.02_eAED_0.02_QI_308|1|1|1|0|0|3|378|	jagunal isoform X1	197	1.12069e-137	92.83	P:GO:0001555; C:GO:0005789; P:GO:0006887; P:GO:0007029; P:GO:0007296; P:GO:0008407; C:GO:0016021; P:GO:0051686	P:oocyte growth; C:endoplasmic reticulum membrane; P:exocytosis; P:endoplasmic reticulum organization; P:vitellogenesis; P:chaeta morphogenesis; C:integral component of membrane; P:establishment of ER localization
maker-CrufTF_contig_937-augustus-gene-0.6-mRNA-1_protein_AED_0.05_eAED_0.05_QI_319|1|1|1|0|0|10|589|	TFIIH basal transcription factor complex helicase XPD subunit	769	0	97.19	C:GO:0000439; F:GO:0000990; P:GO:0001111; P:GO:0001113; F:GO:0003677; F:GO:0005524; C:GO:0005675; C:GO:0005703; C:GO:0005705; C:GO:0005737; P:GO:0006289; P:GO:0007088; P:GO:0007348; P:GO:0009411; P:GO:0010972; P:GO:0032508; F:GO:0043141; P:GO:0051983	C:transcription factor TFIIH core complex; F:obsolete transcription factor activity, core RNA polymerase binding; P:promoter clearance from RNA polymerase II promoter; P:transcriptional open complex formation at RNA polymerase II promoter; F:DNA binding; F:ATP binding; C:transcription factor TFIIH holo complex; C:polytene chromosome puff; C:polytene chromosome interband; C:cytoplasm; P:nucleotide…	EC:3.6.1.3; EC:3.6.1.15	Adenosinetriphosphatase; Nucleoside-triphosphate phosphatase
augustus_masked-CrufTF_contig_937-processed-gene-0.1-mRNA-1_protein_AED_0.28_eAED_0.28_QI_0|0|0|1|1|1|4|0|	USP6 N-terminal isoform X3	277	5.61294e-131	93.2
maker-CrufTF_contig_1065-augustus-gene-0.3-mRNA-1_protein_AED_0.01_eAED_0.01_QI_162|1|1|1|0|0|5|121|	tetraspanin-9	284	0	92.89	C:GO:0016021	C:integral component of membrane
maker-CrufTF_contig_1343-augustus-gene-0.0-mRNA-1_protein_AED_0.02_eAED_0.02_QI_0|1|0.66|1|0|0|3|906|	kinase D-interacting substrate of 220 kDa isoform X2	192	2.73333e-77	74.87	C:GO:0016020; C:GO:0016021	C:membrane; C:integral component of membrane
maker-CrufTF_contig_405-augustus-gene-0.7-mRNA-1_protein_AED_0.04_eAED_0.04_QI_349|1|1|1|0|0|5|20|	alpha-tocopherol transfer -like	259	2.02417e-145	79.6	F:GO:0005215; C:GO:0005622; P:GO:0006810	F:transporter activity; C:intracellular; P:transport
maker-CrufTF_contig_405-augustus-gene-0.8-mRNA-1_protein_AED_0.06_eAED_0.06_QI_80|1|1|1|1|1|3|187|	NADH dehydrogenase [ubiquinone] 1 beta subcomplex subunit mitochondrial	176	2.0991e-117	87.04	C:GO:0005739; F:GO:0008137; C:GO:0016021; P:GO:0055114	C:mitochondrion; F:NADH dehydrogenase (ubiquinone) activity; C:integral component of membrane; P:oxidation-reduction process	EC:1.6.99.5; EC:1.6.99.3; EC:1.6.5.3	Acting on NADH or NADPH; NADH dehydrogenase; NADH:ubiquinone reductase (H(+)-translocating)
maker-CrufTF_contig_1019-augustus-gene-0.4-mRNA-1_protein_AED_0.21_eAED_0.23_QI_145|0.66|0.75|1|0|0|4|0|	elongator complex 1	737	0	73.61	P:GO:0002098; C:GO:0005634; C:GO:0005737; P:GO:0006351; P:GO:0006355; C:GO:0033588	P:tRNA wobble uridine modification; C:nucleus; C:cytoplasm; P:transcription, DNA-templated; P:regulation of transcription, DNA-templated; C:Elongator holoenzyme complex
maker-CrufTF_contig_698-augustus-gene-0.5-mRNA-1_protein_AED_0.24_eAED_0.24_QI_404|0|1|1|1|1|2|715|	PREDICTED: uncharacterized protein LOC101898808	156	5.03694e-32	98.81
augustus_masked-CrufTF_contig_1187-processed-gene-0.1-mRNA-1_protein_AED_0.23_eAED_0.23_QI_556|0.5|0.42|0.85|0.83|0.71|7|0|	FAS-associated factor 2	321	4.69598e-174	82.91
maker-CrufTF_contig_1187-exonerate_protein2genome-gene-0.2-mRNA-1_protein_AED_0.01_eAED_0.01_QI_0|-1|0|1|-1|0|1|0|	C10	112	6.40059e-73	98.26	F:GO:0003674; C:GO:0005575; P:GO:0008150	F:molecular_function; C:cellular_component; P:biological_process
maker-CrufTF_contig_478-augustus-gene-0.10-mRNA-1_protein_AED_0.05_eAED_0.05_QI_295|0.71|0.75|1|0.57|0.62|8|382|	Glucosamine--fructose-6-phosphate aminotransferase [isomerizing]	626	0	89.39	F:GO:0004360; P:GO:0005975; F:GO:0030246; P:GO:1901137	F:glutamine-fructose-6-phosphate transaminase (isomerizing) activity; P:carbohydrate metabolic process; F:carbohydrate binding; P:carbohydrate derivative biosynthetic process	EC:2.6.1.16	Glutamine--fructose-6-phosphate transaminase (isomerizing)
augustus_masked-CrufTF_contig_1025-processed-gene-0.1-mRNA-1_protein_AED_0.20_eAED_0.20_QI_0|0.62|0.64|1|1|1|17|512|	isoforms A C F G H	1129	0	81.38	F:GO:0003779; F:GO:0008270	F:actin binding; F:zinc ion binding
maker-CrufTF_contig_545-augustus-gene-0.4-mRNA-1_protein_AED_0.10_eAED_0.10_QI_303|1|1|1|0|0|9|109|	PREDICTED: uncharacterized protein LOC101890001 isoform X3	587	0	72.23
maker-CrufTF_contig_803-augustus-gene-0.23-mRNA-1_protein_AED_0.00_eAED_0.00_QI_248|1|1|1|0.5|0.33|3|240|	60S acidic ribosomal P0	317	0	96.15	C:GO:0005840; P:GO:0042254	C:ribosome; P:ribosome biogenesis
augustus_masked-CrufTF_contig_803-processed-gene-0.8-mRNA-1_protein_AED_0.00_eAED_0.04_QI_0|-1|0|1|-1|1|1|0|	GSK3-beta interaction	185	2.09013e-62	79.78
augustus_masked-CrufTF_contig_803-processed-gene-0.7-mRNA-1_protein_AED_0.25_eAED_0.25_QI_868|0.57|0.5|1|0.57|0.5|8|0|	hypothetical protein FF38_13185, partial	924	0	69.2
augustus_masked-CrufTF_contig_803-processed-gene-0.6-mRNA-1_protein_AED_0.43_eAED_0.43_QI_123|0|0.5|1|0|0.5|2|96|	location of vulva defective 1	272	9.81249e-42	55.12
maker-CrufTF_contig_803-augustus-gene-0.25-mRNA-1_protein_AED_0.06_eAED_0.06_QI_184|1|1|1|0.5|0.57|7|33|	ATP-dependent RNA helicase Ddx1	728	0	94.16	F:GO:0003676; F:GO:0004386; F:GO:0005524; F:GO:0016887	F:nucleic acid binding; F:helicase activity; F:ATP binding; F:ATPase activity	EC:3.6.1.3; EC:3.6.1.15	Adenosinetriphosphatase; Nucleoside-triphosphate phosphatase
maker-CrufTF_contig_803-exonerate_protein2genome-gene-0.17-mRNA-1_protein_AED_0.01_eAED_0.01_QI_0|-1|0|1|-1|0|1|0|	jmjC domain-containing 7	329	0	82.11
maker-CrufTF_contig_434-augustus-gene-0.5-mRNA-1_protein_AED_0.18_eAED_0.18_QI_31|1|1|1|0|0|3|170|	hypothetical protein FF38_09154	599	0	76.42	F:GO:0003824; P:GO:0008152; C:GO:0016021	F:catalytic activity; P:metabolic process; C:integral component of membrane
maker-CrufTF_contig_1443-augustus-gene-0.7-mRNA-1_protein_AED_0.15_eAED_0.15_QI_257|0.62|0.55|1|1|1|9|129|	solute carrier organic anion transporter family member 4A1	568	5.09392e-155	73.58	F:GO:0005215; P:GO:0006810; C:GO:0016021	F:transporter activity; P:transport; C:integral component of membrane
maker-CrufTF_contig_1416-augustus-gene-0.4-mRNA-1_protein_AED_0.13_eAED_0.13_QI_246|1|1|1|0|0|5|44|	calcyphosin isoform X2	159	3.22802e-106	93.46	F:GO:0005509; P:GO:0022008	F:calcium ion binding; P:neurogenesis
maker-CrufTF_contig_20-augustus-gene-0.4-mRNA-1_protein_AED_0.02_eAED_0.02_QI_152|1|1|1|0.33|0.28|7|135|	phosphatidylinositol 3-kinase catalytic subunit type 3	951	0	88.44	C:GO:0000421; F:GO:0005524; C:GO:0005769; P:GO:0006897; P:GO:0006914; P:GO:0009267; P:GO:0010506; F:GO:0016303; P:GO:0016322; P:GO:0033227; C:GO:0034271; F:GO:0035005; P:GO:0035096; P:GO:0036092; P:GO:0045850; P:GO:0046854; F:GO:0046934; P:GO:0048015	C:autophagosome membrane; F:ATP binding; C:early endosome; P:endocytosis; P:autophagy; P:cellular response to starvation; P:regulation of autophagy; F:1-phosphatidylinositol-3-kinase activity; P:neuron remodeling; P:dsRNA transport; C:phosphatidylinositol 3-kinase complex, class III, type I; F:1-phosphatidylinositol-4-phosphate 3-kinase activity; P:larval midgut cell programmed cell death; P:phos…	EC:2.7.1.153; EC:2.7.1.154; EC:2.7.1.137	Phosphatidylinositol-4,5-bisphosphate 3-kinase; Phosphatidylinositol-4-phosphate 3-kinase; Phosphatidylinositol 3-kinase
maker-CrufTF_contig_638-exonerate_est2genome-gene-0.0-mRNA-1_protein_AED_0.38_eAED_0.63_QI_0|1|0|1|0|0|2|0|	PREDICTED: uncharacterized protein LOC106084839, partial	570	0	75.66	F:GO:0005509	F:calcium ion binding
maker-CrufTF_contig_1050-augustus-gene-0.3-mRNA-1_protein_AED_0.08_eAED_0.08_QI_0|0|0|1|1|1|4|0|	Rho guanine nucleotide exchange factor	823	0	67.66	F:GO:0005089; P:GO:0035023; P:GO:0043547	F:Rho guanyl-nucleotide exchange factor activity; P:regulation of Rho protein signal transduction; P:positive regulation of GTPase activity
maker-CrufTF_contig_1024-augustus-gene-0.2-mRNA-1_protein_AED_0.41_eAED_0.41_QI_0|0|0|0.45|1|1|11|0|	titin-like isoform X2	2247	0	89.09
maker-CrufTF_contig_388-augustus-gene-0.5-mRNA-1_protein_AED_0.10_eAED_0.10_QI_0|0|0|0.87|1|1|8|0|	neurogenic mastermind isoform X1	1051	5.44749e-151	69.92
maker-CrufTF_contig_954-augustus-gene-0.5-mRNA-1_protein_AED_0.24_eAED_0.31_QI_187|0.25|0.6|1|0.25|0.2|5|0|	longitudinals lacking isoforms N O W X Y isoform X2	366	1.06804e-109	77.25	F:GO:0003677	F:DNA binding
maker-CrufTF_contig_445-augustus-gene-0.6-mRNA-1_protein_AED_0.09_eAED_0.09_QI_112|0.7|0.81|1|0.7|0.54|11|535|	serine-rich adhesin for platelets isoform X3	1708	0	65.73
maker-CrufTF_contig_325-augustus-gene-0.9-mRNA-1_protein_AED_0.12_eAED_0.12_QI_100|0.5|0.33|1|0.5|0.66|3|12|	transport and Golgi organization 11 isoform X1	257	4.23725e-152	83.37	C:GO:0016021	C:integral component of membrane
maker-CrufTF_contig_325-exonerate_est2genome-gene-0.1-mRNA-1_protein_AED_0.00_eAED_0.00_QI_220|1|0.66|1|0|0|3|0|	Lamin-B receptor	726	0	67.77	C:GO:0016021	C:integral component of membrane
maker-CrufTF_contig_1635-augustus-gene-0.11-mRNA-1_protein_AED_0.02_eAED_0.02_QI_57|1|1|1|0|0|2|30|	sodium bile acid cotransporter	451	1.09039e-178	69.01	C:GO:0016020; C:GO:0016021	C:membrane; C:integral component of membrane
maker-CrufTF_contig_1635-augustus-gene-0.10-mRNA-1_protein_AED_0.09_eAED_0.09_QI_100|1|0.8|1|0.25|0.2|5|619|	actin-related 2 isoform X2	360	0	98.66	F:GO:0005524; C:GO:0005885; P:GO:0034314	F:ATP binding; C:Arp2/3 protein complex; P:Arp2/3 complex-mediated actin nucleation
maker-CrufTF_contig_1635-exonerate_protein2genome-gene-0.9-mRNA-1_protein_AED_0.00_eAED_0.00_QI_0|-1|0|1|-1|0|1|0|	NIF3 1	140	1.22384e-79	83.21	F:GO:0016787	F:hydrolase activity
maker-CrufTF_contig_559-augustus-gene-0.11-mRNA-1_protein_AED_0.23_eAED_0.24_QI_1|0|0|1|1|1|3|0|	probable ATP-dependent RNA helicase Dbp45A	335	0	89.62	F:GO:0003676; F:GO:0004386; F:GO:0005524	F:nucleic acid binding; F:helicase activity; F:ATP binding	EC:3.6.1.15	Nucleoside-triphosphate phosphatase
maker-CrufTF_contig_559-exonerate_est2genome-gene-0.0-mRNA-1_protein_AED_0.00_eAED_0.00_QI_162|1|1|1|0|0|2|222|	40S ribosomal S24	132	5.6018e-89	93.94	F:GO:0000166; P:GO:0002181; F:GO:0003735; C:GO:0022627	F:nucleotide binding; P:cytoplasmic translation; F:structural constituent of ribosome; C:cytosolic small ribosomal subunit
maker-CrufTF_contig_559-augustus-gene-0.12-mRNA-1_protein_AED_0.26_eAED_0.26_QI_0|0|0|1|0|0|3|0|	NAD kinase mitochondrial isoform X1	225	5.02959e-159	95.8	F:GO:0003951; F:GO:0005524; C:GO:0005739; P:GO:0006741; P:GO:0016310; P:GO:0019674; F:GO:0042803	F:NAD+ kinase activity; F:ATP binding; C:mitochondrion; P:NADP biosynthetic process; P:phosphorylation; P:NAD metabolic process; F:protein homodimerization activity	EC:2.7.1.23	NAD(+) kinase
augustus_masked-CrufTF_contig_1251-processed-gene-0.0-mRNA-1_protein_AED_0.01_eAED_0.01_QI_0|-1|0|1|-1|1|1|0|	PET100 mitochondrial	82	3.88726e-50	90.43	C:GO:0005739; P:GO:0033617	C:mitochondrion; P:mitochondrial respiratory chain complex IV assembly
maker-CrufTF_contig_1251-exonerate_protein2genome-gene-0.2-mRNA-1_protein_AED_0.02_eAED_0.02_QI_0|-1|0|1|-1|0|1|0|	Facilitated trehalose transporter Tret1-2	438	0	73.26	C:GO:0016021; F:GO:0022857; P:GO:0055085	C:integral component of membrane; F:transmembrane transporter activity; P:transmembrane transport
maker-CrufTF_contig_1251-exonerate_protein2genome-gene-0.4-mRNA-1_protein_AED_0.05_eAED_0.05_QI_0|0|0|1|0|0|2|0|	dna rna non-specific endonuclease	384	0	74.2	F:GO:0003676; F:GO:0016787; F:GO:0046872	F:nucleic acid binding; F:hydrolase activity; F:metal ion binding
maker-CrufTF_contig_337-augustus-gene-0.8-mRNA-1_protein_AED_0.12_eAED_0.12_QI_498|0.4|0.5|1|0.4|0.33|6|0|	phosrestin-1	583	0	96.9	F:GO:0002046; P:GO:0007601; P:GO:0007605; C:GO:0016029; P:GO:0016060; P:GO:0016062; P:GO:0045494	F:opsin binding; P:visual perception; P:sensory perception of sound; C:subrhabdomeral cisterna; P:metarhodopsin inactivation; P:adaptation of rhodopsin mediated signaling; P:photoreceptor cell maintenance
augustus_masked-CrufTF_contig_46-processed-gene-0.1-mRNA-1_protein_AED_0.07_eAED_0.07_QI_150|0.87|0.94|1|0.43|0.35|17|266|	Ig-like and fibronectin type-III domain-containing 2	1479	0	63.81	C:GO:0016020; C:GO:0016021	C:membrane; C:integral component of membrane
maker-CrufTF_contig_1305-augustus-gene-0.4-mRNA-1_protein_AED_0.00_eAED_0.00_QI_66|1|1|1|0|0|4|705|	tRNA pseudouridine synthase-like 1	310	0	85.6	P:GO:0001522; F:GO:0003723; P:GO:0008033; F:GO:0009982	P:pseudouridine synthesis; F:RNA binding; P:tRNA processing; F:pseudouridine synthase activity	EC:5.4.99.12	tRNA pseudouridine(38-40) synthase
maker-CrufTF_contig_86-augustus-gene-0.7-mRNA-1_protein_AED_0.02_eAED_0.02_QI_141|1|1|1|0|0|2|55|	saal1	479	0	61.64
maker-CrufTF_contig_86-augustus-gene-0.8-mRNA-1_protein_AED_0.06_eAED_0.06_QI_106|1|1|1|0|0|6|79|	translation initiation factor eIF-2B subunit gamma	465	0	87.28	F:GO:0003743; P:GO:0006413; F:GO:0016779	F:translation initiation factor activity; P:translational initiation; F:nucleotidyltransferase activity
maker-CrufTF_contig_86-augustus-gene-0.6-mRNA-1_protein_AED_0.25_eAED_0.29_QI_0|0|0|1|0|0|2|0|	FAM185A	200	4.07601e-97	66.94
maker-CrufTF_contig_846-augustus-gene-0.5-mRNA-1_protein_AED_0.20_eAED_0.22_QI_0|0.66|0.5|1|0|0|4|148|	pancreatic lipase-related 2	281	6.00448e-123	81.9	C:GO:0005576; F:GO:0052689	C:extracellular region; F:carboxylic ester hydrolase activity	EC:3.1.1.1	Carboxylesterase
augustus_masked-CrufTF_contig_1442-processed-gene-0.1-mRNA-1_protein_AED_0.01_eAED_0.01_QI_238|1|1|1|0.66|0.42|7|1095|	katanin p60 ATPase-containing subunit A-like 1	562	0	86.96	P:GO:0000070; C:GO:0000922; F:GO:0005524; C:GO:0005694; C:GO:0005813; C:GO:0005881; C:GO:0005938; P:GO:0007019; F:GO:0008017; C:GO:0008352; F:GO:0008568; P:GO:0008582; P:GO:0016358; F:GO:0017022; P:GO:0022416; P:GO:0030336; P:GO:0031122; C:GO:0031252; P:GO:0035220; P:GO:0051013; P:GO:0051301	P:mitotic sister chromatid segregation; C:spindle pole; F:ATP binding; C:chromosome; C:centrosome; C:cytoplasmic microtubule; C:cell cortex; P:microtubule depolymerization; F:microtubule binding; C:katanin complex; F:microtubule-severing ATPase activity; P:regulation of synaptic growth at neuromuscular junction; P:dendrite development; F:myosin binding; P:chaeta development; P:negative regulation…	EC:3.6.1.3; EC:3.6.1.15; EC:3.6.4.3	Adenosinetriphosphatase; Nucleoside-triphosphate phosphatase; Microtubule-severing ATPase
maker-CrufTF_contig_1184-augustus-gene-0.5-mRNA-1_protein_AED_0.17_eAED_0.17_QI_0|0.66|0.75|1|1|1|4|237|	Nudix hydrolase 8	284	0	80.84	F:GO:0016787	F:hydrolase activity
maker-CrufTF_contig_98-augustus-gene-0.4-mRNA-1_protein_AED_0.25_eAED_0.27_QI_100|0|0|1|0.5|0.6|5|0|	hsc70-interacting 1-like	768	7.11995e-146	74.25
maker-CrufTF_contig_98-exonerate_protein2genome-gene-0.3-mRNA-1_protein_AED_0.00_eAED_0.00_QI_0|-1|0|1|-1|0|1|0|	Probable tyrosine- phosphatase	130	4.03048e-28	62.03
maker-CrufTF_contig_834-augustus-gene-0.29-mRNA-1_protein_AED_0.02_eAED_0.02_QI_127|1|1|1|0|0|3|301|	ceramide-1-phosphate transfer	211	4.05764e-130	81.76	C:GO:0005737; F:GO:0017089; P:GO:0046836; F:GO:0051861	C:cytoplasm; F:intermembrane glycolipid transporter activity; P:glycolipid transport; F:glycolipid binding
maker-CrufTF_contig_834-augustus-gene-0.27-mRNA-1_protein_AED_0.04_eAED_0.04_QI_260|1|1|1|0|0|8|257|	augmin complex subunit dgt5	684	0	76.03
maker-CrufTF_contig_834-exonerate_est2genome-gene-0.0-mRNA-1_protein_AED_0.00_eAED_0.00_QI_199|1|1|1|0|0|3|116|	lethal(2)neighbour of tid	547	0	81.81	C:GO:0005783; C:GO:0016021; F:GO:0016758	C:endoplasmic reticulum; C:integral component of membrane; F:transferase activity, transferring hexosyl groups
maker-CrufTF_contig_834-augustus-gene-0.32-mRNA-1_protein_AED_0.01_eAED_0.01_QI_673|1|1|1|1|1|2|520|	Lachesin	371	0	93.67
maker-CrufTF_contig_834-augustus-gene-0.30-mRNA-1_protein_AED_0.23_eAED_0.23_QI_160|0.6|0.5|1|0.6|0.5|6|245|	lethal(2)denticleless	829	0	90.61
maker-CrufTF_contig_834-exonerate_protein2genome-gene-0.13-mRNA-1_protein_AED_0.37_eAED_0.38_QI_0|-1|0|1|-1|0|1|0|	BOLA2	87	1.35875e-51	91.4
maker-CrufTF_contig_834-exonerate_protein2genome-gene-0.15-mRNA-1_protein_AED_0.48_eAED_0.48_QI_0|-1|0|1|-1|0|1|0|	hepatic leukemia factor isoform X5	49	6.56583e-17	97.73	P:GO:0000278; F:GO:0001228; C:GO:0005634; P:GO:0007584; P:GO:0007623; P:GO:0019216; P:GO:0040007; P:GO:0042023; F:GO:0042803; F:GO:0043565; P:GO:0045893	P:mitotic cell cycle; F:DNA-binding transcription activator activity, RNA polymerase II-specific; C:nucleus; P:response to nutrient; P:circadian rhythm; P:regulation of lipid metabolic process; P:growth; P:DNA endoreduplication; F:protein homodimerization activity; F:sequence-specific DNA binding; P:positive regulation of transcription, DNA-templated
maker-CrufTF_contig_512-augustus-gene-0.6-mRNA-1_protein_AED_0.10_eAED_0.11_QI_0|0.7|0.61|1|0.45|0.57|21|815|	Voltage-dependent T-type calcium channel subunit alpha-	2749	0	78.35	F:GO:0005244; P:GO:0006816; C:GO:0016021; P:GO:0034220	F:voltage-gated ion channel activity; P:calcium ion transport; C:integral component of membrane; P:ion transmembrane transport
maker-CrufTF_contig_211-augustus-gene-0.3-mRNA-1_protein_AED_0.26_eAED_0.26_QI_0|0.8|0.66|1|0.2|0.16|6|98|	myb U	452	0	74.89	C:GO:0016020	C:membrane
augustus_masked-CrufTF_contig_985-processed-gene-0.2-mRNA-1_protein_AED_0.01_eAED_0.01_QI_0|-1|0|1|-1|1|1|0|	Nucleoplasmin	100	1.11469e-45	90.48
maker-CrufTF_contig_985-augustus-gene-0.10-mRNA-1_protein_AED_0.06_eAED_0.06_QI_360|1|1|1|0|0|4|124|	Single-stranded DNA-binding mitochondrial	153	8.05934e-86	84.87	F:GO:0003697; P:GO:0006260	F:single-stranded DNA binding; P:DNA replication
maker-CrufTF_contig_985-augustus-gene-0.11-mRNA-1_protein_AED_0.06_eAED_0.06_QI_4|1|1|1|0.75|0.8|5|418|	4-hydroxybutyrate coenzyme A transferase	472	0	89.91	P:GO:0006084; F:GO:0016740; F:GO:0016787	P:acetyl-CoA metabolic process; F:transferase activity; F:hydrolase activity
maker-CrufTF_contig_1016-augustus-gene-0.7-mRNA-1_protein_AED_0.24_eAED_0.24_QI_0|0|0|1|1|1|3|0|	Serine protease snake	263	7.85372e-109	63.46	F:GO:0008236	F:serine-type peptidase activity
maker-CrufTF_contig_1016-augustus-gene-0.8-mRNA-1_protein_AED_0.04_eAED_0.04_QI_74|1|1|1|0|0|5|4|	Serine protease snake	455	0	79.41	F:GO:0004252; P:GO:0006508	F:serine-type endopeptidase activity; P:proteolysis	EC:3.4.21	Acting on peptide bonds (peptidases)
augustus_masked-CrufTF_contig_1360-processed-gene-0.1-mRNA-1_protein_AED_0.00_eAED_0.00_QI_450|0|0.5|1|0|0.5|2|78|	uncharacterized transmembrane DDB_G0289901	456	4.62835e-157	62.82
maker-CrufTF_contig_458-augustus-gene-0.11-mRNA-1_protein_AED_0.04_eAED_0.04_QI_40|1|1|1|0|0|6|79|	fibrinogen C domain-containing 1-like	297	2.52076e-135	72.94
maker-CrufTF_contig_1459-augustus-gene-0.10-mRNA-1_protein_AED_0.02_eAED_0.02_QI_288|0.66|0.5|1|0.33|0.5|4|0|	Transmembrane 165	463	0	67.73	C:GO:0016021	C:integral component of membrane
maker-CrufTF_contig_1459-augustus-gene-0.8-mRNA-1_protein_AED_0.04_eAED_0.04_QI_482|1|0.9|1|0.55|0.5|10|0|	insulin receptor	883	0	60.73	F:GO:0004714; F:GO:0005524; P:GO:0006468; P:GO:0007169; C:GO:0016020; F:GO:0016740; P:GO:0018108	F:transmembrane receptor protein tyrosine kinase activity; F:ATP binding; P:protein phosphorylation; P:transmembrane receptor protein tyrosine kinase signaling pathway; C:membrane; F:transferase activity; P:peptidyl-tyrosine phosphorylation
maker-CrufTF_contig_1537-exonerate_est2genome-gene-0.0-mRNA-1_protein_AED_0.01_eAED_0.01_QI_469|1|1|1|0|0|5|354|	tafazzin homolog isoform X1	326	0	88.94	P:GO:0006644; C:GO:0016021; F:GO:0016746	P:phospholipid metabolic process; C:integral component of membrane; F:transferase activity, transferring acyl groups
maker-CrufTF_contig_99-augustus-gene-0.5-mRNA-1_protein_AED_0.00_eAED_0.00_QI_0|1|0.9|1|1|1|20|299|	muscle M-line assembly unc-89 isoform X3	3090	0	90.44	F:GO:0004672; F:GO:0005089; F:GO:0005524; P:GO:0006468; P:GO:0035023; P:GO:0043547	F:protein kinase activity; F:Rho guanyl-nucleotide exchange factor activity; F:ATP binding; P:protein phosphorylation; P:regulation of Rho protein signal transduction; P:positive regulation of GTPase activity
maker-CrufTF_contig_151-augustus-gene-0.3-mRNA-1_protein_AED_0.04_eAED_0.04_QI_485|1|1|1|0|0|3|172|	isoform C	162	3.2255e-97	84.17	C:GO:0016021	C:integral component of membrane
maker-CrufTF_contig_867-augustus-gene-0.4-mRNA-1_protein_AED_0.03_eAED_0.03_QI_435|1|1|1|0.5|0.2|5|1106|	rho GDP-dissociation inhibitor 1	203	2.11826e-143	94.4	F:GO:0005094; C:GO:0005737; P:GO:0050790	F:Rho GDP-dissociation inhibitor activity; C:cytoplasm; P:regulation of catalytic activity
maker-CrufTF_contig_1356-augustus-gene-0.3-mRNA-1_protein_AED_0.01_eAED_0.01_QI_204|1|1|1|0|0|5|1099|	cytosolic endo-beta-N-acetylglucosaminidase	621	0	80.61	C:GO:0005737; P:GO:0005975; F:GO:0033925	C:cytoplasm; P:carbohydrate metabolic process; F:mannosyl-glycoprotein endo-beta-N-acetylglucosaminidase activity	EC:3.2.1.96	Mannosyl-glycoprotein endo-beta-N-acetylglucosaminidase
maker-CrufTF_contig_850-augustus-gene-0.3-mRNA-1_protein_AED_0.01_eAED_0.01_QI_0|0.66|0.5|1|1|1|4|34|	Inositol-3-phosphate synthase	560	0	91.22	F:GO:0004512; C:GO:0005737; P:GO:0006021; P:GO:0008654	F:inositol-3-phosphate synthase activity; C:cytoplasm; P:inositol biosynthetic process; P:phospholipid biosynthetic process	EC:5.5.1.4	Inositol-3-phosphate synthase
maker-CrufTF_contig_1275-exonerate_est2genome-gene-0.0-mRNA-1_protein_AED_0.01_eAED_0.01_QI_469|1|1|1|0|0|6|165|	Polycomb PHO	775	0	56.73	F:GO:0003676; F:GO:0046872	F:nucleic acid binding; F:metal ion binding
maker-CrufTF_contig_1275-augustus-gene-0.3-mRNA-1_protein_AED_0.05_eAED_0.20_QI_100|0|0|1|0|0|2|0|	hypothetical protein FF38_05406, partial	135	1.06436e-43	75
maker-CrufTF_contig_1367-augustus-gene-0.3-mRNA-1_protein_AED_0.03_eAED_0.03_QI_382|1|1|1|0.66|0.6|10|28|	PREDICTED: uncharacterized protein LOC105261834 isoform X1	554	6.34051e-133	53.24
maker-CrufTF_contig_1643-augustus-gene-0.9-mRNA-1_protein_AED_0.26_eAED_0.26_QI_545|1|1|1|0|0|3|167|	lipid storage droplets surface-binding 2 isoform X2	306	0	90.21
maker-CrufTF_contig_425-augustus-gene-0.4-mRNA-1_protein_AED_0.06_eAED_0.06_QI_71|0.85|0.75|1|0.71|0.62|8|0|	LIM domain and actin-binding 1 isoform X1	692	0	71.66	F:GO:0046872	F:metal ion binding
maker-CrufTF_contig_1076-augustus-gene-0.21-mRNA-1_protein_AED_0.02_eAED_0.02_QI_369|1|1|1|0.62|0.66|9|310|	Arf-GAP with Rho-GAP ANK repeat and PH domain-containing 2	1594	0	79.44	F:GO:0005096; P:GO:0007165; P:GO:0043547	F:GTPase activator activity; P:signal transduction; P:positive regulation of GTPase activity
maker-CrufTF_contig_1076-augustus-gene-0.19-mRNA-1_protein_AED_0.02_eAED_0.02_QI_0|0|0|0.66|1|1|3|0|	DNA-directed RNA polymerase III subunit RPC9	125	1.86244e-75	86.31	F:GO:0000166; F:GO:0001056; C:GO:0005666; P:GO:0006384	F:nucleotide binding; F:RNA polymerase III activity; C:RNA polymerase III complex; P:transcription initiation from RNA polymerase III promoter	EC:2.7.7.6	DNA-directed RNA polymerase
maker-CrufTF_contig_1076-augustus-gene-0.20-mRNA-1_protein_AED_0.17_eAED_0.17_QI_0|0|0|1|0.66|0.5|4|0|	nitrogen permease regulator 2	308	0	94.4
augustus_masked-CrufTF_contig_1076-processed-gene-0.5-mRNA-1_protein_AED_0.35_eAED_0.35_QI_0|0|0|1|1|1|3|0|	density-regulated homolog	184	1.8692e-108	93.49	F:GO:0003743; P:GO:0006413	F:translation initiation factor activity; P:translational initiation
maker-CrufTF_contig_1076-exonerate_est2genome-gene-0.1-mRNA-1_protein_AED_0.18_eAED_0.18_QI_148|1|0.5|1|0|0|2|0|	Replication factor C small subunit	349	0	69.6	C:GO:0016021	C:integral component of membrane
maker-CrufTF_contig_1076-exonerate_est2genome-gene-0.2-mRNA-1_protein_AED_0.03_eAED_0.03_QI_54|1|1|1|0|0|6|256|	rhoGEF domain-containing gxcI isoform X1	701	0	64.2	C:GO:0016021; C:GO:0044459	C:integral component of membrane; C:plasma membrane part
maker-CrufTF_contig_1076-exonerate_protein2genome-gene-0.18-mRNA-1_protein_AED_0.13_eAED_0.13_QI_0|-1|0|1|-1|0|1|0|	---NA---	37
maker-CrufTF_contig_1577-augustus-gene-0.2-mRNA-1_protein_AED_0.02_eAED_0.02_QI_117|1|1|1|0|0|5|206|	hypothetical protein FF38_03193	368	5.99516e-166	57.62
maker-CrufTF_contig_919-augustus-gene-0.3-mRNA-1_protein_AED_0.00_eAED_0.00_QI_223|1|1|1|0|0|2|166|	probable salivary secreted peptide	119	5.28832e-68	87.53
maker-CrufTF_contig_351-augustus-gene-0.2-mRNA-1_protein_AED_0.11_eAED_0.11_QI_0|0|0|1|1|1|3|0|	AF4 FMR2 family member 4	577	1.3709e-134	65	P:GO:0002121	P:inter-male aggressive behavior
maker-CrufTF_contig_1099-augustus-gene-0.1-mRNA-1_protein_AED_0.07_eAED_0.07_QI_0|0.87|0.77|1|0|0|9|107|	solute carrier family 46 member 3	570	0	62.96	C:GO:0016020; C:GO:0016021; P:GO:0055085	C:membrane; C:integral component of membrane; P:transmembrane transport
maker-CrufTF_contig_1242-augustus-gene-0.6-mRNA-1_protein_AED_0.42_eAED_0.42_QI_1|0|0|0.83|0.6|0.66|6|0|	receptor-type tyrosine- kinase FLT3 isoform X1	246	1.79705e-78	53.38	F:GO:0004713; F:GO:0005524; C:GO:0016021; P:GO:0018108	F:protein tyrosine kinase activity; F:ATP binding; C:integral component of membrane; P:peptidyl-tyrosine phosphorylation	EC:2.7.10	Transferring phosphorus-containing groups
maker-CrufTF_contig_447-augustus-gene-0.4-mRNA-1_protein_AED_0.05_eAED_0.05_QI_233|1|1|1|0|0|5|132|	Pheromone-binding -related 3	151	5.78171e-94	84.73	F:GO:0005549; C:GO:0016021	F:odorant binding; C:integral component of membrane
maker-CrufTF_contig_344-augustus-gene-0.4-mRNA-1_protein_AED_0.26_eAED_0.26_QI_0|0|0|0.5|1|1|2|0|	histidine-rich PFHRP-II	200	6.63521e-56	74.87	F:GO:0008010; C:GO:0031012; P:GO:0040003	F:structural constituent of chitin-based larval cuticle; C:extracellular matrix; P:chitin-based cuticle development
maker-CrufTF_contig_344-exonerate_protein2genome-gene-0.1-mRNA-1_protein_AED_0.01_eAED_0.01_QI_0|-1|0|1|-1|0|1|0|	RING-H2 finger ATL73	192	9.41935e-70	52.25
augustus_masked-CrufTF_contig_1082-processed-gene-0.0-mRNA-1_protein_AED_0.41_eAED_0.46_QI_0|0|0|1|1|1|5|0|	Serine threonine- kinase minibrain	222	1.70069e-139	96.29	F:GO:0004674; F:GO:0005524; P:GO:0006468	F:protein serine/threonine kinase activity; F:ATP binding; P:protein phosphorylation	EC:2.7.11	Transferring phosphorus-containing groups
maker-CrufTF_contig_1082-exonerate_protein2genome-gene-0.3-mRNA-1_protein_AED_0.38_eAED_0.38_QI_0|0|0|1|0|0|3|0|	serine threonine- kinase minibrain isoform X2	284	2.9104e-45	84.03
maker-CrufTF_contig_1258-exonerate_protein2genome-gene-0.0-mRNA-1_protein_AED_0.07_eAED_0.07_QI_0|0|0|1|0|0|2|0|	Homeobox homothorax	141	1.17796e-87	98.96	F:GO:0000981; P:GO:0001752; C:GO:0005634; C:GO:0005667; C:GO:0005829; P:GO:0007383; P:GO:0007420; P:GO:0007422; P:GO:0007432; P:GO:0007476; P:GO:0007479; P:GO:0007480; P:GO:0007525; F:GO:0008134; P:GO:0010092; P:GO:0034504; F:GO:0035326; P:GO:0042659; P:GO:0045664; P:GO:0045944; P:GO:0048735; P:GO:0060323; P:GO:0072002; P:GO:0090098	F:DNA-binding transcription factor activity, RNA polymerase II-specific; P:compound eye photoreceptor fate commitment; C:nucleus; C:transcription factor complex; C:cytosol; P:specification of segmental identity, antennal segment; P:brain development; P:peripheral nervous system development; P:salivary gland boundary specification; P:imaginal disc-derived wing morphogenesis; P:leg disc proximal/di…
maker-CrufTF_contig_1565-augustus-gene-0.3-mRNA-1_protein_AED_0.08_eAED_0.08_QI_0|0.33|0.37|1|0.93|0.87|16|819|	serine-rich adhesin for platelets-like	2690	0	70.32
maker-CrufTF_contig_95-augustus-gene-0.11-mRNA-1_protein_AED_0.02_eAED_0.02_QI_89|1|1|1|1|1|3|387|	probable methylmalonate-semialdehyde dehydrogenase [acylating] mitochondrial	520	0	96.2	F:GO:0004491; P:GO:0055114	F:methylmalonate-semialdehyde dehydrogenase (acylating) activity; P:oxidation-reduction process	EC:1.2.1.27	Methylmalonate-semialdehyde dehydrogenase (CoA acylating)
maker-CrufTF_contig_95-augustus-gene-0.12-mRNA-1_protein_AED_0.06_eAED_0.06_QI_42|1|1|1|0.14|0.5|8|136|	Aspartyl glutamyl-tRNA(Asn Gln) amidotransferase subunit C	503	0	79.47	F:GO:0016740	F:transferase activity
maker-CrufTF_contig_1232-augustus-gene-0.3-mRNA-1_protein_AED_0.01_eAED_0.01_QI_1058|1|1|1|0|0|4|558|	Neural ectodermal development factor IMP-L2	271	1.40134e-170	85.17
maker-CrufTF_contig_1446-augustus-gene-0.9-mRNA-1_protein_AED_0.12_eAED_0.12_QI_127|0.57|0.5|1|0.85|0.87|8|0|	trachealess isoform X4	805	0	74.07
maker-CrufTF_contig_17-augustus-gene-0.4-mRNA-1_protein_AED_0.23_eAED_0.23_QI_96|0.33|0.75|1|0|0|4|179|	Developmental eyes absent	413	0	90.49
augustus_masked-CrufTF_contig_1412-processed-gene-0.0-mRNA-1_protein_AED_0.18_eAED_0.18_QI_0|0|0|1|1|1|10|0|	still isoforms C SIF type	1054	0	77.83	F:GO:0005057; F:GO:0005089; C:GO:0005622; P:GO:0035023; P:GO:0035556; P:GO:0043547	F:obsolete signal transducer activity, downstream of receptor; F:Rho guanyl-nucleotide exchange factor activity; C:intracellular; P:regulation of Rho protein signal transduction; P:intracellular signal transduction; P:positive regulation of GTPase activity
maker-CrufTF_contig_651-augustus-gene-0.4-mRNA-1_protein_AED_0.04_eAED_0.04_QI_257|0.42|0.25|1|0.71|0.5|8|0|	rap guanine nucleotide exchange factor 2	1273	0	80.36	F:GO:0005085; C:GO:0005622; P:GO:0007264; P:GO:0043547	F:guanyl-nucleotide exchange factor activity; C:intracellular; P:small GTPase mediated signal transduction; P:positive regulation of GTPase activity
augustus_masked-CrufTF_contig_1347-processed-gene-0.2-mRNA-1_protein_AED_0.33_eAED_0.33_QI_0|-1|0|1|-1|1|1|0|	serine threonine- kinase OSR1	535	0	87.72	F:GO:0004674; F:GO:0005524; P:GO:0006468	F:protein serine/threonine kinase activity; F:ATP binding; P:protein phosphorylation	EC:2.7.11	Transferring phosphorus-containing groups
maker-CrufTF_contig_1347-exonerate_protein2genome-gene-0.3-mRNA-1_protein_AED_0.27_eAED_0.27_QI_454|0.75|0.6|1|0|0|5|0|	UDP-glucuronosyltransferase	652	0	71.62	P:GO:0008152; C:GO:0016021; F:GO:0016758	P:metabolic process; C:integral component of membrane; F:transferase activity, transferring hexosyl groups
maker-CrufTF_contig_1347-augustus-gene-0.11-mRNA-1_protein_AED_0.11_eAED_0.11_QI_239|0.75|1|1|0|0|5|393|	sideroflexin-2	246	3.98568e-95	87.85	F:GO:0015075; C:GO:0016021; C:GO:0031966; P:GO:0034220	F:ion transmembrane transporter activity; C:integral component of membrane; C:mitochondrial membrane; P:ion transmembrane transport
augustus_masked-CrufTF_contig_1151-processed-gene-0.0-mRNA-1_protein_AED_0.26_eAED_0.26_QI_0|0|0|1|1|1|9|0|	lap4 isoform X4	657	0	64.53
maker-CrufTF_contig_1027-augustus-gene-0.7-mRNA-1_protein_AED_0.05_eAED_0.05_QI_100|0.8|0.72|1|1|1|11|233|	multidrug resistance 1A	1242	0	82.36	F:GO:0005524; C:GO:0016021; F:GO:0042626; P:GO:0055085	F:ATP binding; C:integral component of membrane; F:ATPase activity, coupled to transmembrane movement of substances; P:transmembrane transport	EC:3.6.1.3; EC:3.6.1.15	Adenosinetriphosphatase; Nucleoside-triphosphate phosphatase
maker-CrufTF_contig_1689-augustus-gene-0.25-mRNA-1_protein_AED_0.02_eAED_0.02_QI_286|1|1|1|1|1|2|259|	Mitochondrial transcription factor 1	382	0	57.61
maker-CrufTF_contig_1689-augustus-gene-0.26-mRNA-1_protein_AED_0.03_eAED_0.03_QI_399|1|0.87|1|0.85|0.75|8|535|	remodeling and spacing factor 1	2841	0	58.43	P:GO:0006355; F:GO:0008270; C:GO:0031213; F:GO:0046872	P:regulation of transcription, DNA-templated; F:zinc ion binding; C:RSF complex; F:metal ion binding
maker-CrufTF_contig_1689-augustus-gene-0.28-mRNA-1_protein_AED_0.26_eAED_0.26_QI_0|0.6|0.33|1|0.8|0.5|6|0|	mediator of RNA polymerase II transcription subunit 13 isoform X4	558	0	80.53	C:GO:0016021	C:integral component of membrane
maker-CrufTF_contig_479-augustus-gene-0.11-mRNA-1_protein_AED_0.00_eAED_0.00_QI_148|1|1|1|0|0.5|2|382|	ALG-2 interacting	195	7.78135e-86	71.81
maker-CrufTF_contig_479-augustus-gene-0.12-mRNA-1_protein_AED_0.14_eAED_0.14_QI_197|0.83|1|1|0.83|0.71|7|551|	bleomycin hydrolase	373	0	91.99	F:GO:0004197; P:GO:0006508	F:cysteine-type endopeptidase activity; P:proteolysis	EC:3.4.22	Acting on peptide bonds (peptidases)
maker-CrufTF_contig_479-exonerate_protein2genome-gene-0.8-mRNA-1_protein_AED_0.00_eAED_0.00_QI_0|-1|0|1|-1|0|1|0|	E3 ubiquitin- ligase E3D	390	4.20038e-180	59.5
maker-CrufTF_contig_479-exonerate_protein2genome-gene-0.9-mRNA-1_protein_AED_0.01_eAED_0.01_QI_0|0|0|1|0|0|3|0|	hypothetical protein FF38_08586	266	6.89524e-126	69.65
augustus_masked-CrufTF_contig_280-processed-gene-0.2-mRNA-1_protein_AED_0.37_eAED_0.37_QI_0|0|0|1|1|1|5|0|	V-type proton ATPase subunit H isoform X2	283	0	97.67	C:GO:0000221; P:GO:0008340; P:GO:0015991; C:GO:0033181; P:GO:0033227; F:GO:0046961	C:vacuolar proton-transporting V-type ATPase, V1 domain; P:determination of adult lifespan; P:ATP hydrolysis coupled proton transport; C:plasma membrane proton-transporting V-type ATPase complex; P:dsRNA transport; F:proton-transporting ATPase activity, rotational mechanism	EC:3.6.1.3; EC:3.6.1.15	Adenosinetriphosphatase; Nucleoside-triphosphate phosphatase
augustus_masked-CrufTF_contig_280-processed-gene-0.1-mRNA-1_protein_AED_0.45_eAED_0.45_QI_0|0|0|1|1|1|2|0|	COX assembly mitochondrial homolog	121	1.71228e-74	85.49	F:GO:0005230; C:GO:0016021; P:GO:0034220	F:extracellular ligand-gated ion channel activity; C:integral component of membrane; P:ion transmembrane transport
maker-CrufTF_contig_280-exonerate_est2genome-gene-0.0-mRNA-1_protein_AED_0.42_eAED_0.42_QI_187|1|0.5|1|0|0|2|0|	V-type proton ATPase subunit H	213	5.94771e-121	90.61	C:GO:0000221; P:GO:0015991; F:GO:0046961	C:vacuolar proton-transporting V-type ATPase, V1 domain; P:ATP hydrolysis coupled proton transport; F:proton-transporting ATPase activity, rotational mechanism	EC:3.6.1.3; EC:3.6.1.15	Adenosinetriphosphatase; Nucleoside-triphosphate phosphatase
augustus_masked-CrufTF_contig_280-processed-gene-0.3-mRNA-1_protein_AED_0.38_eAED_0.38_QI_0|-1|0|1|-1|1|1|0|	cytochrome c-2	108	9.7588e-73	99.01	C:GO:0005743; C:GO:0005758; C:GO:0005759; C:GO:0005829; P:GO:0006119; F:GO:0009055; F:GO:0020037; F:GO:0046872; P:GO:0055114; C:GO:0070469	C:mitochondrial inner membrane; C:mitochondrial intermembrane space; C:mitochondrial matrix; C:cytosol; P:oxidative phosphorylation; F:electron transfer activity; F:heme binding; F:metal ion binding; P:oxidation-reduction process; C:respirasome
maker-CrufTF_contig_280-exonerate_protein2genome-gene-0.12-mRNA-1_protein_AED_0.04_eAED_0.04_QI_0|0|0|1|0|0|3|0|	tRNA-splicing endonuclease subunit Sen2	237	1.67114e-122	70.9	F:GO:0000213; F:GO:0003676; P:GO:0006388; P:GO:0090502	F:tRNA-intron endonuclease activity; F:nucleic acid binding; P:tRNA splicing, via endonucleolytic cleavage and ligation; P:RNA phosphodiester bond hydrolysis, endonucleolytic	EC:3.1.27.9; EC:3.1.31; EC:3.1.27	Acting on ester bonds; Acting on ester bonds; Acting on ester bonds
maker-CrufTF_contig_280-exonerate_protein2genome-gene-0.15-mRNA-1_protein_AED_0.38_eAED_0.38_QI_0|-1|0|1|-1|0|1|0|	Cytochrome c	107	5.50836e-64	91.69	C:GO:0005739; F:GO:0009055; F:GO:0020037; F:GO:0046872; P:GO:0055114; C:GO:0070469	C:mitochondrion; F:electron transfer activity; F:heme binding; F:metal ion binding; P:oxidation-reduction process; C:respirasome
maker-CrufTF_contig_280-exonerate_protein2genome-gene-0.11-mRNA-1_protein_AED_0.45_eAED_0.46_QI_0|-1|0|1|-1|0|1|0|	hypothetical protein FF38_14373	56	6.34726e-21	83.48
maker-CrufTF_contig_504-augustus-gene-0.14-mRNA-1_protein_AED_0.16_eAED_0.17_QI_0|0.64|0.66|1|0.70|0.66|18|24|	PREDICTED: uncharacterized protein LOC106087600 isoform X1	1156	0	92.07	C:GO:0005623; C:GO:0016021; P:GO:0045454	C:cell; C:integral component of membrane; P:cell redox homeostasis
maker-CrufTF_contig_489-augustus-gene-0.4-mRNA-1_protein_AED_0.14_eAED_0.21_QI_100|0.66|0.42|0.85|0|0|7|0|	MOXD1 homolog 1	426	0	85.19	F:GO:0005507; C:GO:0016021; F:GO:0016715; P:GO:0055114	F:copper ion binding; C:integral component of membrane; F:oxidoreductase activity, acting on paired donors, with incorporation or reduction of molecular oxygen, reduced ascorbate as one donor, and incorporation of one atom of oxygen; P:oxidation-reduction process	EC:1.14.17	Acting on paired donors, with incorporation or reduction of molecular oxygen. The oxygen incorporated need not be derived from O(2)
augustus_masked-CrufTF_contig_1231-processed-gene-0.0-mRNA-1_protein_AED_0.34_eAED_0.34_QI_0|0|0|0.83|1|1|6|0|	AF4 FMR2 family member 4 isoform X11	344	3.29425e-72	69.68	F:GO:0003779; P:GO:0007009	F:actin binding; P:plasma membrane organization
maker-CrufTF_contig_1411-augustus-gene-0.12-mRNA-1_protein_AED_0.04_eAED_0.04_QI_0|0|0|1|0.75|0.8|5|0|	WW domain-binding 2	383	1.00145e-127	80.75
maker-CrufTF_contig_1411-augustus-gene-0.14-mRNA-1_protein_AED_0.08_eAED_0.08_QI_0|0.6|0.83|0.83|0.8|0.66|6|261|	ecto-NOX disulfide-thiol exchanger 2	796	0	64.86	F:GO:0000166; F:GO:0003676	F:nucleotide binding; F:nucleic acid binding
augustus_masked-CrufTF_contig_304-processed-gene-0.0-mRNA-1_protein_AED_0.06_eAED_0.06_QI_0|0|0|0.5|1|0.5|2|0|	sodium calcium exchanger 3 isoform X1	458	0	95.25	F:GO:0005432; P:GO:0006816; P:GO:0007154; C:GO:0016021; P:GO:0035725	F:calcium:sodium antiporter activity; P:calcium ion transport; P:cell communication; C:integral component of membrane; P:sodium ion transmembrane transport
maker-CrufTF_contig_1708-augustus-gene-0.5-mRNA-1_protein_AED_0.03_eAED_0.03_QI_388|1|1|1|0.33|0.14|7|425|	cullin-5	806	0	91.11	P:GO:0006511; C:GO:0031461; F:GO:0031625	P:ubiquitin-dependent protein catabolic process; C:cullin-RING ubiquitin ligase complex; F:ubiquitin protein ligase binding
maker-CrufTF_contig_1708-exonerate_protein2genome-gene-0.2-mRNA-1_protein_AED_0.12_eAED_0.13_QI_0|0|0|1|0|0|4|0|	programmed cell death 10	182	1.48367e-125	95.62	P:GO:0060439	P:trachea morphogenesis
augustus_masked-CrufTF_contig_861-processed-gene-0.2-mRNA-1_protein_AED_0.05_eAED_0.05_QI_678|0.83|0.85|1|0.16|0.14|7|0|	round spermatid basic 1 isoform X1	1627	0	89.96	C:GO:0005634	C:nucleus
maker-CrufTF_contig_685-augustus-gene-0.2-mRNA-1_protein_AED_0.06_eAED_0.06_QI_0|1|0.8|1|0|0|5|76|	gamma-interferon-inducible lysosomal thiol reductase	205	1.86495e-126	75.55
maker-CrufTF_contig_912-augustus-gene-0.9-mRNA-1_protein_AED_0.03_eAED_0.03_QI_0|1|0.75|1|1|1|4|345|	mitochondrial sodium hydrogen exchanger 9B2 isoform X1	544	0	93.57	F:GO:0015299; C:GO:0016021; P:GO:1902600	F:solute:proton antiporter activity; C:integral component of membrane; P:proton transmembrane transport
maker-CrufTF_contig_912-augustus-gene-0.10-mRNA-1_protein_AED_0.01_eAED_0.03_QI_100|0.8|0.83|1|0|0|6|2517|	scalloped isoform X1	399	0	92.36	F:GO:0003700; P:GO:0006355	F:DNA-binding transcription factor activity; P:regulation of transcription, DNA-templated
maker-CrufTF_contig_912-augustus-gene-0.12-mRNA-1_protein_AED_0.55_eAED_0.55_QI_0|0|0|1|0|0|2|0|	HEAT repeat-containing 1 homolog	158	1.67649e-49	69.06
maker-CrufTF_contig_1521-augustus-gene-0.18-mRNA-1_protein_AED_0.05_eAED_0.05_QI_105|0.88|0.8|1|0.22|0.2|10|0|	ATP-dependent RNA helicase TDRD12	2082	0	61.44	F:GO:0003676; F:GO:0005524	F:nucleic acid binding; F:ATP binding
maker-CrufTF_contig_1521-augustus-gene-0.17-mRNA-1_protein_AED_0.37_eAED_0.37_QI_56|0.25|0.22|0.88|0.5|0.44|9|0|	isoform A	519	1.45412e-96	84.77	P:GO:0001694; F:GO:0003832; C:GO:0005829; P:GO:0007601; P:GO:0007629; F:GO:0031964; P:GO:0042416; P:GO:0048085	P:histamine biosynthetic process; F:beta-alanyl-dopamine hydrolase activity; C:cytosol; P:visual perception; P:flight behavior; F:beta-alanyl-histamine hydrolase activity; P:dopamine biosynthetic process; P:adult chitin-containing cuticle pigmentation
augustus_masked-CrufTF_contig_1521-processed-gene-0.4-mRNA-1_protein_AED_0.24_eAED_0.24_QI_0|0|0|0.88|1|1|9|0|	Puff-specific Bx42	1561	0	93.8	P:GO:0000398; C:GO:0005681	P:mRNA splicing, via spliceosome; C:spliceosomal complex
maker-CrufTF_contig_1521-exonerate_protein2genome-gene-0.16-mRNA-1_protein_AED_0.00_eAED_0.01_QI_0|-1|0|1|-1|0|1|0|	dorsal interacting isoform B	202	3.84061e-44	45.81	C:GO:0005634; P:GO:0006629; P:GO:0007586; F:GO:0008270; F:GO:0016788; P:GO:0046331; F:GO:0046872	C:nucleus; P:lipid metabolic process; P:digestion; F:zinc ion binding; F:hydrolase activity, acting on ester bonds; P:lateral inhibition; F:metal ion binding
maker-CrufTF_contig_1521-exonerate_protein2genome-gene-0.9-mRNA-1_protein_AED_0.49_eAED_0.49_QI_0|-1|0|1|-1|0|1|0|	PREDICTED: uncharacterized protein LOC101887447	74	8.97352e-40	85.95	C:GO:0016021	C:integral component of membrane
maker-CrufTF_contig_996-augustus-gene-0.7-mRNA-1_protein_AED_0.02_eAED_0.02_QI_46|1|1|1|1|1|5|216|	inositol 1,4,5-triphosphate kinase isoform G	1133	0	75.47	F:GO:0005516; C:GO:0005737; F:GO:0008440; P:GO:0032958; P:GO:0035071; F:GO:0048306	F:calmodulin binding; C:cytoplasm; F:inositol-1,4,5-trisphosphate 3-kinase activity; P:inositol phosphate biosynthetic process; P:salivary gland cell autophagic cell death; F:calcium-dependent protein binding	EC:2.7.1.127	Inositol-trisphosphate 3-kinase
maker-CrufTF_contig_56-augustus-gene-0.3-mRNA-1_protein_AED_0.01_eAED_0.01_QI_0|0|0|1|0|0|2|0|	secernin-3	202	5.0847e-124	72.76	P:GO:0006508; F:GO:0016805	P:proteolysis; F:dipeptidase activity	EC:3.4.13	Acting on peptide bonds (peptidases)
augustus_masked-CrufTF_contig_773-processed-gene-0.0-mRNA-1_protein_AED_0.18_eAED_0.18_QI_0|0|0|0.5|1|1|2|0|	probable serine threonine- kinase nek3	325	2.41967e-153	70.34
maker-CrufTF_contig_302-augustus-gene-0.4-mRNA-1_protein_AED_0.03_eAED_0.03_QI_103|1|1|1|0.71|0.62|8|965|	choline ethanolamine kinase isoform X2	483	0	72.76	F:GO:0016740	F:transferase activity
maker-CrufTF_contig_383-augustus-gene-0.4-mRNA-1_protein_AED_0.08_eAED_0.11_QI_100|0.42|0.37|0.87|0.71|0.87|8|0|	Z band alternatively spliced PDZ-motif isoform K	338	0	85.93	C:GO:0001725; C:GO:0005915; C:GO:0005925; C:GO:0005927; F:GO:0008270; C:GO:0016323; C:GO:0030018; P:GO:0030239; C:GO:0031252; C:GO:0045177; C:GO:0045178; F:GO:0051371	C:stress fiber; C:zonula adherens; C:focal adhesion; C:muscle tendon junction; F:zinc ion binding; C:basolateral plasma membrane; C:Z disc; P:myofibril assembly; C:cell leading edge; C:apical part of cell; C:basal part of cell; F:muscle alpha-actinin binding
maker-CrufTF_contig_3-augustus-gene-0.8-mRNA-1_protein_AED_0.54_eAED_0.54_QI_59|0|0.5|1|0|0|2|0|	serine ase	68	4.37314e-11	82.04	C:GO:0005615; P:GO:0006508; F:GO:0008233	C:extracellular space; P:proteolysis; F:peptidase activity
maker-CrufTF_contig_3-exonerate_est2genome-gene-0.0-mRNA-1_protein_AED_0.28_eAED_0.28_QI_69|1|0.5|1|0|0|2|0|	serine ase	441	4.20945e-107	68.45	C:GO:0005615; P:GO:0006508; F:GO:0008233	C:extracellular space; P:proteolysis; F:peptidase activity
maker-CrufTF_contig_161-augustus-gene-0.4-mRNA-1_protein_AED_0.33_eAED_0.33_QI_0|0|0|1|0|0|5|0|	zinc finger 605 isoform X1	248	4.97812e-140	86.96
maker-CrufTF_contig_108-augustus-gene-0.5-mRNA-1_protein_AED_0.14_eAED_0.14_QI_0|0.5|0.2|1|1|1|5|0|	Chromatin modification-related png2	2389	0	64.91	F:GO:0003676; F:GO:0008270	F:nucleic acid binding; F:zinc ion binding
maker-CrufTF_contig_423-augustus-gene-0.4-mRNA-1_protein_AED_0.06_eAED_0.06_QI_365|0.86|0.87|0.93|0.93|0.93|16|0|	testis-expressed sequence 2 isoform X2	1224	0	65.79	F:GO:0000166; F:GO:0003676	F:nucleotide binding; F:nucleic acid binding
maker-CrufTF_contig_890-augustus-gene-0.3-mRNA-1_protein_AED_0.09_eAED_0.09_QI_0|1|0.75|1|0|0|4|276|	hypothetical protein FF38_06913	345	1.77808e-131	75.02	C:GO:0016020	C:membrane
maker-CrufTF_contig_1497-augustus-gene-0.8-mRNA-1_protein_AED_0.21_eAED_0.21_QI_2|0|0|1|1|1|6|0|	CD109 antigen-like	783	0	65.12	F:GO:0004866; C:GO:0005615; P:GO:0010951	F:endopeptidase inhibitor activity; C:extracellular space; P:negative regulation of endopeptidase activity
augustus_masked-CrufTF_contig_474-processed-gene-0.1-mRNA-1_protein_AED_0.12_eAED_0.12_QI_0|1|0.75|1|1|1|4|324|	hypothetical protein FF38_01783	636	0	77.21
maker-CrufTF_contig_474-exonerate_protein2genome-gene-0.4-mRNA-1_protein_AED_0.41_eAED_0.42_QI_0|0|0|1|0|0|2|0|	persulfide dioxygenase mitochondrial	177	3.90212e-117	93.15
maker-CrufTF_contig_1213-augustus-gene-0.4-mRNA-1_protein_AED_0.05_eAED_0.05_QI_910|1|1|1|0|0|4|557|	Y+L amino acid transporter 2	503	0	93.53	P:GO:0003333; F:GO:0015171; C:GO:0016021	P:amino acid transmembrane transport; F:amino acid transmembrane transporter activity; C:integral component of membrane
maker-CrufTF_contig_1364-augustus-gene-0.6-mRNA-1_protein_AED_0.05_eAED_0.05_QI_139|1|1|1|1|1|7|238|	L-threonine dehydratase catabolic	480	0	91.5
maker-CrufTF_contig_181-augustus-gene-0.3-mRNA-1_protein_AED_0.17_eAED_0.17_QI_0|0|0|0.88|1|0.88|9|0|	KAT8 regulatory NSL complex subunit 3 isoform X1	897	0	81.15	F:GO:0016787	F:hydrolase activity
maker-CrufTF_contig_768-exonerate_est2genome-gene-0.0-mRNA-1_protein_AED_0.00_eAED_0.00_QI_0|1|0.5|1|0|0|2|79|	5-hydroxytryptamine receptor 2A	258	9.88965e-99	73.37	F:GO:0004930; P:GO:0007186; C:GO:0016021	F:G protein-coupled receptor activity; P:G protein-coupled receptor signaling pathway; C:integral component of membrane
maker-CrufTF_contig_290-augustus-gene-0.41-mRNA-1_protein_AED_0.03_eAED_0.03_QI_845|1|0.8|1|0.75|0.6|5|0|	nuclear distribution nudE homolog	273	2.31139e-151	82.73
maker-CrufTF_contig_290-augustus-gene-0.43-mRNA-1_protein_AED_0.38_eAED_0.38_QI_0|0|0|1|1|1|2|0|	type 1 phosphatidylinositol 4,5-bisphosphate 4-phosphatase	133	2.86012e-49	71.82	C:GO:0016021; F:GO:0034597; P:GO:0046856	C:integral component of membrane; F:phosphatidylinositol-4,5-bisphosphate 4-phosphatase activity; P:phosphatidylinositol dephosphorylation	EC:3.1.3.66; EC:3.1.3.41	Phosphatidylinositol-3,4-bisphosphate 4-phosphatase; 4-nitrophenylphosphatase
maker-CrufTF_contig_290-exonerate_protein2genome-gene-0.22-mRNA-1_protein_AED_0.13_eAED_0.15_QI_0|0|0|1|0|0|2|0|	serine threonine- kinase fray2-like	86	2.45496e-17	66.15	C:GO:0016020; C:GO:0016021	C:membrane; C:integral component of membrane
maker-CrufTF_contig_1616-augustus-gene-0.3-mRNA-1_protein_AED_0.01_eAED_0.01_QI_0|1|0.75|1|0|0|4|453|	isoform A	425	1.34702e-180	77.08	F:GO:0005031; F:GO:0005515; C:GO:0005887; P:GO:0006915; P:GO:0007166; P:GO:0070050; P:GO:0072499; P:GO:1900074	F:tumor necrosis factor-activated receptor activity; F:protein binding; C:integral component of plasma membrane; P:apoptotic process; P:cell surface receptor signaling pathway; P:neuron cellular homeostasis; P:photoreceptor cell axon guidance; P:negative regulation of neuromuscular synaptic transmission
maker-CrufTF_contig_795-augustus-gene-0.4-mRNA-1_protein_AED_0.06_eAED_0.06_QI_600|1|1|1|0.61|0.64|14|764|	FAS-associated factor 1 isoform X1	711	0	79.71
maker-CrufTF_contig_1688-augustus-gene-0.5-mRNA-1_protein_AED_0.27_eAED_0.27_QI_100|0.8|0.83|1|0.8|0.66|6|389|	p21-activated kinase-interacting 1-like	470	2.701e-151	82.07	F:GO:0016301; P:GO:0016310	F:kinase activity; P:phosphorylation
maker-CrufTF_contig_1358-augustus-gene-0.10-mRNA-1_protein_AED_0.03_eAED_0.03_QI_102|1|1|1|0|0|8|148|	hypothetical protein FF38_03338	646	0	71.54
maker-CrufTF_contig_1358-augustus-gene-0.11-mRNA-1_protein_AED_0.07_eAED_0.07_QI_184|0.7|0.72|1|0.3|0.18|11|102|	E3 ubiquitin- ligase UBR3	2010	0	82.68	F:GO:0008270	F:zinc ion binding
maker-CrufTF_contig_1639-augustus-gene-0.4-mRNA-1_protein_AED_0.12_eAED_0.12_QI_208|0.71|0.66|1|0.78|0.8|15|0|	fibroin heavy chain isoform X2	1379	0	62.74
maker-CrufTF_contig_646-augustus-gene-0.3-mRNA-1_protein_AED_0.02_eAED_0.02_QI_118|1|1|1|0|0|7|240|	aminopeptidase N	992	0	68.47	P:GO:0006508; F:GO:0008237; F:GO:0008270	P:proteolysis; F:metallopeptidase activity; F:zinc ion binding
maker-CrufTF_contig_1499-exonerate_est2genome-gene-0.0-mRNA-1_protein_AED_0.00_eAED_0.00_QI_63|1|1|1|0|0|3|85|	arrestin domain-containing 5	442	2.21189e-137	53.83
maker-CrufTF_contig_1499-augustus-gene-0.6-mRNA-1_protein_AED_0.46_eAED_0.46_QI_193|0.5|0.33|1|0|0|3|0|	arrestin domain-containing 3-like	145	9.17184e-55	67.18
maker-CrufTF_contig_1499-exonerate_est2genome-gene-0.1-mRNA-1_protein_AED_0.37_eAED_0.37_QI_55|1|1|1|0|0|4|82|	arrestin domain-containing 3	399	1.45099e-113	58.44
maker-CrufTF_contig_1134-augustus-gene-0.3-mRNA-1_protein_AED_0.03_eAED_0.03_QI_337|0.88|0.9|1|0.22|0.4|10|1247|	Netrin receptor unc-5	1117	0	77.66	F:GO:0005043; P:GO:0007165; P:GO:0007432; P:GO:0008045; P:GO:0008347; C:GO:0016021	F:netrin receptor activity involved in chemorepulsion; P:signal transduction; P:salivary gland boundary specification; P:motor neuron axon guidance; P:glial cell migration; C:integral component of membrane
maker-CrufTF_contig_456-augustus-gene-0.3-mRNA-1_protein_AED_0.16_eAED_0.16_QI_0|0|0|1|1|1|4|0|	spire isoform X1	347	0	77.71	F:GO:0003779; P:GO:0016192; P:GO:0045010	F:actin binding; P:vesicle-mediated transport; P:actin nucleation
maker-CrufTF_contig_1376-exonerate_protein2genome-gene-0.0-mRNA-1_protein_AED_0.15_eAED_0.15_QI_0|0|0|1|0|0|8|0|	calcitonin gene-related peptide type 1 receptor	343	0	90.68	F:GO:0004948; P:GO:0007166; P:GO:0007186; C:GO:0016021	F:calcitonin receptor activity; P:cell surface receptor signaling pathway; P:G protein-coupled receptor signaling pathway; C:integral component of membrane
maker-CrufTF_contig_929-augustus-gene-0.7-mRNA-1_protein_AED_0.09_eAED_0.09_QI_100|0.2|0|1|1|1|6|0|	PHD finger 14	1066	0	63.35	F:GO:0008270	F:zinc ion binding
maker-CrufTF_contig_929-augustus-gene-0.9-mRNA-1_protein_AED_0.11_eAED_0.11_QI_134|1|1|1|0|0|3|154|	NADH dehydrogenase [ubiquinone] 1 alpha subcomplex subunit 2	95	8.87129e-62	88.19
maker-CrufTF_contig_848-augustus-gene-0.27-mRNA-1_protein_AED_0.16_eAED_0.16_QI_270|0.5|0.53|1|0.78|0.66|15|717|	papilin isoform X2	2470	0	67.65
maker-CrufTF_contig_848-exonerate_est2genome-gene-0.1-mRNA-1_protein_AED_0.47_eAED_0.47_QI_71|1|0.75|1|0|0|4|0|	PREDICTED: uncharacterized protein LOC106080429 isoform X1	217	6.81988e-93	69.91	F:GO:0004867; C:GO:0005576; P:GO:0010951	F:serine-type endopeptidase inhibitor activity; C:extracellular region; P:negative regulation of endopeptidase activity
maker-CrufTF_contig_848-augustus-gene-0.29-mRNA-1_protein_AED_0.27_eAED_0.27_QI_0|0.62|0.61|1|0.51|0.5|36|57|	dynein heavy chain axonemal	2650	0	90.09	P:GO:0003341; F:GO:0005524; F:GO:0008569; C:GO:0036156; F:GO:0042623	P:cilium movement; F:ATP binding; F:ATP-dependent microtubule motor activity, minus-end-directed; C:inner dynein arm; F:ATPase activity, coupled	EC:3.6.1.3; EC:3.6.4.5; EC:3.6.1.15	Adenosinetriphosphatase; Minus-end-directed kinesin ATPase; Nucleoside-triphosphate phosphatase
augustus_masked-CrufTF_contig_1403-processed-gene-0.0-mRNA-1_protein_AED_0.23_eAED_0.23_QI_0|0|0|1|1|1|2|0|	5 -AMP-activated kinase subunit gamma-1 isoform X6	329	1.56363e-146	73.41
maker-CrufTF_contig_446-augustus-gene-0.30-mRNA-1_protein_AED_0.08_eAED_0.08_QI_0|0.75|0.4|1|1|1|5|336|	ATP-dependent helicase brm isoform X2	1575	0	85.71	F:GO:0005524; C:GO:0005634; P:GO:0006355; F:GO:0016817; F:GO:0042393	F:ATP binding; C:nucleus; P:regulation of transcription, DNA-templated; F:hydrolase activity, acting on acid anhydrides; F:histone binding
maker-CrufTF_contig_446-augustus-gene-0.29-mRNA-1_protein_AED_0.09_eAED_0.09_QI_194|0.5|0.33|1|1|1|3|0|	DNA polymerase delta catalytic subunit	955	0	91.48	F:GO:0000166; F:GO:0003677; F:GO:0003887; P:GO:0006260; F:GO:0008408; P:GO:0071897; P:GO:0090305	F:nucleotide binding; F:DNA binding; F:DNA-directed DNA polymerase activity; P:DNA replication; F:3'-5' exonuclease activity; P:DNA biosynthetic process; P:nucleic acid phosphodiester bond hydrolysis	EC:2.7.7.7	DNA-directed DNA polymerase
maker-CrufTF_contig_446-exonerate_est2genome-gene-0.2-mRNA-1_protein_AED_0.02_eAED_0.02_QI_50|1|1|1|0|0|4|128|	O-mannosyltransferase 1	911	0	73.59	F:GO:0000030; P:GO:0006493; C:GO:0016021; P:GO:0097502	F:mannosyltransferase activity; P:protein O-linked glycosylation; C:integral component of membrane; P:mannosylation
maker-CrufTF_contig_446-exonerate_protein2genome-gene-0.19-mRNA-1_protein_AED_0.07_eAED_0.07_QI_0|0|0|1|1|0.5|2|0|	centaurin-gamma-1A isoform X1	197	5.37679e-84	86.34
maker-CrufTF_contig_446-augustus-gene-0.31-mRNA-1_protein_AED_0.04_eAED_0.04_QI_131|1|1|1|0|0|3|66|	inositol monophosphatase 2	284	0	84.81	P:GO:0046854	P:phosphatidylinositol phosphorylation
maker-CrufTF_contig_446-exonerate_est2genome-gene-0.3-mRNA-1_protein_AED_0.01_eAED_0.01_QI_365|1|1|1|0|0|4|684|	palmitoyltransferase Hip14	646	0	93.88	C:GO:0005794; P:GO:0007283; C:GO:0008021; F:GO:0008270; C:GO:0016021; P:GO:0016079; P:GO:0018345; F:GO:0019706; P:GO:0050714	C:Golgi apparatus; P:spermatogenesis; C:synaptic vesicle; F:zinc ion binding; C:integral component of membrane; P:synaptic vesicle exocytosis; P:protein palmitoylation; F:protein-cysteine S-palmitoyltransferase activity; P:positive regulation of protein secretion	EC:2.3.1.225	Protein S-acyltransferase
maker-CrufTF_contig_446-exonerate_est2genome-gene-0.4-mRNA-1_protein_AED_0.02_eAED_0.02_QI_159|1|1|1|0|0|4|581|	ADP-ribosylation factor 1	180	3.15738e-128	98.63	F:GO:0003924; F:GO:0005525; C:GO:0005802; P:GO:0007030; P:GO:0007264; P:GO:0007269; P:GO:0007431; P:GO:0016197; F:GO:0019904; P:GO:0030334; P:GO:0033227; P:GO:0033363; P:GO:0034067; P:GO:0035220; P:GO:0048488; P:GO:0060628; P:GO:0070861; P:GO:0090158	F:GTPase activity; F:GTP binding; C:trans-Golgi network; P:Golgi organization; P:small GTPase mediated signal transduction; P:neurotransmitter secretion; P:salivary gland development; P:endosomal transport; F:protein domain specific binding; P:regulation of cell migration; P:dsRNA transport; P:secretory granule organization; P:protein localization to Golgi apparatus; P:wing disc development; P:sy…	EC:3.6.1.15	Nucleoside-triphosphate phosphatase
maker-CrufTF_contig_853-augustus-gene-0.8-mRNA-1_protein_AED_0.26_eAED_0.26_QI_0|0|0|1|1|1|2|0|	possible lysine-specific histone demethylase 1	679	0	93.87	F:GO:0003677; C:GO:0005634; P:GO:0006355; F:GO:0008168; C:GO:0016021; P:GO:0016192; F:GO:0016491; P:GO:0032259; P:GO:0034720; F:GO:0050660; P:GO:0055114	F:DNA binding; C:nucleus; P:regulation of transcription, DNA-templated; F:methyltransferase activity; C:integral component of membrane; P:vesicle-mediated transport; F:oxidoreductase activity; P:methylation; P:histone H3-K4 demethylation; F:flavin adenine dinucleotide binding; P:oxidation-reduction process
maker-CrufTF_contig_853-exonerate_est2genome-gene-0.0-mRNA-1_protein_AED_0.38_eAED_0.38_QI_187|1|1|1|0|0|4|367|	Vesicle transport SFT2A	163	9.11068e-102	93.44	F:GO:0003677; F:GO:0008168; C:GO:0016021; P:GO:0016192; F:GO:0016491; P:GO:0032259; P:GO:0055114	F:DNA binding; F:methyltransferase activity; C:integral component of membrane; P:vesicle-mediated transport; F:oxidoreductase activity; P:methylation; P:oxidation-reduction process
maker-CrufTF_contig_407-augustus-gene-0.3-mRNA-1_protein_AED_0.02_eAED_0.02_QI_346|1|1|1|0.2|0.33|6|456|	enhancer of sevenless 2B	211	7.21234e-155	99.12	P:GO:0001700; F:GO:0004871; F:GO:0005070; F:GO:0005118; C:GO:0005654; C:GO:0005737; C:GO:0005886; P:GO:0007015; P:GO:0007175; P:GO:0007265; P:GO:0007476; P:GO:0007614; P:GO:0008293; P:GO:0008355; P:GO:0008360; P:GO:0008595; P:GO:0030707; P:GO:0038202; P:GO:0043410; P:GO:0045500; P:GO:0045678	P:embryonic development via the syncytial blastoderm; F:obsolete signal transducer activity; F:SH3/SH2 adaptor activity; F:sevenless binding; C:nucleoplasm; C:cytoplasm; C:plasma membrane; P:actin filament organization; P:negative regulation of epidermal growth factor-activated receptor activity; P:Ras protein signal transduction; P:imaginal disc-derived wing morphogenesis; P:short-term memory; P…
maker-CrufTF_contig_746-augustus-gene-0.5-mRNA-1_protein_AED_0.04_eAED_0.04_QI_410|1|1|1|0.66|0.57|7|687|	dynamin-1 isoform X1	738	0	92.79	F:GO:0003924; F:GO:0005525	F:GTPase activity; F:GTP binding	EC:3.6.1.15	Nucleoside-triphosphate phosphatase
maker-CrufTF_contig_1147-augustus-gene-0.16-mRNA-1_protein_AED_0.06_eAED_0.06_QI_119|1|1|1|0|0|3|203|	isochorismatase domain-containing 1	198	3.61947e-116	85.89	F:GO:0003824; P:GO:0008152	F:catalytic activity; P:metabolic process
maker-CrufTF_contig_1147-augustus-gene-0.17-mRNA-1_protein_AED_0.09_eAED_0.09_QI_0|0.27|0.33|0.91|1|1|12|77|	Eukaryotic translation initiation factor 3 subunit L	1570	0	97.5	P:GO:0001731; F:GO:0003743; C:GO:0005852; P:GO:0006446; C:GO:0016282; C:GO:0033290	P:formation of translation preinitiation complex; F:translation initiation factor activity; C:eukaryotic translation initiation factor 3 complex; P:regulation of translational initiation; C:eukaryotic 43S preinitiation complex; C:eukaryotic 48S preinitiation complex
maker-CrufTF_contig_1147-exonerate_est2genome-gene-0.1-mRNA-1_protein_AED_0.29_eAED_0.29_QI_2|1|0|1|0|0.5|2|0|	differentially expressed in FDCP 8 homolog	216	1.84434e-130	87.28	C:GO:0005622; F:GO:0008270; P:GO:0035556	C:intracellular; F:zinc ion binding; P:intracellular signal transduction
maker-CrufTF_contig_1147-exonerate_protein2genome-gene-0.9-mRNA-1_protein_AED_0.25_eAED_0.25_QI_0|-1|0|1|-1|1|1|0|	differentially expressed in FDCP 8 homolog isoform X1	256	1.01375e-158	78.74	C:GO:0005622; F:GO:0008270; P:GO:0035556	C:intracellular; F:zinc ion binding; P:intracellular signal transduction
maker-CrufTF_contig_1293-augustus-gene-0.15-mRNA-1_protein_AED_0.01_eAED_0.01_QI_138|1|1|1|1|1|3|728|	RNA-binding 34	493	4.82346e-155	75.93	F:GO:0000166; F:GO:0003676	F:nucleotide binding; F:nucleic acid binding
maker-CrufTF_contig_1293-augustus-gene-0.16-mRNA-1_protein_AED_0.00_eAED_0.00_QI_0|0|0|1|1|1|2|0|	205 kDa microtubule-associated	1013	0	56.77
augustus_masked-CrufTF_contig_1293-processed-gene-0.4-mRNA-1_protein_AED_0.20_eAED_0.20_QI_0|0|0|1|1|1|2|0|	saccharopine dehydrogenase-like oxidoreductase	377	0	79.37	C:GO:0016021; F:GO:0016491; P:GO:0055114	C:integral component of membrane; F:oxidoreductase activity; P:oxidation-reduction process
maker-CrufTF_contig_1337-augustus-gene-0.10-mRNA-1_protein_AED_0.03_eAED_0.03_QI_266|1|1|1|0.22|0.21|19|443|	MON2 homolog	1718	0	91.36
maker-CrufTF_contig_1337-augustus-gene-0.12-mRNA-1_protein_AED_0.06_eAED_0.06_QI_370|0.9|0.90|1|0.1|0|11|188|	multidrug resistance-associated 4	1259	0	66.32	F:GO:0005524; C:GO:0016021; F:GO:0042626; P:GO:0055085	F:ATP binding; C:integral component of membrane; F:ATPase activity, coupled to transmembrane movement of substances; P:transmembrane transport	EC:3.6.1.3; EC:3.6.1.15	Adenosinetriphosphatase; Nucleoside-triphosphate phosphatase
augustus_masked-CrufTF_contig_714-processed-gene-0.2-mRNA-1_protein_AED_0.24_eAED_0.24_QI_491|0.6|0.5|1|0.8|0.66|6|89|	membrane alanyl aminopeptidase	325	1.81746e-91	77.56	F:GO:0004177; P:GO:0006508; F:GO:0008237; F:GO:0008270; C:GO:0016021	F:aminopeptidase activity; P:proteolysis; F:metallopeptidase activity; F:zinc ion binding; C:integral component of membrane	EC:3.4.11	Acting on peptide bonds (peptidases)
augustus_masked-CrufTF_contig_1277-processed-gene-0.1-mRNA-1_protein_AED_0.01_eAED_0.01_QI_29|1|1|1|0.5|0.2|5|209|	CREBRF homolog	922	0	73.14	F:GO:0003700; P:GO:0006355; F:GO:0043565	F:DNA-binding transcription factor activity; P:regulation of transcription, DNA-templated; F:sequence-specific DNA binding
maker-CrufTF_contig_54-exonerate_protein2genome-gene-0.0-mRNA-1_protein_AED_0.06_eAED_0.06_QI_0|0|0|1|0|0|3|0|	PIH1 domain-containing 1	280	4.18892e-158	80.29
maker-CrufTF_contig_617-exonerate_est2genome-gene-0.0-mRNA-1_protein_AED_0.01_eAED_0.01_QI_332|1|1|1|0|0|10|829|	forkhead box O isoform X1	624	0	78.72	F:GO:0003700; C:GO:0005634; P:GO:0006351; P:GO:0006355; F:GO:0043565	F:DNA-binding transcription factor activity; C:nucleus; P:transcription, DNA-templated; P:regulation of transcription, DNA-templated; F:sequence-specific DNA binding
augustus_masked-CrufTF_contig_961-processed-gene-0.1-mRNA-1_protein_AED_0.57_eAED_0.57_QI_0|0|0|1|1|1|3|0|	THAP domain-containing	899	5.55029e-95	61.16	F:GO:0003676; F:GO:0046872	F:nucleic acid binding; F:metal ion binding
maker-CrufTF_contig_891-augustus-gene-0.4-mRNA-1_protein_AED_0.05_eAED_0.05_QI_145|1|1|1|0.66|0.5|4|57|	secreted precursor	256	4.7061e-121	71.94	C:GO:0005576; P:GO:0006030; F:GO:0008061	C:extracellular region; P:chitin metabolic process; F:chitin binding
augustus_masked-CrufTF_contig_146-processed-gene-0.1-mRNA-1_protein_AED_0.37_eAED_0.37_QI_0|-1|0|1|-1|1|1|0|	syntaxin-17	110	1.36586e-61	91.4	F:GO:0000149; C:GO:0005737; P:GO:0006888; C:GO:0016021; P:GO:0097111; P:GO:0097352	F:SNARE binding; C:cytoplasm; P:endoplasmic reticulum to Golgi vesicle-mediated transport; C:integral component of membrane; P:endoplasmic reticulum-Golgi intermediate compartment organization; P:autophagosome maturation
maker-CrufTF_contig_1637-augustus-gene-0.4-mRNA-1_protein_AED_0.00_eAED_0.00_QI_330|1|1|1|0|0|6|116|	BCL-6 corepressor	2848	0	52.89
augustus_masked-CrufTF_contig_884-processed-gene-0.2-mRNA-1_protein_AED_0.24_eAED_0.24_QI_509|0.66|0.68|1|0.8|0.68|16|444|	DENN domain-containing 4C isoform X1	1971	0	84.47
maker-CrufTF_contig_643-exonerate_est2genome-gene-0.0-mRNA-1_protein_AED_0.27_eAED_0.27_QI_62|1|0.66|1|0|0|3|0|	probable chitinase 3	206	5.17418e-111	79.32	F:GO:0004568; C:GO:0005576; P:GO:0005975; P:GO:0006032; F:GO:0008061; C:GO:0016020	F:chitinase activity; C:extracellular region; P:carbohydrate metabolic process; P:chitin catabolic process; F:chitin binding; C:membrane	EC:3.2.1.14	Chitinase
maker-CrufTF_contig_732-augustus-gene-0.7-mRNA-1_protein_AED_0.01_eAED_0.01_QI_56|1|1|1|0.5|0.33|3|257|	N-acetylgalactosaminyltransferase 4	629	0	74.53	C:GO:0000139; P:GO:0006486; C:GO:0016021; F:GO:0016757; F:GO:0030246	C:Golgi membrane; P:protein glycosylation; C:integral component of membrane; F:transferase activity, transferring glycosyl groups; F:carbohydrate binding
maker-CrufTF_contig_539-augustus-gene-0.5-mRNA-1_protein_AED_0.06_eAED_0.06_QI_441|1|1|1|0.55|0.5|10|252|	GMP synthase [glutamine-hydrolyzing]	683	0	94.55	F:GO:0003922; F:GO:0005524; P:GO:0006177; F:GO:0016462	F:GMP synthase (glutamine-hydrolyzing) activity; F:ATP binding; P:GMP biosynthetic process; F:pyrophosphatase activity	EC:6.3.5.2	GMP synthase (glutamine-hydrolyzing)
maker-CrufTF_contig_1096-augustus-gene-0.2-mRNA-1_protein_AED_0.04_eAED_0.04_QI_575|1|0.92|1|0|0|13|0|	prominin isoform X1	863	0	86.98	C:GO:0016021	C:integral component of membrane
maker-CrufTF_contig_261-augustus-gene-0.1-mRNA-1_protein_AED_0.13_eAED_0.29_QI_490|0|0.33|0.66|0|0|3|0|	transcription factor hamlet isoform X2	97	2.98482e-31	66.93
maker-CrufTF_contig_471-augustus-gene-0.3-mRNA-1_protein_AED_0.14_eAED_0.14_QI_970|0.8|0.66|1|0.4|0.5|6|0|	IQ motif and SEC7 domain-containing	724	0	77.31	P:GO:0065007	P:biological regulation
maker-CrufTF_contig_1466-augustus-gene-0.5-mRNA-1_protein_AED_0.03_eAED_0.03_QI_23|1|0.66|1|0|0|3|0|	hypothetical protein FF38_12725	221	1.88733e-159	96.02	F:GO:0030246	F:carbohydrate binding
maker-CrufTF_contig_606-augustus-gene-0.4-mRNA-1_protein_AED_0.04_eAED_0.04_QI_317|1|1|1|0|0|7|914|	ariadne-1	424	0	93.53	F:GO:0004842; F:GO:0008270; P:GO:0016567	F:ubiquitin-protein transferase activity; F:zinc ion binding; P:protein ubiquitination
maker-CrufTF_contig_610-augustus-gene-0.27-mRNA-1_protein_AED_0.13_eAED_0.13_QI_456|0.77|0.7|1|0.22|0.1|10|344|	biotin-- ligase isoform X1	856	0	80.81	F:GO:0004077; P:GO:0006464	F:biotin-[acetyl-CoA-carboxylase] ligase activity; P:cellular protein modification process
maker-CrufTF_contig_531-augustus-gene-0.5-mRNA-1_protein_AED_0.01_eAED_0.01_QI_813|1|1|1|1|1|5|686|	hypothetical protein FF38_05723	539	0	97.56	C:GO:0005576; P:GO:0005975; P:GO:0006030; F:GO:0008061; F:GO:0016810	C:extracellular region; P:carbohydrate metabolic process; P:chitin metabolic process; F:chitin binding; F:hydrolase activity, acting on carbon-nitrogen (but not peptide) bonds
maker-CrufTF_contig_604-augustus-gene-0.6-mRNA-1_protein_AED_0.04_eAED_0.04_QI_326|1|1|1|0.75|0.77|9|1917|	sodium-independent sulfate anion transporter isoform X2	615	0	85.39	F:GO:0008271; C:GO:0016021; P:GO:1902358	F:secondary active sulfate transmembrane transporter activity; C:integral component of membrane; P:sulfate transmembrane transport
maker-CrufTF_contig_411-augustus-gene-0.3-mRNA-1_protein_AED_0.06_eAED_0.06_QI_223|1|1|1|0.33|0.5|4|233|	Cuticle 6	418	7.35981e-177	64.39	F:GO:0042302	F:structural constituent of cuticle
maker-CrufTF_contig_1355-augustus-gene-0.4-mRNA-1_protein_AED_0.03_eAED_0.03_QI_265|1|1|1|1|1|5|301|	tubulointerstitial nephritis antigen-like	430	0	88.13	F:GO:0005044; P:GO:0006508; P:GO:0006898; P:GO:0006955; F:GO:0008234; F:GO:0030247	F:scavenger receptor activity; P:proteolysis; P:receptor-mediated endocytosis; P:immune response; F:cysteine-type peptidase activity; F:polysaccharide binding
maker-CrufTF_contig_126-augustus-gene-0.5-mRNA-1_protein_AED_0.09_eAED_0.09_QI_92|0.66|0.57|1|1|1|7|0|	aminopeptidase N	862	0	74.67	P:GO:0006508; F:GO:0008237; F:GO:0008270	P:proteolysis; F:metallopeptidase activity; F:zinc ion binding
augustus_masked-CrufTF_contig_674-processed-gene-0.2-mRNA-1_protein_AED_0.11_eAED_0.11_QI_0|-1|0|1|-1|1|1|0|	CDK-activating kinase assembly factor MAT1	249	3.86529e-150	88.72	P:GO:0000079; F:GO:0000990; F:GO:0004693; C:GO:0005675; P:GO:0006367; P:GO:0007049; F:GO:0008270; F:GO:0008353; P:GO:0016310	P:regulation of cyclin-dependent protein serine/threonine kinase activity; F:obsolete transcription factor activity, core RNA polymerase binding; F:cyclin-dependent protein serine/threonine kinase activity; C:transcription factor TFIIH holo complex; P:transcription initiation from RNA polymerase II promoter; P:cell cycle; F:zinc ion binding; F:RNA polymerase II CTD heptapeptide repeat kinase acti…	EC:2.7.11; EC:2.7.11.23; EC:2.7.11.22	Transferring phosphorus-containing groups; [RNA-polymerase]-subunit kinase; Cyclin-dependent kinase
maker-CrufTF_contig_674-augustus-gene-0.8-mRNA-1_protein_AED_0.21_eAED_0.21_QI_112|0.85|0.87|1|0.28|0.12|8|61|	nuclease HARBI1	647	8.12881e-108	61.66	F:GO:0003677; F:GO:0003896; P:GO:0006269; F:GO:0046872; F:GO:0051539; C:GO:1990077	F:DNA binding; F:DNA primase activity; P:DNA replication, synthesis of RNA primer; F:metal ion binding; F:4 iron, 4 sulfur cluster binding; C:primosome complex	EC:2.7.7.6	DNA-directed RNA polymerase
maker-CrufTF_contig_513-augustus-gene-0.5-mRNA-1_protein_AED_0.07_eAED_0.07_QI_245|0.94|0.94|1|0.38|0.36|19|204|	adenylate cyclase type 2 isoform X1	1105	0	81.83	F:GO:0000166; P:GO:0002165; F:GO:0004016; C:GO:0005622; P:GO:0006171; C:GO:0016021; P:GO:0035556; P:GO:0040015; P:GO:0042594	F:nucleotide binding; P:instar larval or pupal development; F:adenylate cyclase activity; C:intracellular; P:cAMP biosynthetic process; C:integral component of membrane; P:intracellular signal transduction; P:negative regulation of multicellular organism growth; P:response to starvation	EC:4.6.1.1	Adenylate cyclase
maker-CrufTF_contig_641-augustus-gene-0.6-mRNA-1_protein_AED_0.15_eAED_0.15_QI_0|0|0|0.5|1|1|8|0|	muscle M-line assembly unc-89	1253	0	89.77	P:GO:0002121; F:GO:0005515; C:GO:0005886; C:GO:0005913; C:GO:0005938; P:GO:0007156; P:GO:0007173; P:GO:0007391; P:GO:0007423; P:GO:0007476; P:GO:0008360; C:GO:0016021; P:GO:0016319; P:GO:0030038; P:GO:0035147; P:GO:0035157; P:GO:0035331; P:GO:0042059; P:GO:0042060; P:GO:0046331; P:GO:0046621; P:GO:0046843; P:GO:0048644; P:GO:0050768; P:GO:0090138	P:inter-male aggressive behavior; F:protein binding; C:plasma membrane; C:cell-cell adherens junction; C:cell cortex; P:homophilic cell adhesion via plasma membrane adhesion molecules; P:epidermal growth factor receptor signaling pathway; P:dorsal closure; P:sensory organ development; P:imaginal disc-derived wing morphogenesis; P:regulation of cell shape; C:integral component of membrane; P:mushr…
maker-CrufTF_contig_1448-augustus-gene-0.4-mRNA-1_protein_AED_0.03_eAED_0.03_QI_65|1|1|1|0.12|0|9|197|	sterol regulatory element-binding cleavage-activating	1319	0	81.82	C:GO:0000139; C:GO:0005789; P:GO:0008203; F:GO:0015485; C:GO:0016021; P:GO:0035103	C:Golgi membrane; C:endoplasmic reticulum membrane; P:cholesterol metabolic process; F:cholesterol binding; C:integral component of membrane; P:sterol regulatory element binding protein cleavage
augustus_masked-CrufTF_contig_647-processed-gene-0.1-mRNA-1_protein_AED_0.00_eAED_0.00_QI_219|0|0.5|1|0|0.5|2|162|	extensin isoform X2	358	1.06901e-107	58.44
maker-CrufTF_contig_232-augustus-gene-0.32-mRNA-1_protein_AED_0.01_eAED_0.01_QI_208|1|1|1|0|0|3|571|	UPF0368 Cxorf26	170	1.09964e-107	91.14
maker-CrufTF_contig_232-augustus-gene-0.31-mRNA-1_protein_AED_0.01_eAED_0.01_QI_0|1|0.5|1|0|0|2|154|	ninjurin-1	168	1.91682e-69	75.85	P:GO:0007155; C:GO:0016021; P:GO:0042246	P:cell adhesion; C:integral component of membrane; P:tissue regeneration
augustus_masked-CrufTF_contig_232-processed-gene-0.7-mRNA-1_protein_AED_0.03_eAED_0.03_QI_0|-1|0|1|-1|1|1|0|	60S ribosomal L26	149	1.52062e-103	99.02	P:GO:0002181; F:GO:0003735; C:GO:0022625	P:cytoplasmic translation; F:structural constituent of ribosome; C:cytosolic large ribosomal subunit
maker-CrufTF_contig_232-augustus-gene-0.33-mRNA-1_protein_AED_0.29_eAED_0.29_QI_255|0.71|0.66|1|0.92|0.86|15|161|	long-chain-fatty-acid-- ligase 5 isoform X2	995	0	97.37	F:GO:0003824; P:GO:0008152; C:GO:0016021	F:catalytic activity; P:metabolic process; C:integral component of membrane
maker-CrufTF_contig_232-augustus-gene-0.35-mRNA-1_protein_AED_0.35_eAED_0.36_QI_0|0.33|0.25|1|0.66|0.5|4|0|	facilitated trehalose transporter Tret1	531	6.36358e-176	92.8	C:GO:0016021; F:GO:0022857; P:GO:0055085	C:integral component of membrane; F:transmembrane transporter activity; P:transmembrane transport
maker-CrufTF_contig_1384-augustus-gene-0.5-mRNA-1_protein_AED_0.04_eAED_0.04_QI_384|1|1|1|0.83|0.71|7|265|	sialin	510	0	88.71	C:GO:0016021; P:GO:0055085	C:integral component of membrane; P:transmembrane transport
augustus_masked-CrufTF_contig_174-processed-gene-0.1-mRNA-1_protein_AED_0.10_eAED_0.42_QI_1434|0|0|1|1|1|5|0|	DNA topoisomerase 2	861	0	86.62	F:GO:0003677; F:GO:0003918; F:GO:0005524; P:GO:0006265	F:DNA binding; F:DNA topoisomerase type II (ATP-hydrolyzing) activity; F:ATP binding; P:DNA topological change	EC:3.6.1.3; EC:5.99.1; EC:5.99.1.3; EC:3.6.1.15	Adenosinetriphosphatase; Other isomerases; DNA topoisomerase (ATP-hydrolyzing); Nucleoside-triphosphate phosphatase
maker-CrufTF_contig_174-exonerate_protein2genome-gene-0.4-mRNA-1_protein_AED_0.04_eAED_0.04_QI_0|-1|0|1|-1|0|1|0|	tRNA-dihydrouridine(20a 20b) synthase [NAD(P)+]-like	364	0	78.91	P:GO:0002943; F:GO:0017150; F:GO:0050660; P:GO:0055114	P:tRNA dihydrouridine synthesis; F:tRNA dihydrouridine synthase activity; F:flavin adenine dinucleotide binding; P:oxidation-reduction process
maker-CrufTF_contig_249-exonerate_protein2genome-gene-0.0-mRNA-1_protein_AED_0.02_eAED_0.02_QI_0|-1|0|1|-1|0|1|0|	RNA-binding Nova-1-like isoform X4	43	6.16005e-19	99.03	F:GO:0003723; C:GO:0016021	F:RNA binding; C:integral component of membrane
maker-CrufTF_contig_577-augustus-gene-0.7-mRNA-1_protein_AED_0.03_eAED_0.03_QI_65|1|1|1|0.5|0.33|3|119|	glucose-6-phosphate 1-dehydrogenase isoform X1	506	0	93.74	F:GO:0004345; P:GO:0006006; P:GO:0006098; F:GO:0050661; P:GO:0055114	F:glucose-6-phosphate dehydrogenase activity; P:glucose metabolic process; P:pentose-phosphate shunt; F:NADP binding; P:oxidation-reduction process	EC:1.1.1.49	Glucose-6-phosphate dehydrogenase (NADP(+))
maker-CrufTF_contig_203-augustus-gene-0.19-mRNA-1_protein_AED_0.05_eAED_0.05_QI_334|0.33|0.42|0.85|0.5|0.71|7|0|	leucine-zipper-like transcriptional regulator 1	748	0	82.97	P:GO:0019233	P:sensory perception of pain
maker-CrufTF_contig_775-augustus-gene-0.2-mRNA-1_protein_AED_0.44_eAED_0.44_QI_0|0|0|1|0|0|2|0|	alpha-2C adrenergic receptor isoform X3	237	5.48481e-72	74.73	F:GO:0004930; P:GO:0007186; C:GO:0016021	F:G protein-coupled receptor activity; P:G protein-coupled receptor signaling pathway; C:integral component of membrane
maker-CrufTF_contig_468-augustus-gene-0.2-mRNA-1_protein_AED_0.12_eAED_0.12_QI_0|0.66|0.5|0.75|0.66|0.75|4|66|	hypothetical protein FF38_00489, partial	238	4.78913e-78	66.33	C:GO:0016020	C:membrane
maker-CrufTF_contig_659-augustus-gene-0.2-mRNA-1_protein_AED_0.10_eAED_0.10_QI_412|1|1|1|0|0|6|163|	hypothetical protein FF38_04884	109	2.266e-69	90.91	C:GO:0016021	C:integral component of membrane
augustus_masked-CrufTF_contig_396-processed-gene-0.0-mRNA-1_protein_AED_0.05_eAED_0.05_QI_100|-1|0|1|-1|1|1|0|	sperm-specific antigen 2	342	2.82148e-170	73.01	F:GO:0005102	F:signaling receptor binding
maker-CrufTF_contig_1455-augustus-gene-0.6-mRNA-1_protein_AED_0.08_eAED_0.08_QI_643|0.8|0.5|1|0.6|0.5|6|260|	E3 ubiquitin- ligase RNF146	651	9.61672e-161	60.94	F:GO:0046872	F:metal ion binding
maker-CrufTF_contig_1692-augustus-gene-0.21-mRNA-1_protein_AED_0.01_eAED_0.01_QI_112|1|1|1|0|0|3|1029|	profilin	126	1.03175e-87	97.46	P:GO:0000281; P:GO:0000915; F:GO:0003779; C:GO:0005856; P:GO:0007283; P:GO:0007300; P:GO:0007391; P:GO:0007411; P:GO:0007420; P:GO:0007436; P:GO:0007488; P:GO:0016322; P:GO:0030041; P:GO:0030717; P:GO:0032507; P:GO:0035019; P:GO:0035193; P:GO:0036098; P:GO:0042060; C:GO:0043005; P:GO:0045451; C:GO:0048471; P:GO:0048680; P:GO:0051491	P:mitotic cytokinesis; P:actomyosin contractile ring assembly; F:actin binding; C:cytoskeleton; P:spermatogenesis; P:ovarian nurse cell to oocyte transport; P:dorsal closure; P:axon guidance; P:brain development; P:larval salivary gland morphogenesis; P:histoblast morphogenesis; P:neuron remodeling; P:actin filament polymerization; P:oocyte karyosome formation; P:maintenance of protein location i…
maker-CrufTF_contig_1692-augustus-gene-0.23-mRNA-1_protein_AED_0.00_eAED_0.00_QI_134|1|1|1|0|0|2|698|	sphingolipid delta(4)-desaturase DES1	321	0	97.42	C:GO:0005886; P:GO:0007053; P:GO:0007283; P:GO:0007602; C:GO:0016006; C:GO:0016021; P:GO:0030148; F:GO:0042284; P:GO:0045494; P:GO:0055114; C:GO:0070938	C:plasma membrane; P:spindle assembly involved in male meiosis; P:spermatogenesis; P:phototransduction; C:Nebenkern; C:integral component of membrane; P:sphingolipid biosynthetic process; F:sphingolipid delta-4 desaturase activity; P:photoreceptor cell maintenance; P:oxidation-reduction process; C:contractile ring
maker-CrufTF_contig_1692-augustus-gene-0.22-mRNA-1_protein_AED_0.01_eAED_0.01_QI_414|1|1|1|0|0|2|815|	Cyclin-dependent kinases regulatory subunit	74	1.40228e-45	98.99	F:GO:0005515; P:GO:0006468; P:GO:0007057; P:GO:0007488; F:GO:0016301; F:GO:0016538; P:GO:0031145; P:GO:0035186; P:GO:0045859; P:GO:0051301	F:protein binding; P:protein phosphorylation; P:spindle assembly involved in female meiosis I; P:histoblast morphogenesis; F:kinase activity; F:cyclin-dependent protein serine/threonine kinase regulator activity; P:anaphase-promoting complex-dependent catabolic process; P:syncytial blastoderm mitotic cell cycle; P:regulation of protein kinase activity; P:cell division
augustus_masked-CrufTF_contig_1692-processed-gene-0.2-mRNA-1_protein_AED_0.06_eAED_0.06_QI_956|1|1|1|0.5|0.2|5|699|	eukaryotic initiation factor 4A	402	0	98.83	F:GO:0003743; F:GO:0004386; F:GO:0005524; P:GO:0006413	F:translation initiation factor activity; F:helicase activity; F:ATP binding; P:translational initiation	EC:3.6.1.15	Nucleoside-triphosphate phosphatase
augustus_masked-CrufTF_contig_1692-processed-gene-0.3-mRNA-1_protein_AED_0.46_eAED_0.46_QI_0|0|0|1|1|1|2|0|	RNA polymerase II transcriptional coactivator	111	1.3119e-50	80.15	F:GO:0003677; F:GO:0003713; P:GO:0006355	F:DNA binding; F:transcription coactivator activity; P:regulation of transcription, DNA-templated
maker-CrufTF_contig_1692-exonerate_protein2genome-gene-0.4-mRNA-1_protein_AED_0.12_eAED_0.12_QI_0|-1|0|1|-1|0|1|0|	transmembrane 222	142	1.47783e-90	87.41	C:GO:0016021	C:integral component of membrane
maker-CrufTF_contig_179-augustus-gene-0.22-mRNA-1_protein_AED_0.02_eAED_0.02_QI_156|1|1|1|1|1|2|251|	syntaxin-18	374	0	78.53	F:GO:0005484; F:GO:0005525; C:GO:0005622; P:GO:0006886; P:GO:0007264; C:GO:0016021; P:GO:0061025	F:SNAP receptor activity; F:GTP binding; C:intracellular; P:intracellular protein transport; P:small GTPase mediated signal transduction; C:integral component of membrane; P:membrane fusion
maker-CrufTF_contig_179-augustus-gene-0.24-mRNA-1_protein_AED_0.19_eAED_0.19_QI_84|0.87|1|1|0|0|9|18|	TELO2-interacting 1 homolog	715	0	74.4
maker-CrufTF_contig_179-augustus-gene-0.21-mRNA-1_protein_AED_0.21_eAED_0.21_QI_0|0|0|1|1|1|2|0|	transcription initiation factor TFIID subunit 9	154	7.03294e-27	90.7	F:GO:0003743; P:GO:0006352; P:GO:0006413; F:GO:0046982	F:translation initiation factor activity; P:DNA-templated transcription, initiation; P:translational initiation; F:protein heterodimerization activity
augustus_masked-CrufTF_contig_179-processed-gene-0.5-mRNA-1_protein_AED_0.02_eAED_0.02_QI_0|-1|0|1|-1|1|1|0|	hypothetical protein FF38_04307	3297	0	57.22
augustus_masked-CrufTF_contig_179-processed-gene-0.4-mRNA-1_protein_AED_0.26_eAED_0.26_QI_0|-1|0|1|-1|1|1|0|	hypothetical protein FF38_04306	258	4.16677e-147	80.87
maker-CrufTF_contig_179-exonerate_protein2genome-gene-0.16-mRNA-1_protein_AED_0.03_eAED_0.03_QI_0|0|0|1|0|0|3|0|	replication factor C subunit 4	360	0	92.62	F:GO:0003677; F:GO:0005524; P:GO:0006260	F:DNA binding; F:ATP binding; P:DNA replication
maker-CrufTF_contig_179-augustus-gene-0.23-mRNA-1_protein_AED_0.31_eAED_0.31_QI_0|0|0|1|0|0|2|0|	ADP-ribosylation factor 2	88	8.54214e-52	97.88	F:GO:0005525; C:GO:0005622; P:GO:0007264	F:GTP binding; C:intracellular; P:small GTPase mediated signal transduction
maker-CrufTF_contig_1572-augustus-gene-0.8-mRNA-1_protein_AED_0.07_eAED_0.07_QI_783|1|0.8|1|0.75|0.6|5|0|	flocculation FLO11-like isoform X1	1359	0	73.53
maker-CrufTF_contig_1572-augustus-gene-0.9-mRNA-1_protein_AED_0.01_eAED_0.01_QI_217|1|1|1|1|1|2|198|	HIG1 domain family member mitochondrial	100	2.81945e-65	86.99	C:GO:0016021	C:integral component of membrane
maker-CrufTF_contig_1704-augustus-gene-0.3-mRNA-1_protein_AED_0.09_eAED_0.13_QI_0|0|0|1|0.5|0.66|3|0|	serine-rich adhesin for platelets-like	887	1.50827e-58	56.2
maker-CrufTF_contig_1704-exonerate_protein2genome-gene-0.1-mRNA-1_protein_AED_0.11_eAED_0.12_QI_0|0|0|1|0.5|0.33|3|0|	hypothetical protein FF38_08847	335	1.8777e-138	64.13	C:GO:0016021	C:integral component of membrane
maker-CrufTF_contig_402-augustus-gene-0.15-mRNA-1_protein_AED_0.03_eAED_0.03_QI_334|1|1|1|0|0|5|444|	hypothetical protein FF38_11772, partial	340	0	89.5	C:GO:0016021	C:integral component of membrane
maker-CrufTF_contig_402-augustus-gene-0.17-mRNA-1_protein_AED_0.04_eAED_0.05_QI_0|1|0.75|1|0.33|0.25|4|0|	Casein kinase I isoform gamma-3	203	1.4826e-132	98.48	F:GO:0004674; F:GO:0005524; P:GO:0006468	F:protein serine/threonine kinase activity; F:ATP binding; P:protein phosphorylation	EC:2.7.11	Transferring phosphorus-containing groups
maker-CrufTF_contig_402-exonerate_protein2genome-gene-0.8-mRNA-1_protein_AED_0.03_eAED_0.03_QI_0|0|0|1|0|0.25|4|0|	death executioner caspase related to Apopain Yama	313	0	82.86	F:GO:0004197; C:GO:0005737; P:GO:0006508; P:GO:0006915; P:GO:0035069	F:cysteine-type endopeptidase activity; C:cytoplasm; P:proteolysis; P:apoptotic process; P:larval midgut histolysis	EC:3.4.22	Acting on peptide bonds (peptidases)
maker-CrufTF_contig_402-augustus-gene-0.19-mRNA-1_protein_AED_0.07_eAED_0.07_QI_8|0|0.5|1|0|0.5|2|0|	Larval serum 2	713	0	83.48
maker-CrufTF_contig_1382-exonerate_protein2genome-gene-0.0-mRNA-1_protein_AED_0.28_eAED_0.28_QI_0|-1|0|1|-1|0|1|0|	Coiled-coil domain-containing 93	234	5.32686e-59	75.41	C:GO:0005576; P:GO:0006030; F:GO:0008061	C:extracellular region; P:chitin metabolic process; F:chitin binding
maker-CrufTF_contig_905-augustus-gene-0.7-mRNA-1_protein_AED_0.05_eAED_0.05_QI_1272|1|1|1|0.88|0.8|10|294|	Exonuclease 3 -5 domain-containing 1	1007	0	84.73	F:GO:0003676; F:GO:0008408; P:GO:0090305	F:nucleic acid binding; F:3'-5' exonuclease activity; P:nucleic acid phosphodiester bond hydrolysis
maker-CrufTF_contig_905-exonerate_protein2genome-gene-0.4-mRNA-1_protein_AED_0.24_eAED_0.24_QI_0|-1|0|1|-1|0|1|0|	---NA---	47
augustus_masked-CrufTF_contig_1162-processed-gene-0.0-mRNA-1_protein_AED_0.14_eAED_0.18_QI_0|-1|0|1|-1|1|1|0|	60S ribosomal L21	101	2.77125e-53	92.73	F:GO:0003735; C:GO:0005840; P:GO:0006412	F:structural constituent of ribosome; C:ribosome; P:translation
maker-CrufTF_contig_808-augustus-gene-0.5-mRNA-1_protein_AED_0.03_eAED_0.03_QI_304|1|1|1|0.5|0.6|5|80|	rhoGEF domain-containing gxcI	514	0	71.43	C:GO:0016021	C:integral component of membrane
augustus_masked-CrufTF_contig_144-processed-gene-0.1-mRNA-1_protein_AED_0.02_eAED_0.02_QI_424|1|0.66|1|0.5|0.33|3|0|	hypothetical protein FF38_03658	186	1.35164e-34	66.14
maker-CrufTF_contig_144-exonerate_protein2genome-gene-0.4-mRNA-1_protein_AED_0.02_eAED_0.02_QI_0|0.5|0.66|1|0|0|3|424|	gustatory receptor 94a	398	0	66.52	C:GO:0005886; C:GO:0016021; P:GO:0050909	C:plasma membrane; C:integral component of membrane; P:sensory perception of taste
maker-CrufTF_contig_349-augustus-gene-0.3-mRNA-1_protein_AED_0.00_eAED_0.00_QI_590|1|1|1|0|0|2|483|	ribonuclease Oy	328	0	81.7	F:GO:0003723; F:GO:0033897; P:GO:0090502	F:RNA binding; F:ribonuclease T2 activity; P:RNA phosphodiester bond hydrolysis, endonucleolytic	EC:3.1.31; EC:3.1.27; EC:3.1.27.1	Acting on ester bonds; Acting on ester bonds; Ribonuclease T(2)
maker-CrufTF_contig_945-augustus-gene-0.8-mRNA-1_protein_AED_0.00_eAED_0.00_QI_586|1|1|1|0|0|2|162|	ABHD4 isoform X1	407	0	89.73	F:GO:0016787	F:hydrolase activity
maker-CrufTF_contig_945-exonerate_est2genome-gene-0.1-mRNA-1_protein_AED_0.00_eAED_0.00_QI_229|1|1|1|0|0.5|2|691|	CSC1 2	793	0	83.98	C:GO:0016021	C:integral component of membrane
maker-CrufTF_contig_1294-augustus-gene-0.6-mRNA-1_protein_AED_0.05_eAED_0.05_QI_0|0.87|0.77|1|0.37|0.44|9|0|	signal transducer and transcription activator isoform X5	726	0	80.58	F:GO:0003677; F:GO:0003700; F:GO:0004871; C:GO:0005634; C:GO:0005737; P:GO:0006351; P:GO:0006355; P:GO:0007165	F:DNA binding; F:DNA-binding transcription factor activity; F:obsolete signal transducer activity; C:nucleus; C:cytoplasm; P:transcription, DNA-templated; P:regulation of transcription, DNA-templated; P:signal transduction
maker-CrufTF_contig_719-augustus-gene-0.3-mRNA-1_protein_AED_0.23_eAED_0.23_QI_0|0|0|1|0.87|0.88|9|0|	still isoform SIF type 1	695	0	85.24
maker-CrufTF_contig_1271-augustus-gene-0.6-mRNA-1_protein_AED_0.05_eAED_0.05_QI_177|1|1|1|0.85|0.75|8|1091|	transmembrane 120 homolog	386	0	92.16	C:GO:0016021	C:integral component of membrane
maker-CrufTF_contig_224-exonerate_est2genome-gene-0.0-mRNA-1_protein_AED_0.05_eAED_0.05_QI_326|1|1|1|0|0|4|258|	ladybird isoform A	485	0	64.87	C:GO:0005634; P:GO:0006355; P:GO:0007480; P:GO:0007483; P:GO:0007519; P:GO:0007520; P:GO:0008544; P:GO:0016477; P:GO:0042659; F:GO:0043565; P:GO:0045664; P:GO:0051450	C:nucleus; P:regulation of transcription, DNA-templated; P:imaginal disc-derived leg morphogenesis; P:genital disc morphogenesis; P:skeletal muscle tissue development; P:myoblast fusion; P:epidermis development; P:cell migration; P:regulation of cell fate specification; F:sequence-specific DNA binding; P:regulation of neuron differentiation; P:myoblast proliferation
maker-CrufTF_contig_1298-augustus-gene-0.9-mRNA-1_protein_AED_0.02_eAED_0.02_QI_0|0|0|1|1|1|3|0|	ATP synthase subunit mitochondrial	157	5.5735e-99	91.49	C:GO:0000275; C:GO:0005811; P:GO:0015986; F:GO:0046933; F:GO:0046961	C:mitochondrial proton-transporting ATP synthase complex, catalytic core F(1); C:lipid droplet; P:ATP synthesis coupled proton transport; F:proton-transporting ATP synthase activity, rotational mechanism; F:proton-transporting ATPase activity, rotational mechanism	EC:3.6.1.3; EC:3.6.1.15	Adenosinetriphosphatase; Nucleoside-triphosphate phosphatase
maker-CrufTF_contig_1298-exonerate_est2genome-gene-0.0-mRNA-1_protein_AED_0.04_eAED_0.04_QI_134|1|1|1|0|0|3|30|	CG1397-PA	150	2.70932e-98	84.46	C:GO:0005886; P:GO:0006031; P:GO:0008362; C:GO:0016021; P:GO:0030431; C:GO:0031225; P:GO:0032222; F:GO:0034235; P:GO:0035158; P:GO:0045187; P:GO:0048511; P:GO:1903818	C:plasma membrane; P:chitin biosynthetic process; P:chitin-based embryonic cuticle biosynthetic process; C:integral component of membrane; P:sleep; C:anchored component of membrane; P:regulation of synaptic transmission, cholinergic; F:GPI anchor binding; P:regulation of tube diameter, open tracheal system; P:regulation of circadian sleep/wake cycle, sleep; P:rhythmic process; P:positive regulati…
maker-CrufTF_contig_1298-augustus-gene-0.11-mRNA-1_protein_AED_0.01_eAED_0.01_QI_488|1|1|1|0.75|0.6|5|345|	immunoglobulin A1 protease autotransporter isoform X1	672	0	61.87	F:GO:0008270	F:zinc ion binding
augustus_masked-CrufTF_contig_1519-processed-gene-0.0-mRNA-1_protein_AED_0.14_eAED_0.14_QI_0|0|0|1|1|1|9|0|	Transmembrane and coiled-coil domains 1	471	0	84.51	C:GO:0016021	C:integral component of membrane
augustus_masked-CrufTF_contig_1573-processed-gene-0.0-mRNA-1_protein_AED_0.38_eAED_0.38_QI_0|-1|0|1|-1|1|1|0|	Pupal cuticle	112	3.26525e-24	62.35	C:GO:0016020; C:GO:0016021; F:GO:0042302	C:membrane; C:integral component of membrane; F:structural constituent of cuticle
maker-CrufTF_contig_1573-exonerate_protein2genome-gene-0.1-mRNA-1_protein_AED_0.47_eAED_0.49_QI_0|0|0|1|0|0|2|0|	Pupal cuticle	114	5.5598e-17	60.94	F:GO:0005509; P:GO:0007160; C:GO:0016020; C:GO:0016021; F:GO:0042302	F:calcium ion binding; P:cell-matrix adhesion; C:membrane; C:integral component of membrane; F:structural constituent of cuticle
maker-CrufTF_contig_942-exonerate_est2genome-gene-0.0-mRNA-1_protein_AED_0.00_eAED_0.00_QI_0|1|0.75|1|0|0|4|763|	disks large 1 tumor suppressor	209	3.01385e-150	99.23
maker-CrufTF_contig_247-augustus-gene-0.5-mRNA-1_protein_AED_0.01_eAED_0.01_QI_444|1|1|1|0|0|6|954|	GTP-binding SAR1b	193	5.34947e-138	99.31	P:GO:0000902; P:GO:0003400; F:GO:0003924; F:GO:0005525; C:GO:0005794; C:GO:0005811; P:GO:0007029; P:GO:0009306; P:GO:0016192; C:GO:0030127; P:GO:0035050; P:GO:0035293; P:GO:0048081; P:GO:0050775; P:GO:0070863; C:GO:0070971; P:GO:0072659; F:GO:0097110	P:cell morphogenesis; P:regulation of COPII vesicle coating; F:GTPase activity; F:GTP binding; C:Golgi apparatus; C:lipid droplet; P:endoplasmic reticulum organization; P:protein secretion; P:vesicle-mediated transport; C:COPII vesicle coat; P:embryonic heart tube development; P:chitin-based larval cuticle pattern formation; P:positive regulation of cuticle pigmentation; P:positive regulation of …	EC:3.6.1.15	Nucleoside-triphosphate phosphatase
maker-CrufTF_contig_247-augustus-gene-0.6-mRNA-1_protein_AED_0.05_eAED_0.05_QI_104|1|1|1|0|0|5|138|	farnesol dehydrogenase	249	3.63067e-152	83.77
maker-CrufTF_contig_823-augustus-gene-0.6-mRNA-1_protein_AED_0.05_eAED_0.05_QI_406|1|0.85|1|0.83|0.71|7|0|	phosphatase 1 regulatory subunit 12B isoform X1	595	0	86.52
maker-CrufTF_contig_382-augustus-gene-0.13-mRNA-1_protein_AED_0.05_eAED_0.05_QI_221|1|1|1|0.3|0.36|11|571|	probable multidrug resistance-associated lethal(2)03659	1349	0	90.01	F:GO:0005524; C:GO:0016021; F:GO:0042626; P:GO:0055085	F:ATP binding; C:integral component of membrane; F:ATPase activity, coupled to transmembrane movement of substances; P:transmembrane transport	EC:3.6.1.3; EC:3.6.1.15	Adenosinetriphosphatase; Nucleoside-triphosphate phosphatase
maker-CrufTF_contig_763-augustus-gene-0.20-mRNA-1_protein_AED_0.00_eAED_0.00_QI_199|1|1|1|1|1|2|197|	UBX domain-containing 1	325	0	83.36	F:GO:0046872	F:metal ion binding
maker-CrufTF_contig_763-augustus-gene-0.21-mRNA-1_protein_AED_0.01_eAED_0.01_QI_215|1|1|1|1|1|4|192|	microfibrillar-associated 1	474	0	88.17	C:GO:0001527	C:microfibril
maker-CrufTF_contig_763-exonerate_protein2genome-gene-0.7-mRNA-1_protein_AED_0.02_eAED_0.02_QI_0|0|0|1|0|0|3|0|	anaphase-promoting complex subunit 5	758	0	84.37
maker-CrufTF_contig_763-exonerate_protein2genome-gene-0.9-mRNA-1_protein_AED_0.07_eAED_0.07_QI_0|0|0|1|0|0|2|0|	serine proteases 1 2-like	161	1.22989e-83	81.83	F:GO:0004252; P:GO:0006508	F:serine-type endopeptidase activity; P:proteolysis	EC:3.4.21	Acting on peptide bonds (peptidases)
maker-CrufTF_contig_1321-augustus-gene-0.11-mRNA-1_protein_AED_0.06_eAED_0.06_QI_250|0.9|0.81|1|1|1|11|505|	vitronectin receptor alpha subunit	1017	0	75.97	P:GO:0007155; P:GO:0007229; C:GO:0008305	P:cell adhesion; P:integrin-mediated signaling pathway; C:integrin complex
maker-CrufTF_contig_1321-augustus-gene-0.13-mRNA-1_protein_AED_0.24_eAED_0.24_QI_0|0|0|1|1|1|7|0|	transient receptor potential cation channel trpm isoform X9	797	0	83.8	F:GO:0005216; C:GO:0016021; P:GO:0034220; P:GO:0051262	F:ion channel activity; C:integral component of membrane; P:ion transmembrane transport; P:protein tetramerization
maker-CrufTF_contig_209-exonerate_protein2genome-gene-0.0-mRNA-1_protein_AED_0.04_eAED_0.06_QI_0|0|0|1|0|0|3|0|	maternal effect oskar	568	0	55.77
maker-CrufTF_contig_829-augustus-gene-0.0-mRNA-1_protein_AED_0.93_eAED_0.93_QI_0|0|0|0.5|0|0|2|0|	---NA---	151
maker-CrufTF_contig_298-exonerate_protein2genome-gene-0.0-mRNA-1_protein_AED_0.11_eAED_0.12_QI_0|0|0|1|0|0|2|0|	roundabout homolog 2	99	4.39026e-59	97.71	C:GO:0016021	C:integral component of membrane
maker-CrufTF_contig_227-augustus-gene-0.24-mRNA-1_protein_AED_0.05_eAED_0.05_QI_79|1|1|1|0|0|3|101|	2-methoxy-6-polyprenyl-1,4-benzoquinol mitochondrial	298	0	90.41	P:GO:0006744; F:GO:0008425; C:GO:0031314; P:GO:0032259	P:ubiquinone biosynthetic process; F:2-polyprenyl-6-methoxy-1,4-benzoquinone methyltransferase activity; C:extrinsic component of mitochondrial inner membrane; P:methylation
maker-CrufTF_contig_227-augustus-gene-0.23-mRNA-1_protein_AED_0.09_eAED_0.10_QI_333|0.83|0.92|1|0.58|0.53|13|427|	strawberry notch isoform X1	1360	0	90.95	P:GO:0006355	P:regulation of transcription, DNA-templated
maker-CrufTF_contig_227-augustus-gene-0.25-mRNA-1_protein_AED_0.24_eAED_0.24_QI_128|0.71|0.62|1|0.42|0.37|8|474|	gastrula zinc finger -like	1097	0	56.32
maker-CrufTF_contig_227-augustus-gene-0.27-mRNA-1_protein_AED_0.35_eAED_0.35_QI_1342|0.27|0.58|1|0.54|0.41|12|68|	zinc finger 808-like	707	4.49609e-56	44.58	F:GO:0003676; C:GO:0005634; F:GO:0008270; F:GO:0046872	F:nucleic acid binding; C:nucleus; F:zinc ion binding; F:metal ion binding
maker-CrufTF_contig_227-exonerate_protein2genome-gene-0.15-mRNA-1_protein_AED_0.00_eAED_0.02_QI_0|-1|0|1|-1|0|1|0|	secreted precursor	105	4.62289e-32	65.18
maker-CrufTF_contig_1324-augustus-gene-0.7-mRNA-1_protein_AED_0.08_eAED_0.08_QI_327|0.9|0.81|1|0.2|0.18|11|382|	Synaptic vesicle glyco 2A	839	0	82.73	C:GO:0016021; P:GO:0055085	C:integral component of membrane; P:transmembrane transport
maker-CrufTF_contig_1108-augustus-gene-0.3-mRNA-1_protein_AED_0.05_eAED_0.05_QI_178|1|1|1|0.66|0.5|4|39|	circadian clock-controlled	260	3.38751e-131	73.53	C:GO:0005615	C:extracellular space
maker-CrufTF_contig_183-augustus-gene-0.4-mRNA-1_protein_AED_0.09_eAED_0.09_QI_216|1|1|1|0|0|5|132|	neuronal membrane glyco M6-a isoform X1	312	0	93.38	C:GO:0016021	C:integral component of membrane
maker-CrufTF_contig_204-exonerate_est2genome-gene-0.0-mRNA-1_protein_AED_0.04_eAED_0.04_QI_0|1|0.5|1|0|0|2|181|	barH-like 2 homeobox	212	2.87185e-136	75.34	C:GO:0005634; P:GO:0006355; F:GO:0043565	C:nucleus; P:regulation of transcription, DNA-templated; F:sequence-specific DNA binding
maker-CrufTF_contig_1425-augustus-gene-0.11-mRNA-1_protein_AED_0.12_eAED_0.12_QI_872|0.57|0.5|1|0.66|0.63|22|153|	Serine protease DESC4	2445	0	59.8	F:GO:0004252; F:GO:0005044; C:GO:0005576; P:GO:0006030; P:GO:0006508; P:GO:0006898; F:GO:0008061; C:GO:0016020	F:serine-type endopeptidase activity; F:scavenger receptor activity; C:extracellular region; P:chitin metabolic process; P:proteolysis; P:receptor-mediated endocytosis; F:chitin binding; C:membrane	EC:3.4.21	Acting on peptide bonds (peptidases)
maker-CrufTF_contig_1460-augustus-gene-0.17-mRNA-1_protein_AED_0.03_eAED_0.03_QI_432|1|1|1|0|0|9|820|	fem-1 homolog B isoform X1	689	0	88.83
maker-CrufTF_contig_1460-augustus-gene-0.16-mRNA-1_protein_AED_0.03_eAED_0.03_QI_235|1|1|1|0|0|3|213|	Troponin C-akin-1	168	1.17542e-118	92.86
maker-CrufTF_contig_1460-exonerate_est2genome-gene-0.0-mRNA-1_protein_AED_0.06_eAED_0.06_QI_90|1|1|1|0|0|3|391|	wnt inhibitory factor 1	196	2.84132e-104	73.18
maker-CrufTF_contig_1460-exonerate_protein2genome-gene-0.8-mRNA-1_protein_AED_0.02_eAED_0.02_QI_0|0|0|1|0|0|5|0|	Origin recognition complex subunit 1	925	0	81.09	F:GO:0003682; F:GO:0005524	F:chromatin binding; F:ATP binding
maker-CrufTF_contig_1460-exonerate_protein2genome-gene-0.13-mRNA-1_protein_AED_0.03_eAED_0.03_QI_0|0|0|1|0|0|8|0|	GPI ethanolamine phosphate transferase 2	918	0	64.45	F:GO:0003824; P:GO:0008152; C:GO:0016021	F:catalytic activity; P:metabolic process; C:integral component of membrane
maker-CrufTF_contig_839-augustus-gene-0.7-mRNA-1_protein_AED_0.13_eAED_0.13_QI_0|0.85|0.73|1|0.85|0.8|15|458|	Superoxide dismutase (Cu-Zn)	1209	0	93.82	P:GO:0006801; C:GO:0016021; F:GO:0046872; P:GO:0055114	P:superoxide metabolic process; C:integral component of membrane; F:metal ion binding; P:oxidation-reduction process
maker-CrufTF_contig_1203-augustus-gene-0.7-mRNA-1_protein_AED_0.02_eAED_0.02_QI_0|0|0|1|1|1|3|0|	kanadaptin	713	0	71.67
maker-CrufTF_contig_1203-augustus-gene-0.9-mRNA-1_protein_AED_0.14_eAED_0.14_QI_0|0.83|0.85|1|0|0|7|127|	DNA polymerase theta	1283	0	64.47	P:GO:0006259; F:GO:0016740; P:GO:0034645; F:GO:0097159; F:GO:1901363	P:DNA metabolic process; F:transferase activity; P:cellular macromolecule biosynthetic process; F:organic cyclic compound binding; F:heterocyclic compound binding
maker-CrufTF_contig_1203-augustus-gene-0.10-mRNA-1_protein_AED_0.00_eAED_0.00_QI_0|0|0|1|1|1|2|0|	probable U3 small nucleolar RNA-associated 11	265	1.80828e-161	84.03	C:GO:0005730; P:GO:0006364; C:GO:0032040	C:nucleolus; P:rRNA processing; C:small-subunit processome
maker-CrufTF_contig_170-augustus-gene-0.6-mRNA-1_protein_AED_0.08_eAED_0.08_QI_645|1|1|1|0.4|0.45|11|105|	PREDICTED: uncharacterized protein LOC101891519 isoform X5	943	0	86.42	C:GO:0016021	C:integral component of membrane
augustus_masked-CrufTF_contig_1468-processed-gene-0.0-mRNA-1_protein_AED_0.52_eAED_0.54_QI_0|0|0|0.75|1|1|4|0|	G- coupled receptor Mth2	154	9.10503e-43	68.75	F:GO:0004930; P:GO:0006950; P:GO:0007166; P:GO:0007186; C:GO:0016021	F:G protein-coupled receptor activity; P:response to stress; P:cell surface receptor signaling pathway; P:G protein-coupled receptor signaling pathway; C:integral component of membrane
maker-CrufTF_contig_509-augustus-gene-0.5-mRNA-1_protein_AED_0.04_eAED_0.04_QI_1|1|0.83|1|0.6|0.83|6|219|	patched domain-containing 3	1124	0	85.33	C:GO:0016021	C:integral component of membrane
maker-CrufTF_contig_5-augustus-gene-0.1-mRNA-1_protein_AED_0.01_eAED_0.01_QI_92|1|1|1|0|0|2|1172|	peptidyl-tRNA hydrolase PTRHD1	119	3.15701e-75	92.93	F:GO:0004045	F:aminoacyl-tRNA hydrolase activity	EC:3.1.1.29; EC:3.1.1.1	Aminoacyl-tRNA hydrolase; Carboxylesterase
maker-CrufTF_contig_7-augustus-gene-0.4-mRNA-1_protein_AED_0.08_eAED_0.08_QI_326|1|1|1|0|0|6|191|	elongation of very long chain fatty acids AAEL008004	281	0	96.65	P:GO:0006633; C:GO:0016021; F:GO:0016740	P:fatty acid biosynthetic process; C:integral component of membrane; F:transferase activity
maker-CrufTF_contig_1289-augustus-gene-0.3-mRNA-1_protein_AED_0.04_eAED_0.04_QI_148|1|1|1|0.8|0.66|6|795|	sarcoplasmic calcium-binding alpha-B and -A chains	189	1.06102e-132	94.43	F:GO:0005509	F:calcium ion binding
maker-CrufTF_contig_1091-augustus-gene-0.5-mRNA-1_protein_AED_0.13_eAED_0.20_QI_0|0.5|0.33|1|1|1|3|0|	hypothetical protein FF38_04181	407	0	77.52	P:GO:0007165	P:signal transduction
maker-CrufTF_contig_1495-augustus-gene-0.3-mRNA-1_protein_AED_0.27_eAED_0.27_QI_155|0.33|1|1|0|0|4|469|	proteoglycan Cow isoform X1	243	7.46808e-117	78.07	F:GO:0005509; P:GO:0007165; C:GO:0031012	F:calcium ion binding; P:signal transduction; C:extracellular matrix
maker-CrufTF_contig_1413-augustus-gene-0.5-mRNA-1_protein_AED_0.22_eAED_0.22_QI_213|0.83|1|1|0.33|0.42|7|354|	Storkhead-box 1	1028	0	76.14
augustus_masked-CrufTF_contig_1473-processed-gene-0.1-mRNA-1_protein_AED_0.02_eAED_0.02_QI_791|1|1|1|0.71|0.62|8|578|	vinculin	959	0	97.22	F:GO:0005198; P:GO:0007155; C:GO:0015629; F:GO:0051015	F:structural molecule activity; P:cell adhesion; C:actin cytoskeleton; F:actin filament binding
maker-CrufTF_contig_1473-exonerate_protein2genome-gene-0.2-mRNA-1_protein_AED_0.03_eAED_0.03_QI_0|-1|0|1|-1|0|1|0|	---NA---	40
maker-CrufTF_contig_1407-augustus-gene-0.5-mRNA-1_protein_AED_0.15_eAED_0.15_QI_0|0|0|1|0.6|0.5|6|0|	membrane-associated guanylate WW and PDZ domain-containing 1	1129	0	64.54
maker-CrufTF_contig_1444-augustus-gene-0.7-mRNA-1_protein_AED_0.10_eAED_0.10_QI_299|0.66|0.5|1|0|0|4|0|	enoyl- delta isomerase mitochondrial	402	2.03278e-104	74.26	F:GO:0003824; P:GO:0008152	F:catalytic activity; P:metabolic process
maker-CrufTF_contig_1444-augustus-gene-0.8-mRNA-1_protein_AED_0.01_eAED_0.01_QI_195|1|1|1|1|1|5|439|	ras-related GTP-binding C	383	0	95.14	F:GO:0005525	F:GTP binding
maker-CrufTF_contig_246-augustus-gene-0.5-mRNA-1_protein_AED_0.19_eAED_0.19_QI_0|0.75|0.66|0.88|0.25|0.22|9|1745|	vein isoform X1	562	0	83.46
maker-CrufTF_contig_760-augustus-gene-0.11-mRNA-1_protein_AED_0.02_eAED_0.02_QI_78|1|1|1|0.66|0.5|4|281|	NADH dehydrogenase [ubiquinone] flavo mitochondrial	474	0	95.02	F:GO:0008137; F:GO:0010181; F:GO:0051287; F:GO:0051539; P:GO:0055114	F:NADH dehydrogenase (ubiquinone) activity; F:FMN binding; F:NAD binding; F:4 iron, 4 sulfur cluster binding; P:oxidation-reduction process	EC:1.6.99.5; EC:1.6.99.3; EC:1.6.5.3	Acting on NADH or NADPH; NADH dehydrogenase; NADH:ubiquinone reductase (H(+)-translocating)
maker-CrufTF_contig_760-exonerate_protein2genome-gene-0.9-mRNA-1_protein_AED_0.09_eAED_0.10_QI_0|0|0|1|0|0|2|0|	hypothetical protein FF38_05521	75	1.33168e-36	66.66
maker-CrufTF_contig_299-augustus-gene-0.8-mRNA-1_protein_AED_0.07_eAED_0.07_QI_33|0.8|0.90|1|0.8|0.72|11|169|	kazrin isoform X2	1511	0	82.59
maker-CrufTF_contig_299-exonerate_protein2genome-gene-0.7-mRNA-1_protein_AED_0.19_eAED_0.19_QI_0|-1|0|1|-1|0|1|0|	---NA---	59
augustus_masked-CrufTF_contig_1117-processed-gene-0.0-mRNA-1_protein_AED_0.00_eAED_0.00_QI_0|-1|0|1|-1|1|1|0|	titin isoform X13	627	0	84.34
maker-CrufTF_contig_143-augustus-gene-0.7-mRNA-1_protein_AED_0.03_eAED_0.03_QI_642|1|0.83|1|0.4|0.5|6|0|	transcription factor GAGA isoform X1	514	0	78.74	P:GO:0000280; C:GO:0000791; F:GO:0003682; F:GO:0003700; C:GO:0005634; C:GO:0005700; C:GO:0005721; P:GO:0007283; P:GO:0007476; P:GO:0007549; F:GO:0008134; C:GO:0016021; P:GO:0019233; F:GO:0031208; P:GO:0031497; P:GO:0031937; P:GO:0034728; P:GO:0035186; F:GO:0042803; F:GO:0043565; P:GO:0045892; P:GO:0045944; F:GO:0046872; P:GO:0048477; P:GO:0051259; P:GO:1901409	P:nuclear division; C:euchromatin; F:chromatin binding; F:DNA-binding transcription factor activity; C:nucleus; C:polytene chromosome; C:pericentric heterochromatin; P:spermatogenesis; P:imaginal disc-derived wing morphogenesis; P:dosage compensation; F:transcription factor binding; C:integral component of membrane; P:sensory perception of pain; F:POZ domain binding; P:chromatin assembly; P:posit…
maker-CrufTF_contig_143-exonerate_est2genome-gene-0.0-mRNA-1_protein_AED_0.00_eAED_0.00_QI_598|1|1|1|0|0|2|242|	box A-binding factor-like	426	2.04703e-93	56.93
maker-CrufTF_contig_742-exonerate_protein2genome-gene-0.0-mRNA-1_protein_AED_0.10_eAED_0.10_QI_0|0|0|1|0|0|4|0|	sodium-dependent nutrient amino acid transporter 1 isoform X2	408	0	84.25	F:GO:0005328; P:GO:0006836; C:GO:0016021; P:GO:0055085	F:neurotransmitter:sodium symporter activity; P:neurotransmitter transport; C:integral component of membrane; P:transmembrane transport
maker-CrufTF_contig_742-exonerate_protein2genome-gene-0.8-mRNA-1_protein_AED_0.11_eAED_0.11_QI_0|0|0|1|0|0|3|0|	Sodium-dependent nutrient amino acid transporter 1	246	6.20867e-133	82.65	F:GO:0005328; P:GO:0006836; C:GO:0016021; P:GO:0055085	F:neurotransmitter:sodium symporter activity; P:neurotransmitter transport; C:integral component of membrane; P:transmembrane transport
augustus_masked-CrufTF_contig_240-processed-gene-0.1-mRNA-1_protein_AED_0.00_eAED_0.00_QI_201|1|1|1|1|1|2|301|	Krueppel-like factor 10	541	0	57.33	F:GO:0003676; F:GO:0046872	F:nucleic acid binding; F:metal ion binding
maker-CrufTF_contig_346-augustus-gene-0.3-mRNA-1_protein_AED_0.01_eAED_0.01_QI_59|1|0.75|1|1|1|4|0|	histone-lysine N-methyltransferase trithorax	597	0	60.66	C:GO:0016021	C:integral component of membrane
maker-CrufTF_contig_229-augustus-gene-0.4-mRNA-1_protein_AED_0.01_eAED_0.01_QI_300|1|1|1|0.5|0.33|3|672|	decapentaplegic	684	0	81.79	C:GO:0005576; F:GO:0008083; P:GO:0040007	C:extracellular region; F:growth factor activity; P:growth
augustus_masked-CrufTF_contig_1671-processed-gene-0.0-mRNA-1_protein_AED_0.01_eAED_0.01_QI_259|1|1|1|0.33|0|4|586|	blood vessel epicardial substance isoform X1	151	7.26668e-91	90.64	C:GO:0016021	C:integral component of membrane
maker-CrufTF_contig_744-augustus-gene-0.8-mRNA-1_protein_AED_0.02_eAED_0.02_QI_216|1|1|1|1|0.8|5|666|	glucose dehydrogenase [ quinone]	614	0	93.82	C:GO:0005576; F:GO:0016614; F:GO:0050660; P:GO:0055114	C:extracellular region; F:oxidoreductase activity, acting on CH-OH group of donors; F:flavin adenine dinucleotide binding; P:oxidation-reduction process
maker-CrufTF_contig_1605-augustus-gene-0.7-mRNA-1_protein_AED_0.04_eAED_0.04_QI_321|1|1|1|0|0|3|263|	la1 13	91	7.26445e-46	57.78
maker-CrufTF_contig_1605-augustus-gene-0.8-mRNA-1_protein_AED_0.04_eAED_0.04_QI_0|0.66|0.42|1|1|1|7|746|	rho guanine nucleotide exchange factor 10	1646	0	86.18	F:GO:0005089; P:GO:0035023; P:GO:0043547	F:Rho guanyl-nucleotide exchange factor activity; P:regulation of Rho protein signal transduction; P:positive regulation of GTPase activity
maker-CrufTF_contig_1605-exonerate_protein2genome-gene-0.3-mRNA-1_protein_AED_0.34_eAED_0.34_QI_0|-1|0|1|-1|0|1|0|	hypothetical protein	54	6.92903e-09	73.76
maker-CrufTF_contig_684-augustus-gene-0.9-mRNA-1_protein_AED_0.13_eAED_0.13_QI_431|1|1|1|0.14|0.25|8|232|	Kielin chordin	847	0	59.38	C:GO:0016021	C:integral component of membrane
maker-CrufTF_contig_1602-augustus-gene-0.1-mRNA-1_protein_AED_0.01_eAED_0.01_QI_445|1|1|1|0|0|5|1529|	monocyte to macrophage differentiation factor	276	1.85008e-167	82.35	C:GO:0016021; P:GO:0019835	C:integral component of membrane; P:cytolysis
maker-CrufTF_contig_1602-exonerate_est2genome-gene-0.0-mRNA-1_protein_AED_0.02_eAED_0.03_QI_40|1|0.5|1|0|0|2|0|	HEAT repeat-containing 6	1089	0	60.85
maker-CrufTF_contig_1229-augustus-gene-0.8-mRNA-1_protein_AED_0.03_eAED_0.03_QI_0|1|0.33|1|1|1|3|0|	filaggrin-2 isoform X2	618	0	65.7
maker-CrufTF_contig_1229-augustus-gene-0.9-mRNA-1_protein_AED_0.04_eAED_0.04_QI_171|1|1|1|0.66|0.75|4|258|	RNA-binding FUS	307	7.51988e-175	66.61
maker-CrufTF_contig_324-augustus-gene-0.12-mRNA-1_protein_AED_0.01_eAED_0.01_QI_0|0|0|1|1|1|2|0|	RWD domain-containing 1	243	2.08651e-148	88.47
maker-CrufTF_contig_324-augustus-gene-0.13-mRNA-1_protein_AED_0.04_eAED_0.04_QI_284|1|1|1|0.83|0.85|7|475|	neural Wiskott-Aldrich syndrome isoform X1	553	0	75.65	F:GO:0003779; P:GO:0006897; P:GO:0007015; P:GO:2000601	F:actin binding; P:endocytosis; P:actin filament organization; P:positive regulation of Arp2/3 complex-mediated actin nucleation
maker-CrufTF_contig_324-augustus-gene-0.14-mRNA-1_protein_AED_0.26_eAED_0.27_QI_0|0.5|0.6|1|0.25|0.4|5|182|	Cysteine and histidine-rich domain-containing	351	3.55052e-173	82.16	P:GO:0008361; P:GO:0050773; P:GO:0051298	P:regulation of cell size; P:regulation of dendrite development; P:centrosome duplication
maker-CrufTF_contig_244-exonerate_protein2genome-gene-0.0-mRNA-1_protein_AED_0.02_eAED_0.03_QI_0|0|0|1|0|0|2|0|	Myogenic-determination	262	9.39932e-119	72.54	F:GO:0003677; C:GO:0005634; P:GO:0006355; P:GO:0007517; F:GO:0046983	F:DNA binding; C:nucleus; P:regulation of transcription, DNA-templated; P:muscle organ development; F:protein dimerization activity
maker-CrufTF_contig_1326-exonerate_protein2genome-gene-0.1-mRNA-1_protein_AED_0.03_eAED_0.03_QI_0|0|0|1|0|0|3|0|	Trypsin zeta	310	2.17057e-137	65.94	F:GO:0004252; P:GO:0006508	F:serine-type endopeptidase activity; P:proteolysis	EC:3.4.21	Acting on peptide bonds (peptidases)
maker-CrufTF_contig_1326-exonerate_protein2genome-gene-0.0-mRNA-1_protein_AED_0.28_eAED_0.28_QI_0|0|0|1|0|0|2|0|	hypothetical protein FF38_06761	85	1.04031e-15	77.76
augustus_masked-CrufTF_contig_1660-processed-gene-0.0-mRNA-1_protein_AED_0.23_eAED_0.23_QI_0|0|0|0.8|1|1|5|0|	PERQ amino acid-rich with GYF domain-containing CG11148	1171	4.66864e-163	54.01
augustus_masked-CrufTF_contig_575-processed-gene-0.0-mRNA-1_protein_AED_0.00_eAED_0.00_QI_0|-1|0|1|-1|1|1|0|	Achaete-scute complex T3	262	3.63517e-137	74.16	F:GO:0003677; F:GO:0046983	F:DNA binding; F:protein dimerization activity
maker-CrufTF_contig_578-augustus-gene-0.8-mRNA-1_protein_AED_0.22_eAED_0.22_QI_204|1|1|1|0.4|0.33|6|243|	L-threonine 3- mitochondrial	363	0	92.16	F:GO:0003824; F:GO:0050662	F:catalytic activity; F:coenzyme binding
maker-CrufTF_contig_251-augustus-gene-0.4-mRNA-1_protein_AED_0.13_eAED_0.13_QI_0|0|0.5|0.5|1|1|2|904|	Nuclear factor interleukin-3-regulated	609	0	62.21	F:GO:0003700; P:GO:0006355; F:GO:0043565	F:DNA-binding transcription factor activity; P:regulation of transcription, DNA-templated; F:sequence-specific DNA binding
maker-CrufTF_contig_507-augustus-gene-0.18-mRNA-1_protein_AED_0.02_eAED_0.02_QI_240|1|1|1|0|0|2|670|	phosphatidylinositol transfer CSR1	224	2.56048e-155	90.31
maker-CrufTF_contig_507-augustus-gene-0.21-mRNA-1_protein_AED_0.00_eAED_0.00_QI_783|1|1|1|0|0|2|378|	hypothetical protein FF38_02625	400	0	72.75	F:GO:0003677	F:DNA binding
maker-CrufTF_contig_507-augustus-gene-0.20-mRNA-1_protein_AED_0.05_eAED_0.05_QI_2093|0.90|0.83|1|0.63|0.66|12|468|	TBC1 domain family member 9	740	0	80.65	F:GO:0005509	F:calcium ion binding
maker-CrufTF_contig_507-augustus-gene-0.19-mRNA-1_protein_AED_0.12_eAED_0.12_QI_804|0.75|1|1|0.5|0.6|5|1487|	ribosomal S6 kinase beta-2	203	5.45624e-69	96.58	F:GO:0004674; F:GO:0005524; P:GO:0006468; P:GO:0007165	F:protein serine/threonine kinase activity; F:ATP binding; P:protein phosphorylation; P:signal transduction	EC:2.7.11	Transferring phosphorus-containing groups
maker-CrufTF_contig_507-exonerate_protein2genome-gene-0.9-mRNA-1_protein_AED_0.01_eAED_0.01_QI_0|-1|0|1|-1|0|1|0|	Peptide-N(4)-(N-acetyl-beta-glucosaminyl)asparagine amidase	189	5.84589e-71	62.71
maker-CrufTF_contig_1457-augustus-gene-0.4-mRNA-1_protein_AED_0.04_eAED_0.04_QI_474|1|0.75|1|0|0|4|0|	mediator of RNA polymerase II transcription subunit 26	1324	0	54.13	F:GO:0003674; C:GO:0005575; P:GO:0008150	F:molecular_function; C:cellular_component; P:biological_process
maker-CrufTF_contig_418-augustus-gene-0.5-mRNA-1_protein_AED_0.14_eAED_0.14_QI_101|1|0.8|1|0|0|5|0|	facilitated trehalose transporter Tret1	419	0	70.13	C:GO:0016021; F:GO:0022857; P:GO:0055085	C:integral component of membrane; F:transmembrane transporter activity; P:transmembrane transport
maker-CrufTF_contig_1106-augustus-gene-0.7-mRNA-1_protein_AED_0.02_eAED_0.02_QI_102|1|1|1|0|0|3|390|	30S ribosomal S10	216	7.52172e-41	61.03	C:GO:0005840	C:ribosome
maker-CrufTF_contig_1106-augustus-gene-0.8-mRNA-1_protein_AED_0.14_eAED_0.16_QI_1|0.16|0.07|1|0.91|0.76|13|0|	Cell surface glyco 1	1321	0	80.34	C:GO:0016021	C:integral component of membrane
maker-CrufTF_contig_1044-augustus-gene-0.8-mRNA-1_protein_AED_0.02_eAED_0.02_QI_155|1|1|1|0.66|0.5|4|110|	40S ribosomal S9	194	6.7349e-133	98.32	F:GO:0003735; P:GO:0006412; C:GO:0015935; F:GO:0019843	F:structural constituent of ribosome; P:translation; C:small ribosomal subunit; F:rRNA binding
maker-CrufTF_contig_1044-augustus-gene-0.9-mRNA-1_protein_AED_0.08_eAED_0.08_QI_236|1|1|1|0|0|4|668|	leucine-rich repeat-containing 59	320	5.88949e-174	75.25	C:GO:0016021	C:integral component of membrane
maker-CrufTF_contig_90-exonerate_est2genome-gene-0.0-mRNA-1_protein_AED_0.01_eAED_0.01_QI_804|1|1|1|0|0|6|1444|	frizzled-4	651	0	70.95	P:GO:0007186; C:GO:0016021; P:GO:0016055; F:GO:0017147; F:GO:0042813	P:G protein-coupled receptor signaling pathway; C:integral component of membrane; P:Wnt signaling pathway; F:Wnt-protein binding; F:Wnt-activated receptor activity
maker-CrufTF_contig_79-augustus-gene-0.3-mRNA-1_protein_AED_0.00_eAED_0.00_QI_364|1|1|1|0|0|2|106|	hypothetical protein FF38_06765	609	0	65.4	F:GO:0003677	F:DNA binding
maker-CrufTF_contig_1198-augustus-gene-0.7-mRNA-1_protein_AED_0.06_eAED_0.06_QI_228|0.91|0.92|1|0.75|0.84|13|399|	telomerase-binding EST1A	986	0	67.68
maker-CrufTF_contig_1198-augustus-gene-0.9-mRNA-1_protein_AED_0.04_eAED_0.04_QI_67|1|1|1|0|0|3|207|	WD repeat-containing 91	316	0	86.27
maker-CrufTF_contig_377-augustus-gene-0.3-mRNA-1_protein_AED_0.04_eAED_0.04_QI_0|0|0|0.75|0.66|0.5|4|0|	LIM homeobox Lhx3 isoform X2	194	2.23045e-123	93.77	C:GO:0005634; P:GO:0006355; F:GO:0008270; F:GO:0043565	C:nucleus; P:regulation of transcription, DNA-templated; F:zinc ion binding; F:sequence-specific DNA binding
maker-CrufTF_contig_78-augustus-gene-0.4-mRNA-1_protein_AED_0.05_eAED_0.05_QI_126|0.87|0.88|1|0.5|0.44|9|807|	transmembrane GTPase Marf isoform X4	719	0	85.68	F:GO:0003924; F:GO:0005525; C:GO:0005741; P:GO:0008053; C:GO:0016021	F:GTPase activity; F:GTP binding; C:mitochondrial outer membrane; P:mitochondrial fusion; C:integral component of membrane	EC:3.6.1.15	Nucleoside-triphosphate phosphatase
maker-CrufTF_contig_1315-augustus-gene-0.11-mRNA-1_protein_AED_0.02_eAED_0.02_QI_130|0.66|0.5|1|1|1|4|0|	membrane-bound alkaline phosphatase	492	0	85.05	F:GO:0004035; P:GO:0016311	F:alkaline phosphatase activity; P:dephosphorylation	EC:3.1.3.41; EC:3.1.3.1	4-nitrophenylphosphatase; Alkaline phosphatase
maker-CrufTF_contig_1531-exonerate_protein2genome-gene-0.0-mRNA-1_protein_AED_0.41_eAED_0.41_QI_0|0|0|1|0|0|2|0|	helicase MOV-10	260	1.25862e-63	79.2	F:GO:0046872	F:metal ion binding
maker-CrufTF_contig_749-augustus-gene-0.5-mRNA-1_protein_AED_0.04_eAED_0.04_QI_114|0.87|0.77|1|0.5|0.33|9|0|	SEC14 domain and spectrin repeat-containing 1	1656	0	77.68
maker-CrufTF_contig_1010-exonerate_est2genome-gene-0.0-mRNA-1_protein_AED_0.00_eAED_0.00_QI_97|1|1|1|0|0|3|315|	Lymphocyte antigen 6 complex locus G6d	151	1.01141e-86	84.36	C:GO:0016021	C:integral component of membrane
maker-CrufTF_contig_1010-exonerate_protein2genome-gene-0.2-mRNA-1_protein_AED_0.01_eAED_0.02_QI_0|-1|0|1|-1|0|1|0|	V-type proton ATPase subunit e	85	2.15878e-50	91.22	F:GO:0015078; P:GO:0015991; C:GO:0016021; C:GO:0033179	F:proton transmembrane transporter activity; P:ATP hydrolysis coupled proton transport; C:integral component of membrane; C:proton-transporting V-type ATPase, V0 domain
maker-CrufTF_contig_1010-exonerate_protein2genome-gene-0.1-mRNA-1_protein_AED_0.26_eAED_0.40_QI_0|-1|0|1|-1|0|1|0|	---NA---	54
maker-CrufTF_contig_778-augustus-gene-0.5-mRNA-1_protein_AED_0.03_eAED_0.03_QI_303|1|1|1|0.75|0.82|17|549|	phosphatidylinositol 4-phosphate 3-kinase C2 domain-containing subunit beta	1916	0	81.68	C:GO:0005622; F:GO:0016301; F:GO:0035091; P:GO:0046854; P:GO:0048015	C:intracellular; F:kinase activity; F:phosphatidylinositol binding; P:phosphatidylinositol phosphorylation; P:phosphatidylinositol-mediated signaling
maker-CrufTF_contig_1067-augustus-gene-0.4-mRNA-1_protein_AED_0.01_eAED_0.01_QI_0|1|0.66|1|0.5|0.66|3|342|	hypothetical protein FF38_09864	161	5.08649e-106	81.91	F:GO:0003796; C:GO:0005615; P:GO:0008152; P:GO:0032504	F:lysozyme activity; C:extracellular space; P:metabolic process; P:multicellular organism reproduction	EC:3.2.1.17	Lysozyme
maker-CrufTF_contig_832-augustus-gene-0.9-mRNA-1_protein_AED_0.10_eAED_0.10_QI_0|1|1|1|0.5|0.6|5|37|	hypothetical protein FF38_08542	281	1.14094e-168	56.29
maker-CrufTF_contig_832-augustus-gene-0.8-mRNA-1_protein_AED_0.13_eAED_0.14_QI_101|0.66|0.75|1|1|1|4|0|	coiled-coil domain-containing 149	509	0	77.45
augustus_masked-CrufTF_contig_896-processed-gene-0.1-mRNA-1_protein_AED_0.15_eAED_0.15_QI_65|0.66|0.5|1|0.66|0.5|4|0|	serine-rich adhesin for platelets	774	0	65.84	C:GO:0005634; P:GO:0006355; F:GO:0043565	C:nucleus; P:regulation of transcription, DNA-templated; F:sequence-specific DNA binding
maker-CrufTF_contig_91-exonerate_protein2genome-gene-0.0-mRNA-1_protein_AED_0.08_eAED_0.08_QI_0|0|0|1|0|0|2|0|	bestrophin homolog 1 isoform X1	152	9.9573e-79	96.3	C:GO:0016021	C:integral component of membrane
maker-CrufTF_contig_874-augustus-gene-0.4-mRNA-1_protein_AED_0.18_eAED_0.18_QI_52|1|0.83|1|0.4|0.66|6|0|	discoidin domain-containing receptor 2	433	0	83.44	C:GO:0016021	C:integral component of membrane
maker-CrufTF_contig_874-exonerate_est2genome-gene-0.0-mRNA-1_protein_AED_0.38_eAED_0.38_QI_0|1|0.5|1|0|0|2|327|	---NA---	97
maker-CrufTF_contig_74-augustus-gene-0.3-mRNA-1_protein_AED_0.03_eAED_0.03_QI_273|0.8|0.83|1|0|0|6|96|	solute carrier family 25 member 45	311	0	86.74	C:GO:0016021; P:GO:0055085	C:integral component of membrane; P:transmembrane transport
maker-CrufTF_contig_1621-augustus-gene-0.2-mRNA-1_protein_AED_0.10_eAED_0.11_QI_0|0|0|1|1|1|3|0|	repressor of RNA polymerase III transcription MAF1 homolog	229	2.13435e-169	95.21	C:GO:0005634; P:GO:0006351; P:GO:0016480	C:nucleus; P:transcription, DNA-templated; P:negative regulation of transcription by RNA polymerase III
maker-CrufTF_contig_1310-augustus-gene-0.4-mRNA-1_protein_AED_0.07_eAED_0.07_QI_971|0|1|1|1|1|2|103|	Homeobox unplugged	136	2.43212e-62	89.06	F:GO:0003700; C:GO:0005634; P:GO:0006355; P:GO:0007420; F:GO:0043565; P:GO:0051960	F:DNA-binding transcription factor activity; C:nucleus; P:regulation of transcription, DNA-templated; P:brain development; F:sequence-specific DNA binding; P:regulation of nervous system development
maker-CrufTF_contig_205-augustus-gene-0.4-mRNA-1_protein_AED_0.01_eAED_0.01_QI_314|1|1|1|0.75|0.6|5|953|	CUE domain-containing 2	289	3.46628e-164	82.64
maker-CrufTF_contig_503-augustus-gene-0.5-mRNA-1_protein_AED_0.02_eAED_0.02_QI_404|1|1|1|0.75|0.6|5|232|	facilitated trehalose transporter Tret1-2 homolog	515	0	81.87	C:GO:0016021; F:GO:0022857; P:GO:0055085	C:integral component of membrane; F:transmembrane transporter activity; P:transmembrane transport
maker-CrufTF_contig_987-augustus-gene-0.5-mRNA-1_protein_AED_0.02_eAED_0.02_QI_406|1|0.66|1|0|0|3|0|	CCR4-NOT transcription complex subunit 7	292	0	95.37	F:GO:0003676; C:GO:0005634	F:nucleic acid binding; C:nucleus
maker-CrufTF_contig_987-exonerate_protein2genome-gene-0.1-mRNA-1_protein_AED_0.08_eAED_0.08_QI_0|-1|0|1|-1|0|1|0|	---NA---	102
maker-CrufTF_contig_574-augustus-gene-0.25-mRNA-1_protein_AED_0.06_eAED_0.06_QI_75|1|1|1|1|1|3|246|	nuclear cap-binding subunit 2	155	3.66401e-107	97.48	F:GO:0000166; F:GO:0000339; C:GO:0005634; C:GO:0005846; P:GO:0006370; P:GO:0031047; P:GO:0045292	F:nucleotide binding; F:RNA cap binding; C:nucleus; C:nuclear cap binding complex; P:7-methylguanosine mRNA capping; P:gene silencing by RNA; P:mRNA cis splicing, via spliceosome
maker-CrufTF_contig_574-augustus-gene-0.26-mRNA-1_protein_AED_0.29_eAED_0.29_QI_850|0.8|0.83|1|0.2|0.16|6|336|	serine threonine- phosphatase 2A 56 kDa regulatory subunit gamma isoform isoform X4	283	3.39717e-77	91.77	C:GO:0000159; P:GO:0007165	C:protein phosphatase type 2A complex; P:signal transduction
maker-CrufTF_contig_574-augustus-gene-0.31-mRNA-1_protein_AED_0.01_eAED_0.01_QI_713|1|1|1|0.66|0.5|4|135|	peroxiredoxin- mitochondrial	186	4.16293e-115	91.65	F:GO:0016491; P:GO:0055114	F:oxidoreductase activity; P:oxidation-reduction process
maker-CrufTF_contig_574-augustus-gene-0.29-mRNA-1_protein_AED_0.08_eAED_0.08_QI_0|0.6|0.66|1|0.2|0.33|6|807|	phosphatase 1 regulatory subunit 21	356	3.18011e-124	63.04	C:GO:0005769; F:GO:0017137	C:early endosome; F:Rab GTPase binding
maker-CrufTF_contig_574-augustus-gene-0.28-mRNA-1_protein_AED_0.17_eAED_0.17_QI_0|0|0|1|0.5|0.66|3|0|	probable 18S rRNA (guanine-N(7))-methyltransferase	257	3.795e-149	95.06	F:GO:0008168; P:GO:0032259	F:methyltransferase activity; P:methylation
maker-CrufTF_contig_100-augustus-gene-0.3-mRNA-1_protein_AED_0.04_eAED_0.04_QI_179|0.6|0.83|1|0|0|6|183|	PAT1 homolog	967	0	53.76	C:GO:0016020	C:membrane
maker-CrufTF_contig_300-augustus-gene-0.9-mRNA-1_protein_AED_0.13_eAED_0.13_QI_0|0|0|1|1|1|3|0|	pre-mRNA-processing factor 17	438	1.93493e-158	66.21	P:GO:0000398; C:GO:0071011; C:GO:0071013	P:mRNA splicing, via spliceosome; C:precatalytic spliceosome; C:catalytic step 2 spliceosome
augustus_masked-CrufTF_contig_300-processed-gene-0.1-mRNA-1_protein_AED_0.20_eAED_0.20_QI_0|-1|0|1|-1|1|1|0|	POU domain CF1A	429	0	89.2	F:GO:0000980; F:GO:0001228; P:GO:0002807; C:GO:0005634; P:GO:0006351; P:GO:0007422; P:GO:0007425; P:GO:0008045; P:GO:0035284; P:GO:0045944; P:GO:0048813; P:GO:0048814	F:RNA polymerase II distal enhancer sequence-specific DNA binding; F:DNA-binding transcription activator activity, RNA polymerase II-specific; P:positive regulation of antimicrobial peptide biosynthetic process; C:nucleus; P:transcription, DNA-templated; P:peripheral nervous system development; P:epithelial cell fate determination, open tracheal system; P:motor neuron axon guidance; P:brain segme…
maker-CrufTF_contig_1421-augustus-gene-0.2-mRNA-1_protein_AED_0.00_eAED_0.00_QI_451|1|0.75|1|0.33|0.25|4|0|	scalloped isoform X5	106	3.84909e-69	100	F:GO:0000980; F:GO:0000981; P:GO:0001745; C:GO:0005634; P:GO:0007293; P:GO:0007476; P:GO:0007480; P:GO:0007525; F:GO:0008134; F:GO:0019904; P:GO:0035331; P:GO:0045944; P:GO:0055013; P:GO:0072089; P:GO:2000826	F:RNA polymerase II distal enhancer sequence-specific DNA binding; F:DNA-binding transcription factor activity, RNA polymerase II-specific; P:compound eye morphogenesis; C:nucleus; P:germarium-derived egg chamber formation; P:imaginal disc-derived wing morphogenesis; P:imaginal disc-derived leg morphogenesis; P:somatic muscle development; F:transcription factor binding; F:protein domain specific …
augustus_masked-CrufTF_contig_842-processed-gene-0.1-mRNA-1_protein_AED_0.20_eAED_0.20_QI_785|0.25|0.4|1|0.75|0.6|5|0|	hypothetical protein FF38_01540	914	0	55.01
maker-CrufTF_contig_1316-exonerate_est2genome-gene-0.0-mRNA-1_protein_AED_0.03_eAED_0.03_QI_348|1|0.5|1|0|0|2|0|	resistance to inhibitors of cholinesterase 3 isoform X4	90	4.11297e-40	73.19	C:GO:0016021	C:integral component of membrane
augustus_masked-CrufTF_contig_1042-processed-gene-0.0-mRNA-1_protein_AED_0.15_eAED_0.15_QI_0|0|0|0.8|1|1|5|0|	serine arginine repetitive matrix 2 isoform X4	883	3.58962e-157	63.42
maker-CrufTF_contig_613-augustus-gene-0.4-mRNA-1_protein_AED_0.10_eAED_0.10_QI_15|0.75|0.66|1|0.62|0.55|9|0|	cilia- and flagella-associated 61-like	670	0	56.34	F:GO:0016491; P:GO:0055114	F:oxidoreductase activity; P:oxidation-reduction process
maker-CrufTF_contig_1523-augustus-gene-0.36-mRNA-1_protein_AED_0.00_eAED_0.00_QI_110|1|1|1|0|0|2|265|	Zinc finger 100	478	0	61.39	F:GO:0046872	F:metal ion binding
maker-CrufTF_contig_1523-augustus-gene-0.34-mRNA-1_protein_AED_0.02_eAED_0.02_QI_149|1|1|1|0|0|4|43|	cell cycle checkpoint RAD17	528	0	71.43	C:GO:0005634; P:GO:0006281; P:GO:0007049	C:nucleus; P:DNA repair; P:cell cycle
maker-CrufTF_contig_1523-augustus-gene-0.37-mRNA-1_protein_AED_0.04_eAED_0.04_QI_187|1|1|1|0|0|3|892|	platelet-activating factor acetylhydrolase IB subunit beta homolog	225	2.36922e-161	89.27	F:GO:0016787	F:hydrolase activity
maker-CrufTF_contig_1523-augustus-gene-0.38-mRNA-1_protein_AED_0.08_eAED_0.08_QI_572|0.86|0.75|1|0.53|0.5|16|679|	histone deacetylase 4 isoform X1	1136	0	82.81	F:GO:0016787	F:hydrolase activity
maker-CrufTF_contig_1523-augustus-gene-0.33-mRNA-1_protein_AED_0.24_eAED_0.24_QI_112|0.8|0.71|1|0.45|0.42|21|358|	zinc finger Xfin	1985	0	64.59	F:GO:0003676; C:GO:0005634; F:GO:0008270	F:nucleic acid binding; C:nucleus; F:zinc ion binding
maker-CrufTF_contig_1523-augustus-gene-0.42-mRNA-1_protein_AED_0.03_eAED_0.03_QI_605|1|1|1|0|0|4|460|	transmembrane 41 homolog	342	0	88.78	C:GO:0016021	C:integral component of membrane
maker-CrufTF_contig_1523-augustus-gene-0.44-mRNA-1_protein_AED_0.10_eAED_0.10_QI_0|0.5|0.66|0.66|0|0|3|463|	basic-leucine zipper transcription factor A	295	7.28497e-178	80.6
maker-CrufTF_contig_1523-augustus-gene-0.40-mRNA-1_protein_AED_0.24_eAED_0.24_QI_0|0.5|0.45|1|0.7|0.63|11|436|	ubiquitin carboxyl-terminal hydrolase 30 homolog	995	0	86.83	P:GO:0006511; C:GO:0016021; P:GO:0016579; F:GO:0036459	P:ubiquitin-dependent protein catabolic process; C:integral component of membrane; P:protein deubiquitination; F:thiol-dependent ubiquitinyl hydrolase activity	EC:3.4.19.12	Ubiquitinyl hydrolase 1
maker-CrufTF_contig_1523-exonerate_protein2genome-gene-0.24-mRNA-1_protein_AED_0.00_eAED_0.00_QI_0|-1|0|1|-1|1|1|0|	transcriptional adapter 3-B	477	0	77.24
maker-CrufTF_contig_1366-augustus-gene-0.2-mRNA-1_protein_AED_0.43_eAED_0.43_QI_0|0|0|1|0|0|3|0|	Arrestin domain-containing 3	167	1.69091e-39	57.06
maker-CrufTF_contig_32-exonerate_est2genome-gene-0.0-mRNA-1_protein_AED_0.12_eAED_0.12_QI_641|1|0.5|1|0|0|2|0|	EGF domain-specific O-linked N-acetylglucosamine transferase	405	0	80.93	F:GO:0016757	F:transferase activity, transferring glycosyl groups
maker-CrufTF_contig_32-exonerate_est2genome-gene-0.0-mRNA-2_protein_AED_0.36_eAED_0.36_QI_0|1|0.5|1|0|0|2|91|	EGF domain-specific O-linked N-acetylglucosamine transferase	193	1.30536e-118	87.22	C:GO:0005788; P:GO:0008363; F:GO:0097363; P:GO:0097370	C:endoplasmic reticulum lumen; P:larval chitin-based cuticle development; F:protein O-GlcNAc transferase activity; P:protein O-GlcNAcylation via threonine
maker-CrufTF_contig_32-exonerate_est2genome-gene-0.1-mRNA-1_protein_AED_0.00_eAED_0.00_QI_315|1|1|1|0|0|2|136|	Phosphatidylinositol-glycan biosynthesis class W	550	0	67.3	C:GO:0005789; P:GO:0006506; C:GO:0016021; F:GO:0016746	C:endoplasmic reticulum membrane; P:GPI anchor biosynthetic process; C:integral component of membrane; F:transferase activity, transferring acyl groups
maker-CrufTF_contig_32-augustus-gene-0.11-mRNA-1_protein_AED_0.09_eAED_0.09_QI_0|0.81|0.76|1|0.56|0.52|17|380|	probable phosphorylase b kinase regulatory subunit beta isoform X3	999	0	95.7	F:GO:0005516; P:GO:0005977; F:GO:0016301; P:GO:0016310	F:calmodulin binding; P:glycogen metabolic process; F:kinase activity; P:phosphorylation
maker-CrufTF_contig_609-augustus-gene-0.10-mRNA-1_protein_AED_0.02_eAED_0.02_QI_356|1|1|1|0.66|0.5|4|264|	dnaJ homolog subfamily C member 11	538	0	88.89	C:GO:0016021	C:integral component of membrane
maker-CrufTF_contig_609-augustus-gene-0.9-mRNA-1_protein_AED_0.26_eAED_0.26_QI_296|0.8|0.66|1|0|0|6|0|	beta-1,4-N-acetylgalactosaminyltransferase bre-4	374	0	77.24	C:GO:0005794; P:GO:0005975; P:GO:0006044; P:GO:0006688; P:GO:0007528; P:GO:0008344; C:GO:0016021; F:GO:0033207; F:GO:0033842	C:Golgi apparatus; P:carbohydrate metabolic process; P:N-acetylglucosamine metabolic process; P:glycosphingolipid biosynthetic process; P:neuromuscular junction development; P:adult locomotory behavior; C:integral component of membrane; F:beta-1,4-N-acetylgalactosaminyltransferase activity; F:N-acetyl-beta-glucosaminyl-glycoprotein 4-beta-N-acetylgalactosaminyltransferase activity	EC:2.4.1.244	N-acetyl-beta-glucosaminyl-glycoprotein 4-beta-N-
maker-CrufTF_contig_609-exonerate_protein2genome-gene-0.3-mRNA-1_protein_AED_0.02_eAED_0.02_QI_0|0|0|1|0|0|2|0|	heat shock 70 kDa cognate 5	46	6.12103e-19	90.69	F:GO:0005524; P:GO:0006457; F:GO:0051082	F:ATP binding; P:protein folding; F:unfolded protein binding
augustus_masked-CrufTF_contig_818-processed-gene-0.0-mRNA-1_protein_AED_0.10_eAED_0.10_QI_0|0|0|1|1|1|2|0|	PREDICTED: uncharacterized protein F12A10.7	89	1.22186e-06	79.07
maker-CrufTF_contig_1218-augustus-gene-0.4-mRNA-1_protein_AED_0.07_eAED_0.07_QI_0|0.62|0.66|0.88|0.87|0.66|9|1590|	dead ringer	801	0	70.57	F:GO:0003677	F:DNA binding
maker-CrufTF_contig_207-augustus-gene-0.3-mRNA-1_protein_AED_0.02_eAED_0.02_QI_189|1|1|1|1|1|2|517|	Zinc finger 358	690	0	57.12	F:GO:0003676; F:GO:0046872	F:nucleic acid binding; F:metal ion binding
maker-CrufTF_contig_201-augustus-gene-0.4-mRNA-1_protein_AED_0.05_eAED_0.06_QI_0|0|0|1|1|0.8|5|0|	grainyhead isoform X1	372	0	91.38
maker-CrufTF_contig_201-augustus-gene-0.3-mRNA-1_protein_AED_0.18_eAED_0.24_QI_0|0|0|1|0|0.5|2|0|	grainyhead isoform X1	403	0	84.65
augustus_masked-CrufTF_contig_583-processed-gene-0.1-mRNA-1_protein_AED_0.28_eAED_0.28_QI_0|-1|0|1|-1|1|1|0|	insulin-like growth factor-binding complex acid labile subunit	558	0	83.9	C:GO:0016021	C:integral component of membrane
maker-CrufTF_contig_24-augustus-gene-0.6-mRNA-1_protein_AED_0.04_eAED_0.04_QI_384|0.66|0.5|1|1|1|4|708|	PP2C-like domain-containing CG9801	720	0	65.66	F:GO:0003824	F:catalytic activity
maker-CrufTF_contig_1589-exonerate_est2genome-gene-0.0-mRNA-1_protein_AED_0.00_eAED_0.00_QI_541|1|1|1|0|0|2|341|	Trophoblast glyco	425	0	85.75	C:GO:0016021	C:integral component of membrane
maker-CrufTF_contig_1638-exonerate_protein2genome-gene-0.0-mRNA-1_protein_AED_0.40_eAED_0.40_QI_0|-1|0|1|-1|0|1|0|	RING finger 11	114	3.90248e-60	86.47	F:GO:0008270	F:zinc ion binding
maker-CrufTF_contig_166-augustus-gene-0.4-mRNA-1_protein_AED_0.15_eAED_0.15_QI_0|0|0|1|1|1|6|0|	cAMP-dependent kinase type II regulatory subunit	314	0	81.74	C:GO:0005952; F:GO:0008603; F:GO:0016301; P:GO:0016310; F:GO:0030552; P:GO:0045859	C:cAMP-dependent protein kinase complex; F:cAMP-dependent protein kinase regulator activity; F:kinase activity; P:phosphorylation; F:cAMP binding; P:regulation of protein kinase activity
maker-CrufTF_contig_176-augustus-gene-0.16-mRNA-1_protein_AED_0.01_eAED_0.01_QI_247|1|1|1|0.5|0.66|3|166|	Heat shock 70 kDa cognate 2	633	0	96.06	F:GO:0005524	F:ATP binding
maker-CrufTF_contig_176-augustus-gene-0.14-mRNA-1_protein_AED_0.08_eAED_0.08_QI_0|0.8|0.83|0.83|0|0|6|194|	Transmembrane 135	358	9.95158e-110	62.39	C:GO:0016020; C:GO:0016021	C:membrane; C:integral component of membrane
maker-CrufTF_contig_176-exonerate_protein2genome-gene-0.13-mRNA-1_protein_AED_0.05_eAED_0.05_QI_0|0|0|1|0|0.5|2|0|	small lysine-rich 1	87	1.85254e-44	86.45	F:GO:0004252; P:GO:0006508	F:serine-type endopeptidase activity; P:proteolysis	EC:3.4.21	Acting on peptide bonds (peptidases)
maker-CrufTF_contig_238-augustus-gene-0.9-mRNA-1_protein_AED_0.19_eAED_0.20_QI_0|0.66|0.6|0.9|0.77|0.8|10|0|	Voltage-gated potassium channel subunit beta-	870	0	84.76	F:GO:0005249; C:GO:0005737; P:GO:0007629; C:GO:0008076; F:GO:0015459; P:GO:0045938; P:GO:0050802; P:GO:0051259; P:GO:0071805	F:voltage-gated potassium channel activity; C:cytoplasm; P:flight behavior; C:voltage-gated potassium channel complex; F:potassium channel regulator activity; P:positive regulation of circadian sleep/wake cycle, sleep; P:circadian sleep/wake cycle, sleep; P:protein complex oligomerization; P:potassium ion transmembrane transport
maker-CrufTF_contig_1652-exonerate_protein2genome-gene-0.0-mRNA-1_protein_AED_0.06_eAED_0.06_QI_0|0|0|1|0|0|2|0|	ras-interacting RIP3-	119	8.92032e-43	88.24	C:GO:0016012; C:GO:0016021	C:sarcoglycan complex; C:integral component of membrane
maker-CrufTF_contig_436-augustus-gene-0.20-mRNA-1_protein_AED_0.03_eAED_0.03_QI_89|1|1|1|0|0|2|495|	BTB POZ domain-containing KCTD9	354	0	92.36	P:GO:0051260	P:protein homooligomerization
maker-CrufTF_contig_436-augustus-gene-0.21-mRNA-1_protein_AED_0.22_eAED_0.22_QI_171|0.52|0.38|1|0.82|0.77|18|300|	WD repeat-containing 44 isoform X2	1533	0	87.26
maker-CrufTF_contig_436-exonerate_protein2genome-gene-0.11-mRNA-1_protein_AED_0.06_eAED_0.06_QI_0|0|0|1|0|0|12|0|	vacuolar sorting-associated 16 homolog	842	0	90.52	C:GO:0005764; C:GO:0005776; C:GO:0005829; P:GO:0006886; P:GO:0008057; P:GO:0008333; P:GO:0009267; F:GO:0019905; C:GO:0030897; C:GO:0033263; P:GO:0035542; P:GO:0045746; P:GO:0097352	C:lysosome; C:autophagosome; C:cytosol; P:intracellular protein transport; P:eye pigment granule organization; P:endosome to lysosome transport; P:cellular response to starvation; F:syntaxin binding; C:HOPS complex; C:CORVET complex; P:regulation of SNARE complex assembly; P:negative regulation of Notch signaling pathway; P:autophagosome maturation
maker-CrufTF_contig_422-augustus-gene-0.15-mRNA-1_protein_AED_0.05_eAED_0.05_QI_151|1|1|1|1|1|6|96|	cyclin-H	324	0	90.31	P:GO:0000079; F:GO:0000990; F:GO:0004693; P:GO:0006367; F:GO:0008353; F:GO:0016538; C:GO:0070985	P:regulation of cyclin-dependent protein serine/threonine kinase activity; F:obsolete transcription factor activity, core RNA polymerase binding; F:cyclin-dependent protein serine/threonine kinase activity; P:transcription initiation from RNA polymerase II promoter; F:RNA polymerase II CTD heptapeptide repeat kinase activity; F:cyclin-dependent protein serine/threonine kinase regulator activity; …	EC:2.7.11; EC:2.7.11.23; EC:2.7.11.22	Transferring phosphorus-containing groups; [RNA-polymerase]-subunit kinase; Cyclin-dependent kinase
maker-CrufTF_contig_422-augustus-gene-0.17-mRNA-1_protein_AED_0.03_eAED_0.03_QI_48|0.66|0.5|1|1|1|4|0|	4-coumarate-- ligase-like 7	551	0	72.71	F:GO:0003824; P:GO:0008152	F:catalytic activity; P:metabolic process
augustus_masked-CrufTF_contig_422-processed-gene-0.4-mRNA-1_protein_AED_0.22_eAED_0.22_QI_1642|0.58|0.53|1|1|1|13|0|	enhancer of polycomb homolog 1	1412	0	81.61	P:GO:0006351; P:GO:0006357; C:GO:0032777	P:transcription, DNA-templated; P:regulation of transcription by RNA polymerase II; C:Piccolo NuA4 histone acetyltransferase complex
maker-CrufTF_contig_1156-augustus-gene-0.11-mRNA-1_protein_AED_0.29_eAED_0.29_QI_0|0.71|0.75|0.87|1|1|8|587|	cGMP-dependent isozyme 2 forms cD5 T2 isoform X2	923	0	80.97	F:GO:0004692; F:GO:0005524; P:GO:0006468	F:cGMP-dependent protein kinase activity; F:ATP binding; P:protein phosphorylation	EC:2.7.11; EC:2.7.11.12	Transferring phosphorus-containing groups; cGMP-dependent protein kinase
maker-CrufTF_contig_226-exonerate_protein2genome-gene-0.2-mRNA-1_protein_AED_0.36_eAED_0.37_QI_404|1|0.66|1|0|0|3|0|	PREDICTED: uncharacterized protein LOC106095469	83	2.70839e-34	80.63	C:GO:0016020; F:GO:0016757	C:membrane; F:transferase activity, transferring glycosyl groups
maker-CrufTF_contig_226-exonerate_protein2genome-gene-0.4-mRNA-1_protein_AED_0.21_eAED_0.21_QI_0|-1|0|1|-1|0|1|0|	GPI mannosyltransferase 1	458	0	81.76	P:GO:0006506; C:GO:0016021; F:GO:0016758	P:GPI anchor biosynthetic process; C:integral component of membrane; F:transferase activity, transferring hexosyl groups
maker-CrufTF_contig_226-exonerate_protein2genome-gene-0.0-mRNA-1_protein_AED_0.11_eAED_0.11_QI_0|0|0|1|0|0|2|0|	Dr1-associated corepressor	338	4.90426e-79	50.21	C:GO:0005634; F:GO:0046982	C:nucleus; F:protein heterodimerization activity
augustus_masked-CrufTF_contig_1524-processed-gene-0.0-mRNA-1_protein_AED_0.19_eAED_0.19_QI_0|0|0|1|1|1|6|0|	Histone-lysine N-methyltransferase trr	910	0	91.85	C:GO:0005634; F:GO:0008270; F:GO:0018024; P:GO:0051568	C:nucleus; F:zinc ion binding; F:histone-lysine N-methyltransferase activity; P:histone H3-K4 methylation	EC:2.1.1.43	Histone-lysine N-methyltransferase
augustus_masked-CrufTF_contig_508-processed-gene-0.0-mRNA-1_protein_AED_0.23_eAED_0.25_QI_0|0|0|1|1|1|6|0|	Semaphorin-1A	337	1.01473e-125	88.68	C:GO:0016021	C:integral component of membrane
maker-CrufTF_contig_810-augustus-gene-0.11-mRNA-1_protein_AED_0.07_eAED_0.07_QI_20|0.9|0.81|1|0.4|0.27|11|14|	acid sphingomyelinase and phm5 phosphate metabolism	1305	0	82.1	F:GO:0004767; P:GO:0006685; F:GO:0016798	F:sphingomyelin phosphodiesterase activity; P:sphingomyelin catabolic process; F:hydrolase activity, acting on glycosyl bonds	EC:3.1.4.12	Sphingomyelin phosphodiesterase
maker-CrufTF_contig_1622-augustus-gene-0.8-mRNA-1_protein_AED_0.00_eAED_0.00_QI_198|1|1|1|1|1|2|165|	isoform A	231	5.6184e-114	73.8
maker-CrufTF_contig_1622-augustus-gene-0.9-mRNA-1_protein_AED_0.20_eAED_0.21_QI_530|1|0.8|1|0|0|5|57|	SHC-transforming 1	328	1.16256e-171	79.39	C:GO:0005622; P:GO:0006359; P:GO:0035556	C:intracellular; P:regulation of transcription by RNA polymerase III; P:intracellular signal transduction
maker-CrufTF_contig_219-augustus-gene-0.3-mRNA-1_protein_AED_0.04_eAED_0.04_QI_294|1|1|1|1|1|4|202|	dihydrolipoyllysine-residue acetyltransferase component of pyruvate dehydrogenase complex	203	6.60544e-101	69.53
maker-CrufTF_contig_67-augustus-gene-0.3-mRNA-1_protein_AED_0.09_eAED_0.09_QI_756|0.75|0.8|1|0|0.2|5|181|	transmembrane C9orf91	452	0	90.25	C:GO:0016021	C:integral component of membrane
maker-CrufTF_contig_375-augustus-gene-0.8-mRNA-1_protein_AED_0.01_eAED_0.01_QI_79|1|1|1|1|1|4|178|	probable RNA-binding CG14230	571	0	71.61	F:GO:0000166; F:GO:0003676	F:nucleotide binding; F:nucleic acid binding
maker-CrufTF_contig_375-augustus-gene-0.9-mRNA-1_protein_AED_0.02_eAED_0.02_QI_527|0.75|0.6|1|0.75|0.6|5|1007|	ubiquilin-1	502	0	86.33
augustus_masked-CrufTF_contig_1103-processed-gene-0.3-mRNA-1_protein_AED_0.46_eAED_0.49_QI_0|0|0|1|1|1|2|0|	hypothetical protein FF38_10125	246	3.60667e-14	56.94	F:GO:0003676; C:GO:0005634; F:GO:0008270; F:GO:0046872	F:nucleic acid binding; C:nucleus; F:zinc ion binding; F:metal ion binding
maker-CrufTF_contig_1103-exonerate_est2genome-gene-0.0-mRNA-1_protein_AED_0.28_eAED_0.28_QI_82|1|0.66|1|0|0|3|0|	Zinc finger 568	530	0	58.37	F:GO:0046872	F:metal ion binding
maker-CrufTF_contig_1103-augustus-gene-0.11-mRNA-1_protein_AED_0.32_eAED_0.32_QI_169|0.5|0.33|1|0|0|3|0|	Zinc finger 432	264	5.011e-67	68.08	F:GO:0046872	F:metal ion binding
maker-CrufTF_contig_1103-exonerate_protein2genome-gene-0.9-mRNA-1_protein_AED_0.00_eAED_0.00_QI_0|-1|0|1|-1|0|1|0|	Adenosine deaminase	340	2.3194e-180	74.26	F:GO:0019239	F:deaminase activity
maker-CrufTF_contig_1503-augustus-gene-0.8-mRNA-1_protein_AED_0.02_eAED_0.02_QI_403|1|1|1|1|1|3|159|	alpha-amylase A	500	0	88.36	F:GO:0004556; P:GO:0005975; F:GO:0043169	F:alpha-amylase activity; P:carbohydrate metabolic process; F:cation binding	EC:3.2.1.1	Alpha-amylase
maker-CrufTF_contig_1503-augustus-gene-0.7-mRNA-1_protein_AED_0.32_eAED_0.32_QI_0|0|0|1|0|0|2|0|	EF-hand domain-containing family member C2	200	2.77711e-128	87.08
augustus_masked-CrufTF_contig_561-processed-gene-0.0-mRNA-1_protein_AED_0.43_eAED_0.45_QI_0|0|0|1|1|1|2|0|	AF4 FMR2 family member 4 isoform X1	179	6.22353e-71	70.96	F:GO:0003924; F:GO:0005525; C:GO:0005622; P:GO:0007264; C:GO:0009898; P:GO:1901386	F:GTPase activity; F:GTP binding; C:intracellular; P:small GTPase mediated signal transduction; C:cytoplasmic side of plasma membrane; P:negative regulation of voltage-gated calcium channel activity	EC:3.6.1.15	Nucleoside-triphosphate phosphatase
maker-CrufTF_contig_999-augustus-gene-0.3-mRNA-1_protein_AED_0.00_eAED_0.00_QI_15|1|0.5|1|0|0|2|0|	GATA zinc finger domain-containing 14	586	0	56.84	C:GO:0016020	C:membrane
maker-CrufTF_contig_1665-exonerate_est2genome-gene-0.0-mRNA-1_protein_AED_0.07_eAED_0.07_QI_78|1|1|1|0|0|4|230|	Zinc finger 184	404	0	75.46	F:GO:0003676; F:GO:0046872	F:nucleic acid binding; F:metal ion binding
maker-CrufTF_contig_177-augustus-gene-0.10-mRNA-1_protein_AED_0.01_eAED_0.01_QI_113|1|1|1|1|1|2|539|	FAM107B isoform X1	146	3.31509e-76	79.9
maker-CrufTF_contig_177-augustus-gene-0.11-mRNA-1_protein_AED_0.03_eAED_0.03_QI_76|1|1|1|0|0|3|255|	hypothetical protein FF38_14358	87	1.01456e-39	90.8
maker-CrufTF_contig_177-exonerate_protein2genome-gene-0.8-mRNA-1_protein_AED_0.02_eAED_0.02_QI_0|0|0|1|0|0|3|0|	meiosis-specific nuclear structural 1-like	394	2.5175e-170	54.31
maker-CrufTF_contig_177-exonerate_protein2genome-gene-0.3-mRNA-1_protein_AED_0.06_eAED_0.06_QI_0|0|0|1|0|0|4|0|	meiosis-specific nuclear structural 1-like	272	8.233e-77	52.08
maker-CrufTF_contig_611-augustus-gene-0.4-mRNA-1_protein_AED_0.01_eAED_0.01_QI_823|1|1|1|0|0|4|870|	hypothetical protein FF38_02265	102	2.89384e-36	80.43	C:GO:0016021	C:integral component of membrane
maker-CrufTF_contig_662-augustus-gene-0.1-mRNA-1_protein_AED_0.16_eAED_0.19_QI_13|0.5|0.66|1|0|0|3|0|	chemosensory B 38a	147	2.13418e-26	57.4	P:GO:0043695	P:detection of pheromone
maker-CrufTF_contig_212-augustus-gene-0.3-mRNA-1_protein_AED_0.13_eAED_0.13_QI_192|1|0.88|1|0.37|0.44|9|0|	serine threonine- kinase 10 isoform X1	1297	0	78.7	F:GO:0004674; F:GO:0005524; P:GO:0006468	F:protein serine/threonine kinase activity; F:ATP binding; P:protein phosphorylation	EC:2.7.11	Transferring phosphorus-containing groups
maker-CrufTF_contig_47-augustus-gene-0.4-mRNA-1_protein_AED_0.05_eAED_0.05_QI_607|0.83|0.71|1|0.33|0.28|7|544|	GRAM domain-containing 3	633	2.40716e-141	66.38	C:GO:0016020; C:GO:0016021	C:membrane; C:integral component of membrane
maker-CrufTF_contig_1139-exonerate_protein2genome-gene-0.1-mRNA-1_protein_AED_0.07_eAED_0.07_QI_0|-1|0|1|-1|0|1|0|	Down syndrome cell adhesion molecule 1	68	2.98207e-32	89.03	C:GO:0016021	C:integral component of membrane
maker-CrufTF_contig_1139-exonerate_protein2genome-gene-0.0-mRNA-1_protein_AED_0.24_eAED_0.24_QI_0|-1|0|1|-1|0|1|0|	hypothetical protein FF38_07746	44	2.8e-13	94.44
maker-CrufTF_contig_57-augustus-gene-0.1-mRNA-1_protein_AED_0.45_eAED_0.45_QI_0|0|0|1|0|0|3|0|	Cytosolic carboxypeptidase	97	1.05408e-55	92.08	F:GO:0004181; P:GO:0006508; F:GO:0008270; C:GO:0016021	F:metallocarboxypeptidase activity; P:proteolysis; F:zinc ion binding; C:integral component of membrane	EC:3.4.17	Acting on peptide bonds (peptidases)
maker-CrufTF_contig_731-augustus-gene-0.2-mRNA-1_protein_AED_0.66_eAED_0.71_QI_0|0|0|1|0|0|3|0|	---NA---	101
augustus_masked-CrufTF_contig_1650-processed-gene-0.1-mRNA-1_protein_AED_0.38_eAED_0.38_QI_0|0|0|1|1|1|2|0|	discs overgrown kinase	226	1.36842e-130	99.75	F:GO:0004674; F:GO:0005524; P:GO:0006468	F:protein serine/threonine kinase activity; F:ATP binding; P:protein phosphorylation	EC:2.7.11	Transferring phosphorus-containing groups
maker-CrufTF_contig_877-augustus-gene-0.4-mRNA-1_protein_AED_0.05_eAED_0.05_QI_407|1|1|1|0.5|0.4|5|161|	octopamine receptor	800	0	75.5	F:GO:0004930; P:GO:0007186; C:GO:0016021	F:G protein-coupled receptor activity; P:G protein-coupled receptor signaling pathway; C:integral component of membrane
augustus_masked-CrufTF_contig_529-processed-gene-0.3-mRNA-1_protein_AED_0.30_eAED_0.30_QI_0|-1|0|1|-1|1|1|0|	shuttle craft	790	0	84.41	F:GO:0003676; F:GO:0003700; C:GO:0005634; P:GO:0006355; F:GO:0008270	F:nucleic acid binding; F:DNA-binding transcription factor activity; C:nucleus; P:regulation of transcription, DNA-templated; F:zinc ion binding
maker-CrufTF_contig_1553-augustus-gene-0.16-mRNA-1_protein_AED_0.07_eAED_0.07_QI_0|0.66|0.5|1|0.33|0.3|10|65|	4-coumarate-- ligase 1-like	1031	0	67.62	F:GO:0003824; P:GO:0008152	F:catalytic activity; P:metabolic process
maker-CrufTF_contig_1006-augustus-gene-0.3-mRNA-1_protein_AED_0.04_eAED_0.04_QI_249|0.8|0.83|1|1|1|6|255|	AP-3 complex subunit mu-2	413	0	96.34	P:GO:0006886; P:GO:0016192; C:GO:0030131	P:intracellular protein transport; P:vesicle-mediated transport; C:clathrin adaptor complex
maker-CrufTF_contig_964-exonerate_protein2genome-gene-0.0-mRNA-1_protein_AED_0.14_eAED_0.15_QI_0|0|0|1|0|0|4|0|	TLD domain-containing KIAA1609	357	3.17977e-170	77.37
augustus_masked-CrufTF_contig_269-processed-gene-0.2-mRNA-1_protein_AED_0.26_eAED_0.26_QI_293|0.77|0.9|1|1|1|10|694|	serine threonine- kinase greatwall isoform X1	818	0	84.65	F:GO:0004674; F:GO:0005524; P:GO:0006468; F:GO:0010181; F:GO:0016491; P:GO:0055114	F:protein serine/threonine kinase activity; F:ATP binding; P:protein phosphorylation; F:FMN binding; F:oxidoreductase activity; P:oxidation-reduction process	EC:2.7.11	Transferring phosphorus-containing groups
augustus_masked-CrufTF_contig_269-processed-gene-0.3-mRNA-1_protein_AED_0.43_eAED_0.43_QI_234|1|1|1|0.66|0.5|4|100|	CREG1	226	4.6479e-100	76.74	F:GO:0004674; F:GO:0005524; P:GO:0006468; F:GO:0010181; F:GO:0016491; P:GO:0055114	F:protein serine/threonine kinase activity; F:ATP binding; P:protein phosphorylation; F:FMN binding; F:oxidoreductase activity; P:oxidation-reduction process	EC:2.7.11	Transferring phosphorus-containing groups
maker-CrufTF_contig_269-exonerate_protein2genome-gene-0.7-mRNA-1_protein_AED_0.52_eAED_0.52_QI_0|0.2|0.33|1|0|0|6|0|	sodium channel Nach	447	3.93551e-148	68.56	P:GO:0006811	P:ion transport
maker-CrufTF_contig_1069-augustus-gene-0.3-mRNA-1_protein_AED_0.01_eAED_0.01_QI_192|1|1|1|0.25|0.2|5|421|	tRNA (guanine-N(7)-)-methyltransferase	270	1.83843e-155	75.39	F:GO:0016740	F:transferase activity
maker-CrufTF_contig_1595-augustus-gene-0.36-mRNA-1_protein_AED_0.07_eAED_0.07_QI_213|1|1|1|1|1|5|381|	pyruvate dehydrogenase E1 component subunit mitochondrial	399	0	91.61	F:GO:0004739; P:GO:0006086; C:GO:0043231; P:GO:0055114	F:pyruvate dehydrogenase (acetyl-transferring) activity; P:acetyl-CoA biosynthetic process from pyruvate; C:intracellular membrane-bounded organelle; P:oxidation-reduction process	EC:1.2.4.1	Pyruvate dehydrogenase (acetyl-transferring)
augustus_masked-CrufTF_contig_1595-processed-gene-0.6-mRNA-1_protein_AED_0.07_eAED_0.07_QI_0|0|0|1|1|1|4|0|	RMD5 homolog A	413	0	84.82
maker-CrufTF_contig_1595-augustus-gene-0.35-mRNA-1_protein_AED_0.14_eAED_0.14_QI_149|0.53|0.57|0.92|1|1|14|185|	pre-rRNA processing FTSJ3	1533	0	89.71	P:GO:0000453; C:GO:0005730; F:GO:0008649	P:enzyme-directed rRNA 2'-O-methylation; C:nucleolus; F:rRNA methyltransferase activity
maker-CrufTF_contig_1595-augustus-gene-0.38-mRNA-1_protein_AED_0.20_eAED_0.20_QI_66|0.66|0.42|1|1|1|7|158|	CXXC-type zinc finger 1-like	550	0	82.41	F:GO:0003677; F:GO:0008270	F:DNA binding; F:zinc ion binding
maker-CrufTF_contig_1595-augustus-gene-0.39-mRNA-1_protein_AED_0.24_eAED_0.24_QI_0|0|0|1|1|0.87|8|0|	DNA-directed RNA polymerase III subunit RPC1	753	0	96.02	F:GO:0003677; F:GO:0003899; P:GO:0006351	F:DNA binding; F:DNA-directed 5'-3' RNA polymerase activity; P:transcription, DNA-templated	EC:2.7.7.6	DNA-directed RNA polymerase
augustus_masked-CrufTF_contig_1437-processed-gene-0.0-mRNA-1_protein_AED_0.39_eAED_0.40_QI_0|0|0|1|1|1|3|0|	Leucine-rich isoform A	349	0	79.9	C:GO:0005927; P:GO:0006955; P:GO:0017085; P:GO:0050777; P:GO:0060271; P:GO:1901223	C:muscle tendon junction; P:immune response; P:response to insecticide; P:negative regulation of immune response; P:cilium assembly; P:negative regulation of NIK/NF-kappaB signaling
maker-CrufTF_contig_1437-exonerate_protein2genome-gene-0.8-mRNA-1_protein_AED_0.58_eAED_0.58_QI_0|-1|0|1|-1|0|1|0|	hypothetical protein FF38_03743	73	1.60193e-06	68.29
maker-CrufTF_contig_1437-exonerate_protein2genome-gene-0.7-mRNA-1_protein_AED_0.53_eAED_0.53_QI_0|-1|0|1|-1|0|1|0|	---NA---	35
maker-CrufTF_contig_1558-augustus-gene-0.4-mRNA-1_protein_AED_0.08_eAED_0.08_QI_166|1|0.66|1|1|1|3|0|	high mobility group 20A	593	0	66.67
maker-CrufTF_contig_331-augustus-gene-0.9-mRNA-1_protein_AED_0.16_eAED_0.16_QI_1338|0.63|0.66|1|0.72|0.66|12|0|	High affinity cGMP-specific 3 ,5 -cyclic phosphodiesterase 9A	1013	0	74.85	F:GO:0004114; P:GO:0007165; F:GO:0046872	F:3',5'-cyclic-nucleotide phosphodiesterase activity; P:signal transduction; F:metal ion binding	EC:3.1.4.17	3',5'-cyclic-nucleotide phosphodiesterase
maker-CrufTF_contig_1308-augustus-gene-0.4-mRNA-1_protein_AED_0.01_eAED_0.01_QI_18|1|1|1|0|0|2|576|	hypothetical protein FF38_13921, partial	194	2.26489e-111	78.64	C:GO:0016021	C:integral component of membrane
maker-CrufTF_contig_241-augustus-gene-0.6-mRNA-1_protein_AED_0.36_eAED_0.36_QI_0|0|0|1|0|0|2|0|	gamma-aminobutyric acid receptor subunit beta isoform X1	235	2.55727e-84	79.38	P:GO:0001505; F:GO:0004890; F:GO:0005230; F:GO:0005254; P:GO:0006836; P:GO:0007214; F:GO:0008503; C:GO:0030054; C:GO:0030285; C:GO:0034707; C:GO:0045211; P:GO:0099565; P:GO:1902476	P:regulation of neurotransmitter levels; F:GABA-A receptor activity; F:extracellular ligand-gated ion channel activity; F:chloride channel activity; P:neurotransmitter transport; P:gamma-aminobutyric acid signaling pathway; F:benzodiazepine receptor activity; C:cell junction; C:integral component of synaptic vesicle membrane; C:chloride channel complex; C:postsynaptic membrane; P:chemical synapti…
maker-CrufTF_contig_1653-augustus-gene-0.8-mRNA-1_protein_AED_0.10_eAED_0.10_QI_0|0|0|1|0.5|0.66|3|0|	acyl- Delta(11) desaturase	415	0	70.4	P:GO:0006633; C:GO:0016021; F:GO:0016717; P:GO:0055114	P:fatty acid biosynthetic process; C:integral component of membrane; F:oxidoreductase activity, acting on paired donors, with oxidation of a pair of donors resulting in the reduction of molecular oxygen to two molecules of water; P:oxidation-reduction process	EC:1.14.19	Acting on paired donors, with incorporation or reduction of molecular oxygen. The oxygen incorporated need not be derived from O(2)
maker-CrufTF_contig_1052-augustus-gene-0.6-mRNA-1_protein_AED_0.21_eAED_0.21_QI_0|1|0.83|1|0.4|0.33|6|57|	Heparan sulfate 2-O-sulfotransferase pipe	404	0	94.55	F:GO:0004394; C:GO:0005694; C:GO:0005794; P:GO:0006342; P:GO:0007313; P:GO:0007315; P:GO:0007476; P:GO:0008063; C:GO:0016021; P:GO:0016485; F:GO:0031208; C:GO:0031519; P:GO:0031935; F:GO:0034481; P:GO:0040014; P:GO:0042048; F:GO:0042803; F:GO:0043565	F:heparan sulfate 2-O-sulfotransferase activity; C:chromosome; C:Golgi apparatus; P:chromatin silencing; P:maternal specification of dorsal/ventral axis, oocyte, soma encoded; P:pole plasm assembly; P:imaginal disc-derived wing morphogenesis; P:Toll signaling pathway; C:integral component of membrane; P:protein processing; F:POZ domain binding; C:PcG protein complex; P:regulation of chromatin sil…
maker-CrufTF_contig_571-exonerate_protein2genome-gene-0.0-mRNA-1_protein_AED_0.05_eAED_0.05_QI_0|0|0|1|0|0|7|0|	pellino	394	0	97.77	C:GO:0005737; C:GO:0005886; P:GO:0006955; P:GO:0008063; P:GO:0008348; F:GO:0019207; P:GO:0042325; P:GO:0045751; P:GO:1902524	C:cytoplasm; C:plasma membrane; P:immune response; P:Toll signaling pathway; P:negative regulation of antimicrobial humoral response; F:kinase regulator activity; P:regulation of phosphorylation; P:negative regulation of Toll signaling pathway; P:positive regulation of protein K48-linked ubiquitination
maker-CrufTF_contig_1609-augustus-gene-0.11-mRNA-1_protein_AED_0.12_eAED_0.12_QI_242|1|1|1|0.66|0.5|4|114|	alpha-tocopherol transfer -like	248	8.43023e-174	82.49	F:GO:0005215; C:GO:0005622; P:GO:0006810	F:transporter activity; C:intracellular; P:transport
maker-CrufTF_contig_1609-augustus-gene-0.10-mRNA-1_protein_AED_0.19_eAED_0.19_QI_19|0.66|0.69|1|0.91|0.92|13|114|	glucosylceramidase isoform X1	843	0	79.86	F:GO:0004348; P:GO:0005975; P:GO:0006665	F:glucosylceramidase activity; P:carbohydrate metabolic process; P:sphingolipid metabolic process	EC:3.2.1.45	Glucosylceramidase
maker-CrufTF_contig_1609-exonerate_protein2genome-gene-0.9-mRNA-1_protein_AED_0.11_eAED_0.11_QI_0|0|0|1|0|0|3|0|	alpha-tocopherol transfer -like	305	0	82.47	F:GO:0005215; C:GO:0005622; P:GO:0006810	F:transporter activity; C:intracellular; P:transport
maker-CrufTF_contig_1706-augustus-gene-0.4-mRNA-1_protein_AED_0.07_eAED_0.07_QI_0|0.8|0.83|1|1|1|6|2722|	leucine-rich repeat flightless-interacting 2 isoform X2	588	0	94.25	P:GO:0006355	P:regulation of transcription, DNA-templated
maker-CrufTF_contig_1590-augustus-gene-0.4-mRNA-1_protein_AED_0.02_eAED_0.02_QI_784|1|1|1|0|0|7|383|	transmembrane and TPR repeat-containing CG4341	886	0	78.82	C:GO:0016021	C:integral component of membrane
maker-CrufTF_contig_119-augustus-gene-0.37-mRNA-1_protein_AED_0.04_eAED_0.04_QI_80|1|1|1|0|0|10|145|	Ribonucleoside-diphosphate reductase subunit	766	0	46.53	C:GO:0016020; C:GO:0016021	C:membrane; C:integral component of membrane
maker-CrufTF_contig_119-augustus-gene-0.36-mRNA-1_protein_AED_0.08_eAED_0.08_QI_190|0.66|0.57|1|0|0|7|0|	Transcription factor grauzone	1026	0	59.41	F:GO:0005488	F:binding
maker-CrufTF_contig_119-augustus-gene-0.38-mRNA-1_protein_AED_0.02_eAED_0.02_QI_91|1|1|1|0|0|4|126|	transcription factor grauzone-like	573	1.72986e-137	56.09	F:GO:0003676; C:GO:0005634; F:GO:0008270; F:GO:0046872	F:nucleic acid binding; C:nucleus; F:zinc ion binding; F:metal ion binding
maker-CrufTF_contig_119-augustus-gene-0.40-mRNA-1_protein_AED_0.13_eAED_0.13_QI_196|0.87|0.77|1|0.5|0.44|9|118|	solute carrier family 28 member 3	584	0	78.74	F:GO:0005337; C:GO:0016021; P:GO:1901642	F:nucleoside transmembrane transporter activity; C:integral component of membrane; P:nucleoside transmembrane transport
maker-CrufTF_contig_607-augustus-gene-0.10-mRNA-1_protein_AED_0.03_eAED_0.03_QI_327|1|1|1|0|0|4|89|	hypothetical protein FF38_09016	275	3.48871e-102	61.18
maker-CrufTF_contig_607-augustus-gene-0.8-mRNA-1_protein_AED_0.04_eAED_0.04_QI_1818|0.70|0.77|1|0.82|0.77|18|0|	mitogen-activated kinase-binding 1 isoform X3	2260	0	84.67
maker-CrufTF_contig_1180-augustus-gene-0.4-mRNA-1_protein_AED_0.01_eAED_0.01_QI_186|1|1|1|0.8|0.66|6|776|	tyrosine- phosphatase non-receptor type 21	1215	0	73.08	F:GO:0004725; C:GO:0005938; F:GO:0008092; P:GO:0035331; P:GO:0035335; C:GO:0045177; P:GO:2000647	F:protein tyrosine phosphatase activity; C:cell cortex; F:cytoskeletal protein binding; P:negative regulation of hippo signaling; P:peptidyl-tyrosine dephosphorylation; C:apical part of cell; P:negative regulation of stem cell proliferation	EC:3.1.3.16; EC:3.1.3.48; EC:3.1.3.41	Protein-serine/threonine phosphatase; Protein-tyrosine-phosphatase; 4-nitrophenylphosphatase
augustus_masked-CrufTF_contig_565-processed-gene-0.1-mRNA-1_protein_AED_0.32_eAED_0.32_QI_0|0.5|0.6|1|1|1|5|151|	serine threonine- phosphatase 2A regulatory subunit B subunit alpha	390	2.54749e-61	82.27	F:GO:0005509	F:calcium ion binding
maker-CrufTF_contig_281-augustus-gene-0.21-mRNA-1_protein_AED_0.10_eAED_0.10_QI_700|0.90|1|1|0.36|0.33|12|446|	integral membrane GPR155	835	0	82.45	C:GO:0005622; C:GO:0016021; P:GO:0035556; P:GO:0055085	C:intracellular; C:integral component of membrane; P:intracellular signal transduction; P:transmembrane transport
maker-CrufTF_contig_281-augustus-gene-0.19-mRNA-1_protein_AED_0.11_eAED_0.11_QI_0|0|0|1|1|1|13|0|	centrosomal of 290 kDa	1634	0	73.93
maker-CrufTF_contig_281-augustus-gene-0.23-mRNA-1_protein_AED_0.07_eAED_0.07_QI_155|1|1|1|0.5|0.4|5|397|	Charged multivesicular body 5	227	5.96769e-158	96.88	C:GO:0005622; P:GO:0007034	C:intracellular; P:vacuolar transport
maker-CrufTF_contig_281-exonerate_est2genome-gene-0.2-mRNA-1_protein_AED_0.00_eAED_0.00_QI_469|1|1|1|0|0|4|123|	nedd8-activating enzyme E1 catalytic subunit	447	0	91.84	F:GO:0005524; F:GO:0016881; F:GO:0019781; P:GO:0045116	F:ATP binding; F:acid-amino acid ligase activity; F:NEDD8 activating enzyme activity; P:protein neddylation
maker-CrufTF_contig_281-exonerate_protein2genome-gene-0.11-mRNA-1_protein_AED_0.38_eAED_0.38_QI_0|-1|0|1|-1|0|1|0|	beta-1,3-galactosyltransferase 1	214	1.15153e-147	79.07	C:GO:0000139; P:GO:0006487; C:GO:0016021; F:GO:0048531	C:Golgi membrane; P:protein N-linked glycosylation; C:integral component of membrane; F:beta-1,3-galactosyltransferase activity
maker-CrufTF_contig_894-exonerate_est2genome-gene-0.0-mRNA-1_protein_AED_0.02_eAED_0.02_QI_450|1|1|1|0|0|5|72|	isoform A	628	1.7136e-78	75.25	F:GO:0003674; C:GO:0005575; P:GO:0008150	F:molecular_function; C:cellular_component; P:biological_process
maker-CrufTF_contig_751-exonerate_est2genome-gene-0.0-mRNA-1_protein_AED_0.02_eAED_0.02_QI_1525|1|1|1|0|0|5|543|	rabphilin-3A	540	0	77.74	C:GO:0005622; P:GO:0006886; C:GO:0016020; F:GO:0017137; F:GO:0046872	C:intracellular; P:intracellular protein transport; C:membrane; F:Rab GTPase binding; F:metal ion binding
maker-CrufTF_contig_751-augustus-gene-0.11-mRNA-1_protein_AED_0.26_eAED_0.26_QI_147|0|0.5|1|1|1|2|0|	skin secretory xP2	380	7.65518e-70	57.43	C:GO:0016020; C:GO:0016021	C:membrane; C:integral component of membrane
maker-CrufTF_contig_554-augustus-gene-0.3-mRNA-1_protein_AED_0.03_eAED_0.03_QI_200|1|1|1|0|0|8|309|	transmembrane 161B	511	0	90.04	C:GO:0016021	C:integral component of membrane
maker-CrufTF_contig_1485-augustus-gene-0.9-mRNA-1_protein_AED_0.08_eAED_0.08_QI_521|1|1|1|0.37|0.44|9|872|	phosphatidylinositol transfer alpha isoform isoform X1	272	0	94.07	C:GO:0005622; P:GO:0006810	C:intracellular; P:transport
maker-CrufTF_contig_997-augustus-gene-0.11-mRNA-1_protein_AED_0.00_eAED_0.00_QI_364|1|1|1|0|0|4|562|	beta carbonic anhydrase 1	255	3.01176e-180	96.58	F:GO:0004089; C:GO:0005739; P:GO:0006730; F:GO:0008270; P:GO:0019233	F:carbonate dehydratase activity; C:mitochondrion; P:one-carbon metabolic process; F:zinc ion binding; P:sensory perception of pain	EC:4.2.1.1	Carbonic anhydrase
maker-CrufTF_contig_997-augustus-gene-0.13-mRNA-1_protein_AED_0.15_eAED_0.15_QI_0|0.66|0.5|0.9|0.33|0.4|10|109|	CD109 antigen-like	1265	0	64.18	F:GO:0004866; C:GO:0005615; P:GO:0010951	F:endopeptidase inhibitor activity; C:extracellular space; P:negative regulation of endopeptidase activity
maker-CrufTF_contig_1121-augustus-gene-0.7-mRNA-1_protein_AED_0.12_eAED_0.12_QI_100|0.83|0.57|1|0|0|7|270|	hypothetical protein FF38_08007	761	0	70.93
maker-CrufTF_contig_84-augustus-gene-0.7-mRNA-1_protein_AED_0.01_eAED_0.01_QI_83|1|1|1|0|0|2|183|	DNA polymerase epsilon subunit 4	149	1.17756e-57	72.12	C:GO:0005634; F:GO:0046982	C:nucleus; F:protein heterodimerization activity
maker-CrufTF_contig_84-augustus-gene-0.6-mRNA-1_protein_AED_0.02_eAED_0.02_QI_215|1|1|1|0|0|3|256|	Innexin inx5	383	0	78.75	F:GO:0005243; C:GO:0005886; C:GO:0005921; P:GO:0006811; P:GO:0010496; C:GO:0016021	F:gap junction channel activity; C:plasma membrane; C:gap junction; P:ion transport; P:intercellular transport; C:integral component of membrane
maker-CrufTF_contig_84-exonerate_protein2genome-gene-0.2-mRNA-1_protein_AED_0.01_eAED_0.01_QI_0|0|0|1|0|0|2|0|	---NA---	66
maker-CrufTF_contig_466-augustus-gene-0.2-mRNA-1_protein_AED_0.02_eAED_0.02_QI_220|1|1|1|0|0|4|235|	takeout	257	1.62254e-161	83.86
maker-CrufTF_contig_368-augustus-gene-0.4-mRNA-1_protein_AED_0.06_eAED_0.06_QI_55|1|1|1|0|0|7|193|	cytochrome P450 28d1	498	0	74.39	F:GO:0004497; F:GO:0005506; C:GO:0016021; F:GO:0016705; F:GO:0020037; P:GO:0055114	F:monooxygenase activity; F:iron ion binding; C:integral component of membrane; F:oxidoreductase activity, acting on paired donors, with incorporation or reduction of molecular oxygen; F:heme binding; P:oxidation-reduction process
maker-CrufTF_contig_1192-augustus-gene-0.2-mRNA-1_protein_AED_0.26_eAED_0.26_QI_0|1|0.8|1|0.25|0.2|5|0|	hypothetical protein FF38_05180	512	0	70.51	C:GO:0016021	C:integral component of membrane
maker-CrufTF_contig_614-augustus-gene-0.4-mRNA-1_protein_AED_0.16_eAED_0.16_QI_691|0.75|0.6|1|0.5|0.4|5|0|	timeless	542	0	77
maker-CrufTF_contig_689-augustus-gene-0.4-mRNA-1_protein_AED_0.20_eAED_0.20_QI_0|0|0|0.75|1|1|4|0|	tumor d52 isoform x8	174	2.01928e-105	89.96
maker-CrufTF_contig_722-augustus-gene-0.6-mRNA-1_protein_AED_0.16_eAED_0.16_QI_135|0.5|0.36|1|1|1|11|0|	ubiquitin carboxyl-terminal hydrolase 16	1107	0	77.26	P:GO:0006511; F:GO:0008270; P:GO:0016579; F:GO:0036459	P:ubiquitin-dependent protein catabolic process; F:zinc ion binding; P:protein deubiquitination; F:thiol-dependent ubiquitinyl hydrolase activity	EC:3.4.19.12	Ubiquitinyl hydrolase 1
maker-CrufTF_contig_60-augustus-gene-0.22-mRNA-1_protein_AED_0.01_eAED_0.01_QI_405|1|1|1|0.75|0.6|5|405|	staphylococcal nuclease domain-containing 1	924	0	91.59	F:GO:0003712; C:GO:0016442; P:GO:0035194; P:GO:1903506	F:transcription coregulator activity; C:RISC complex; P:posttranscriptional gene silencing by RNA; P:regulation of nucleic acid-templated transcription
maker-CrufTF_contig_60-exonerate_est2genome-gene-0.1-mRNA-1_protein_AED_0.00_eAED_0.00_QI_95|1|1|1|0|0|3|135|	iron-sulfur cluster co-chaperone mitochondrial	266	3.24899e-152	76.83	P:GO:0006457; F:GO:0051087; P:GO:0051259	P:protein folding; F:chaperone binding; P:protein complex oligomerization
maker-CrufTF_contig_60-augustus-gene-0.25-mRNA-1_protein_AED_0.01_eAED_0.01_QI_102|1|1|1|0|0|5|288|	augmin complex subunit wac	171	1.59361e-94	78.68	F:GO:0000166; C:GO:0043229	F:nucleotide binding; C:intracellular organelle
maker-CrufTF_contig_60-augustus-gene-0.24-mRNA-1_protein_AED_0.10_eAED_0.10_QI_0|0.66|0.5|1|0.66|0.5|4|164|	ATP-dependent RNA helicase p62-like	698	0	92.41	F:GO:0003676; F:GO:0004386; F:GO:0005524	F:nucleic acid binding; F:helicase activity; F:ATP binding	EC:3.6.1.15	Nucleoside-triphosphate phosphatase
maker-CrufTF_contig_60-exonerate_protein2genome-gene-0.7-mRNA-1_protein_AED_0.16_eAED_0.17_QI_0|0|0|1|0|0|2|0|	hypothetical protein FF38_04269	61	7.71188e-19	70.72	F:GO:0008083	F:growth factor activity
maker-CrufTF_contig_1221-augustus-gene-0.32-mRNA-1_protein_AED_0.06_eAED_0.06_QI_185|1|1|1|0.33|0.25|4|28|	UHRF1-binding 1	292	1.14351e-134	68.76
maker-CrufTF_contig_1221-augustus-gene-0.31-mRNA-1_protein_AED_0.17_eAED_0.17_QI_87|0.37|0.33|1|1|1|9|0|	fatty acyl- reductase CG5065	755	0	78.45	C:GO:0016021; F:GO:0046872; P:GO:0055114; F:GO:0080019	C:integral component of membrane; F:metal ion binding; P:oxidation-reduction process; F:fatty-acyl-CoA reductase (alcohol-forming) activity
augustus_masked-CrufTF_contig_1221-processed-gene-0.2-mRNA-1_protein_AED_0.31_eAED_0.43_QI_0|-1|0|1|-1|1|1|0|	truncated actin-4	408	0	99.43	F:GO:0005524; C:GO:0005737; C:GO:0005856	F:ATP binding; C:cytoplasm; C:cytoskeleton
augustus_masked-CrufTF_contig_1221-processed-gene-0.5-mRNA-1_protein_AED_0.17_eAED_0.17_QI_0|0|0|1|1|1|3|0|	serine cytosolic	467	0	91.65	F:GO:0004372; P:GO:0006544; P:GO:0006563; F:GO:0008168; F:GO:0030170; P:GO:0032259; P:GO:0035999	F:glycine hydroxymethyltransferase activity; P:glycine metabolic process; P:L-serine metabolic process; F:methyltransferase activity; F:pyridoxal phosphate binding; P:methylation; P:tetrahydrofolate interconversion	EC:2.1.2.1	Glycine hydroxymethyltransferase
maker-CrufTF_contig_231-augustus-gene-0.5-mRNA-1_protein_AED_0.04_eAED_0.04_QI_58|1|1|1|0.5|0.4|5|118|	40S ribosomal S5a	227	9.13178e-164	97.89	C:GO:0000228; P:GO:0002181; F:GO:0003723; F:GO:0003735; C:GO:0005730; C:GO:0022627	C:nuclear chromosome; P:cytoplasmic translation; F:RNA binding; F:structural constituent of ribosome; C:nucleolus; C:cytosolic small ribosomal subunit
maker-CrufTF_contig_1636-exonerate_est2genome-gene-0.0-mRNA-1_protein_AED_0.00_eAED_0.00_QI_23|1|1|1|0|0|3|0|	GRAM domain-containing	228	8.21754e-53	55.72	C:GO:0016020; C:GO:0016021	C:membrane; C:integral component of membrane
maker-CrufTF_contig_1636-exonerate_protein2genome-gene-0.2-mRNA-1_protein_AED_0.06_eAED_0.11_QI_0|-1|0|1|-1|0|1|0|	probable GPI-anchored adhesin PGA55	89	2.93478e-22	64.19
maker-CrufTF_contig_1387-augustus-gene-0.5-mRNA-1_protein_AED_0.03_eAED_0.03_QI_0|1|0.8|1|0.5|0.2|5|143|	calmodulin	231	1.60739e-133	85.26	F:GO:0005509	F:calcium ion binding
maker-CrufTF_contig_1474-augustus-gene-0.5-mRNA-1_protein_AED_0.21_eAED_0.21_QI_148|0.5|0.45|0.81|1|1|11|0|	MPN domain-containing CG4751	1288	0	77.83
maker-CrufTF_contig_163-exonerate_protein2genome-gene-0.0-mRNA-1_protein_AED_0.07_eAED_0.07_QI_0|0|0|1|0|0|6|0|	actin-related 2 3 complex subunit 2	245	0	98.88	C:GO:0005885; P:GO:0034314	C:Arp2/3 protein complex; P:Arp2/3 complex-mediated actin nucleation
maker-CrufTF_contig_869-augustus-gene-0.4-mRNA-1_protein_AED_0.01_eAED_0.01_QI_189|1|1|1|0|0|5|406|	carnitine O-palmitoyltransferase mitochondrial	674	0	81.71	P:GO:0006635; F:GO:0016746; P:GO:0042594; P:GO:0046951; P:GO:0070328	P:fatty acid beta-oxidation; F:transferase activity, transferring acyl groups; P:response to starvation; P:ketone body biosynthetic process; P:triglyceride homeostasis
maker-CrufTF_contig_1607-exonerate_protein2genome-gene-0.0-mRNA-1_protein_AED_0.08_eAED_0.08_QI_0|0|0|1|0|0|3|0|	homeobox Nkx-	228	1.90047e-89	83.99	C:GO:0005634; P:GO:0006355; F:GO:0043565	C:nucleus; P:regulation of transcription, DNA-templated; F:sequence-specific DNA binding
maker-CrufTF_contig_1259-augustus-gene-0.5-mRNA-1_protein_AED_0.05_eAED_0.05_QI_413|1|1|1|0|0|6|1182|	G alpha i subunit	320	0	82.3	F:GO:0003924; F:GO:0004871; F:GO:0005525; P:GO:0007188; F:GO:0031683	F:GTPase activity; F:obsolete signal transducer activity; F:GTP binding; P:adenylate cyclase-modulating G protein-coupled receptor signaling pathway; F:G-protein beta/gamma-subunit complex binding	EC:3.6.1.15	Nucleoside-triphosphate phosphatase
maker-CrufTF_contig_931-augustus-gene-0.6-mRNA-1_protein_AED_0.03_eAED_0.03_QI_153|1|1|1|0.83|0.71|7|815|	Glutaminase kidney mitochondrial	697	0	94.26	F:GO:0004359; P:GO:0006541; C:GO:0016021; P:GO:0055114	F:glutaminase activity; P:glutamine metabolic process; C:integral component of membrane; P:oxidation-reduction process	EC:3.5.1.2	Glutaminase
maker-CrufTF_contig_1511-augustus-gene-0.61-mRNA-1_protein_AED_0.01_eAED_0.01_QI_252|1|1|1|1|1|2|343|	apyrase	470	0	79.84	F:GO:0005509; C:GO:0016021; F:GO:0016462	F:calcium ion binding; C:integral component of membrane; F:pyrophosphatase activity
maker-CrufTF_contig_1511-augustus-gene-0.65-mRNA-1_protein_AED_0.07_eAED_0.07_QI_138|1|1|1|0.25|0.38|13|241|	Nuclear RNA export factor 2	851	0	77.83	C:GO:0005634; P:GO:0051028	C:nucleus; P:mRNA transport
maker-CrufTF_contig_1511-augustus-gene-0.60-mRNA-1_protein_AED_0.07_eAED_0.07_QI_0|0.66|0.75|1|1|1|4|120|	SUMO-activating enzyme subunit 2	791	0	82.37	P:GO:0016925; F:GO:0019948	P:protein sumoylation; F:SUMO activating enzyme activity
maker-CrufTF_contig_1511-augustus-gene-0.63-mRNA-1_protein_AED_0.13_eAED_0.13_QI_0|0.42|0.5|1|1|1|8|403|	chromodomain Y	1394	0	70.64	P:GO:0008152; F:GO:0016787	P:metabolic process; F:hydrolase activity
maker-CrufTF_contig_1511-exonerate_est2genome-gene-0.1-mRNA-1_protein_AED_0.39_eAED_0.39_QI_115|1|1|1|0|0|2|383|	39S ribosomal mitochondrial	142	7.14904e-64	75.36
maker-CrufTF_contig_1511-exonerate_est2genome-gene-0.2-mRNA-1_protein_AED_0.11_eAED_0.11_QI_171|1|1|1|0|0|2|1521|	lariat debranching enzyme	554	0	74.51	P:GO:0006397; F:GO:0016788	P:mRNA processing; F:hydrolase activity, acting on ester bonds
maker-CrufTF_contig_1511-augustus-gene-0.67-mRNA-1_protein_AED_0.00_eAED_0.00_QI_128|1|1|1|0|0|2|985|	hypothetical protein FF38_01159	218	2.25739e-115	66.82
maker-CrufTF_contig_1511-augustus-gene-0.69-mRNA-1_protein_AED_0.02_eAED_0.02_QI_1300|1|1|1|0.25|0.23|13|1178|	tyrosine- phosphatase non-receptor type 4	986	0	91.19	F:GO:0004725; C:GO:0005737; C:GO:0005856; F:GO:0008092; P:GO:0035335	F:protein tyrosine phosphatase activity; C:cytoplasm; C:cytoskeleton; F:cytoskeletal protein binding; P:peptidyl-tyrosine dephosphorylation	EC:3.1.3.16; EC:3.1.3.48; EC:3.1.3.41	Protein-serine/threonine phosphatase; Protein-tyrosine-phosphatase; 4-nitrophenylphosphatase
maker-CrufTF_contig_1511-augustus-gene-0.68-mRNA-1_protein_AED_0.03_eAED_0.03_QI_450|1|1|1|1|1|11|1251|	importin-7	1048	0	95.12	C:GO:0005622; P:GO:0006886; F:GO:0008536	C:intracellular; P:intracellular protein transport; F:Ran GTPase binding
maker-CrufTF_contig_1511-augustus-gene-0.71-mRNA-1_protein_AED_0.05_eAED_0.05_QI_124|1|1|1|0.12|0.22|9|118|	RINT1	725	0	87.54	C:GO:0005783; P:GO:0048193	C:endoplasmic reticulum; P:Golgi vesicle transport
maker-CrufTF_contig_1511-exonerate_protein2genome-gene-0.52-mRNA-1_protein_AED_0.01_eAED_0.01_QI_0|0|0|1|0|0|2|0|	coiled-coil domain-containing 22 homolog	562	0	71.02	F:GO:0003674; C:GO:0005575; P:GO:0008150	F:molecular_function; C:cellular_component; P:biological_process
maker-CrufTF_contig_1511-augustus-gene-0.64-mRNA-1_protein_AED_0.21_eAED_0.21_QI_0|0|0|1|0|0|3|0|	guanine nucleotide exchange factor DBS	417	3.24664e-134	54.72	P:GO:0065007	P:biological regulation
maker-CrufTF_contig_1511-augustus-gene-0.73-mRNA-1_protein_AED_0.52_eAED_0.52_QI_0|0|0|1|0|0|2|0|	hypothetical protein FF38_01152	42	2.39995e-13	85.74	F:GO:0003824; P:GO:0008152	F:catalytic activity; P:metabolic process
maker-CrufTF_contig_1441-augustus-gene-0.4-mRNA-1_protein_AED_0.00_eAED_0.00_QI_202|1|1|1|0.5|0.33|3|823|	hypoxia up-regulated 1	944	0	84.29	F:GO:0005524; C:GO:0016021	F:ATP binding; C:integral component of membrane
maker-CrufTF_contig_1170-exonerate_est2genome-gene-0.0-mRNA-1_protein_AED_0.01_eAED_0.01_QI_187|1|1|1|0|0|4|157|	43 kDa receptor-associated of the synapse homolog isoform X3	508	0	78.21	P:GO:0007271; F:GO:0008270; P:GO:0010906; F:GO:0033130; F:GO:0043495	P:synaptic transmission, cholinergic; F:zinc ion binding; P:regulation of glucose metabolic process; F:acetylcholine receptor binding; F:protein membrane anchor
maker-CrufTF_contig_1170-exonerate_protein2genome-gene-0.2-mRNA-1_protein_AED_0.03_eAED_0.03_QI_0|0|0|1|0|0|2|0|	yellow	378	0	82.13
maker-CrufTF_contig_218-augustus-gene-0.4-mRNA-1_protein_AED_0.25_eAED_0.25_QI_0|0|0|1|0.71|0.62|8|0|	WBSCR14 homolog isoform X1	655	0	54.88	F:GO:0046983	F:protein dimerization activity
maker-CrufTF_contig_564-augustus-gene-0.5-mRNA-1_protein_AED_0.42_eAED_0.42_QI_0|0|0|1|1|1|3|0|	PREDICTED: uncharacterized protein LOC106081914 isoform X5	586	4.67323e-156	66.92
maker-CrufTF_contig_564-exonerate_protein2genome-gene-0.3-mRNA-1_protein_AED_0.02_eAED_0.02_QI_0|-1|0|1|-1|0|1|0|	TIF31 homolog	146	1.44264e-76	87.69	C:GO:0016021	C:integral component of membrane
maker-CrufTF_contig_692-augustus-gene-0.6-mRNA-1_protein_AED_0.14_eAED_0.14_QI_498|0.8|0.83|0.83|0.8|0.66|6|0|	GYF domain-containing isoform X1	232	2.13139e-116	92.29	P:GO:0031110	P:regulation of microtubule polymerization or depolymerization
maker-CrufTF_contig_811-augustus-gene-0.2-mRNA-1_protein_AED_0.00_eAED_0.00_QI_301|1|1|1|0|0|4|505|	hypothetical protein FF38_09701	161	1.45551e-104	88.46	C:GO:0016021	C:integral component of membrane
maker-CrufTF_contig_1333-exonerate_protein2genome-gene-0.4-mRNA-1_protein_AED_0.03_eAED_0.03_QI_0|0|0|1|0|0|2|0|	zinc finger 236	586	0	62.58	F:GO:0046872	F:metal ion binding
maker-CrufTF_contig_1333-augustus-gene-0.5-mRNA-1_protein_AED_0.00_eAED_0.00_QI_0|0|0|1|0|0|2|0|	Pickpocket 28	566	0	83.05	F:GO:0005272; C:GO:0016021; P:GO:0035725	F:sodium channel activity; C:integral component of membrane; P:sodium ion transmembrane transport
maker-CrufTF_contig_630-exonerate_protein2genome-gene-0.0-mRNA-1_protein_AED_0.02_eAED_0.02_QI_0|-1|0|1|-1|0|1|0|	cysteine dioxygenase type 1 isoform X2	134	1.25534e-88	94.73	F:GO:0005506; F:GO:0016702; P:GO:0055114	F:iron ion binding; F:oxidoreductase activity, acting on single donors with incorporation of molecular oxygen, incorporation of two atoms of oxygen; P:oxidation-reduction process	EC:1.13.11	Acting on single donors with incorporation of molecular oxygen (oxygenases). The oxygen incorporated need not be derived from O(2)
maker-CrufTF_contig_1066-exonerate_est2genome-gene-0.0-mRNA-1_protein_AED_0.00_eAED_0.00_QI_55|1|1|1|0|0|3|33|	tyramine beta-hydroxylase	174	1.07184e-121	96.25	F:GO:0005507; C:GO:0016021; F:GO:0016715; P:GO:0055114	F:copper ion binding; C:integral component of membrane; F:oxidoreductase activity, acting on paired donors, with incorporation or reduction of molecular oxygen, reduced ascorbate as one donor, and incorporation of one atom of oxygen; P:oxidation-reduction process	EC:1.14.17	Acting on paired donors, with incorporation or reduction of molecular oxygen. The oxygen incorporated need not be derived from O(2)
maker-CrufTF_contig_486-augustus-gene-0.8-mRNA-1_protein_AED_0.07_eAED_0.07_QI_0|0.85|0.75|1|0.85|0.75|8|0|	leupaxin isoform X6	523	0	90.34	C:GO:0005856; P:GO:0007160; F:GO:0008270	C:cytoskeleton; P:cell-matrix adhesion; F:zinc ion binding
maker-CrufTF_contig_1055-augustus-gene-0.6-mRNA-1_protein_AED_0.04_eAED_0.04_QI_541|0.9|0.90|1|0.5|0.45|11|533|	integrin alpha-PS2 isoform X1	1460	0	74.37	P:GO:0007155; P:GO:0007229; C:GO:0008305	P:cell adhesion; P:integrin-mediated signaling pathway; C:integrin complex
maker-CrufTF_contig_330-augustus-gene-0.11-mRNA-1_protein_AED_0.00_eAED_0.00_QI_262|1|1|1|0|0|2|497|	cytochrome c oxidase subunit mitochondrial	107	1.22934e-59	84.73	F:GO:0004129; C:GO:0005751; P:GO:0055114; P:GO:1902600	F:cytochrome-c oxidase activity; C:mitochondrial respiratory chain complex IV; P:oxidation-reduction process; P:proton transmembrane transport	EC:1.9.3.1	Cytochrome-c oxidase
maker-CrufTF_contig_330-augustus-gene-0.12-mRNA-1_protein_AED_0.40_eAED_0.40_QI_27|0.5|0.66|1|0|0|3|0|	caspase	224	1.22842e-93	53.72	C:GO:0005739; P:GO:0007300; P:GO:0009267; P:GO:0016239; P:GO:0016322; P:GO:0035071; P:GO:0045476; P:GO:0097194; F:GO:0097200; P:GO:1900074; F:GO:1990525	C:mitochondrion; P:ovarian nurse cell to oocyte transport; P:cellular response to starvation; P:positive regulation of macroautophagy; P:neuron remodeling; P:salivary gland cell autophagic cell death; P:nurse cell apoptotic process; P:execution phase of apoptosis; F:cysteine-type endopeptidase activity involved in execution phase of apoptosis; P:negative regulation of neuromuscular synaptic trans…	EC:3.4.22	Acting on peptide bonds (peptidases)
maker-CrufTF_contig_330-augustus-gene-0.13-mRNA-1_protein_AED_0.09_eAED_0.09_QI_193|0.75|0.8|1|0.75|0.6|5|623|	translation initiation factor eIF-2B subunit delta	505	2.3487e-159	91.47	F:GO:0003743; P:GO:0006413	F:translation initiation factor activity; P:translational initiation
maker-CrufTF_contig_237-augustus-gene-0.6-mRNA-1_protein_AED_0.15_eAED_0.16_QI_0|0.77|0.78|1|0.33|0.36|19|107|	THO complex subunit 2	1501	0	81.47
augustus_masked-CrufTF_contig_1597-processed-gene-0.1-mRNA-1_protein_AED_0.00_eAED_0.00_QI_292|1|1|1|0.5|0.33|3|359|	F-box LRR-repeat 13	696	0	78.3	F:GO:0016874	F:ligase activity
augustus_masked-CrufTF_contig_549-processed-gene-0.0-mRNA-1_protein_AED_0.25_eAED_0.25_QI_0|0|0|0.92|1|1|14|0|	DEK isoform X2	910	0	78.4	F:GO:0003677	F:DNA binding
maker-CrufTF_contig_1507-augustus-gene-0.5-mRNA-1_protein_AED_0.01_eAED_0.01_QI_96|0.8|0.66|1|0.6|0.5|6|461|	AP-1 complex subunit beta-1	898	0	94.59	C:GO:0005802; P:GO:0006886; P:GO:0007269; C:GO:0008021; F:GO:0008565; P:GO:0016183; P:GO:0019233; C:GO:0030122; P:GO:0048749	C:trans-Golgi network; P:intracellular protein transport; P:neurotransmitter secretion; C:synaptic vesicle; F:obsolete protein transporter activity; P:synaptic vesicle coating; P:sensory perception of pain; C:AP-2 adaptor complex; P:compound eye development
maker-CrufTF_contig_1507-exonerate_protein2genome-gene-0.4-mRNA-1_protein_AED_0.10_eAED_0.10_QI_0|0|0|1|0|0|2|0|	probable maleylacetoacetate isomerase 2 isoform X2	142	8.72502e-100	99.11	F:GO:0004364; C:GO:0005737; P:GO:0006749; P:GO:0009072; F:GO:0016853	F:glutathione transferase activity; C:cytoplasm; P:glutathione metabolic process; P:aromatic amino acid family metabolic process; F:isomerase activity	EC:2.5.1.18	Glutathione transferase
maker-CrufTF_contig_791-augustus-gene-0.15-mRNA-1_protein_AED_0.01_eAED_0.01_QI_431|1|1|1|0|0.5|2|635|	UDP-glucuronic acid decarboxylase 1	453	0	87.21	C:GO:0016021	C:integral component of membrane
maker-CrufTF_contig_791-augustus-gene-0.16-mRNA-1_protein_AED_0.14_eAED_0.14_QI_680|0.75|1|1|0.75|0.8|5|510|	tyrosine- kinase Abl isoform X5	1112	0	67.99
maker-CrufTF_contig_791-augustus-gene-0.19-mRNA-1_protein_AED_0.01_eAED_0.01_QI_88|1|1|1|0|0|2|543|	steroid hormone receptor ERR1 isoform X2	544	0	76.14	F:GO:0003700; F:GO:0003707; F:GO:0005496; C:GO:0005634; P:GO:0006351; P:GO:0006355; F:GO:0008270; P:GO:0043401; F:GO:0043565	F:DNA-binding transcription factor activity; F:steroid hormone receptor activity; F:steroid binding; C:nucleus; P:transcription, DNA-templated; P:regulation of transcription, DNA-templated; F:zinc ion binding; P:steroid hormone mediated signaling pathway; F:sequence-specific DNA binding
maker-CrufTF_contig_791-augustus-gene-0.17-mRNA-1_protein_AED_0.02_eAED_0.02_QI_676|0.66|0.5|1|1|1|4|0|	RING finger 10	788	0	65.9	F:GO:0008270	F:zinc ion binding
maker-CrufTF_contig_936-exonerate_est2genome-gene-0.0-mRNA-1_protein_AED_0.00_eAED_0.00_QI_0|1|0.83|1|0|0|6|428|	serine threonine- kinase N isoform X5	466	0	92.92	F:GO:0004674; F:GO:0005524; P:GO:0006468; P:GO:0007165	F:protein serine/threonine kinase activity; F:ATP binding; P:protein phosphorylation; P:signal transduction	EC:2.7.11	Transferring phosphorus-containing groups
maker-CrufTF_contig_182-augustus-gene-0.4-mRNA-1_protein_AED_0.04_eAED_0.04_QI_150|1|1|1|0|0|4|120|	isoform A	181	8.61611e-120	87.31	F:GO:0005509; C:GO:0005829; P:GO:0007293; P:GO:0007297; P:GO:0007605; C:GO:0016021; C:GO:0016324; P:GO:0030100; C:GO:0035324; P:GO:0040003; P:GO:0048082	F:calcium ion binding; C:cytosol; P:germarium-derived egg chamber formation; P:ovarian follicle cell migration; P:sensory perception of sound; C:integral component of membrane; C:apical plasma membrane; P:regulation of endocytosis; C:female germline ring canal; P:chitin-based cuticle development; P:regulation of adult chitin-containing cuticle pigmentation
maker-CrufTF_contig_802-augustus-gene-0.2-mRNA-1_protein_AED_0.37_eAED_0.37_QI_0|0|0|1|1|1|2|0|	heterogeneous nuclear ribonucleo D-like isoform X1	119	7.62658e-23	87.86	F:GO:0000166; F:GO:0003676	F:nucleotide binding; F:nucleic acid binding
maker-CrufTF_contig_421-augustus-gene-0.3-mRNA-1_protein_AED_0.15_eAED_0.19_QI_0|0|0|1|1|1|5|0|	Transient receptor potential	251	3.52447e-144	92.84	F:GO:0005516; P:GO:0007005; P:GO:0007605; P:GO:0008104; P:GO:0008355; P:GO:0008377; F:GO:0010461; F:GO:0015278; F:GO:0015279; C:GO:0016027; P:GO:0019722; P:GO:0030845; C:GO:0034703; C:GO:0035997; F:GO:0042803; P:GO:0045494; P:GO:0046154; F:GO:0046982; P:GO:0050908; P:GO:0070588; P:GO:0071454	F:calmodulin binding; P:mitochondrion organization; P:sensory perception of sound; P:protein localization; P:olfactory learning; P:light-induced release of internally sequestered calcium ion; F:light-activated ion channel activity; F:calcium-release channel activity; F:store-operated calcium channel activity; C:inaD signaling complex; P:calcium-mediated signaling; P:phospholipase C-inhibiting G p…
maker-CrufTF_contig_25-exonerate_est2genome-gene-0.0-mRNA-1_protein_AED_0.15_eAED_0.15_QI_357|1|0.66|1|0|0|3|0|	serine threonine- kinase	204	4.51273e-115	83.94	F:GO:0004674; F:GO:0005524; P:GO:0006468; P:GO:0007165	F:protein serine/threonine kinase activity; F:ATP binding; P:protein phosphorylation; P:signal transduction	EC:2.7.11	Transferring phosphorus-containing groups
maker-CrufTF_contig_878-augustus-gene-0.5-mRNA-1_protein_AED_0.02_eAED_0.02_QI_133|1|0.75|1|0.33|0.5|4|0|	intraflagellar transport 172 homolog	309	0	94.07	C:GO:0031514	C:motile cilium
maker-CrufTF_contig_878-exonerate_protein2genome-gene-0.2-mRNA-1_protein_AED_0.20_eAED_0.20_QI_0|0|0|1|0|0|2|0|	myb M	245	4.34731e-26	86.4	C:GO:0005576; P:GO:0006030; F:GO:0008061	C:extracellular region; P:chitin metabolic process; F:chitin binding
maker-CrufTF_contig_59-exonerate_protein2genome-gene-0.0-mRNA-1_protein_AED_0.00_eAED_0.00_QI_0|-1|0|1|-1|0|1|0|	hypothetical protein FF38_10071	347	1.2421e-18	52.06	F:GO:0008083; C:GO:0016020	F:growth factor activity; C:membrane
maker-CrufTF_contig_498-augustus-gene-0.10-mRNA-1_protein_AED_0.16_eAED_0.16_QI_0|0.12|0.11|1|1|1|9|105|	sodium bicarbonate cotransporter 3 isoform X7	907	0	89.48	F:GO:0005452; P:GO:0015698; C:GO:0016021; P:GO:0098656	F:inorganic anion exchanger activity; P:inorganic anion transport; C:integral component of membrane; P:anion transmembrane transport
maker-CrufTF_contig_1060-augustus-gene-0.11-mRNA-1_protein_AED_0.18_eAED_0.18_QI_649|0.9|0.90|1|0|0|11|0|	glutamate-gated chloride channel isoform X2	409	0	89.57	C:GO:0005886; F:GO:0008068; C:GO:0016021; C:GO:0030054; P:GO:0034220; C:GO:0045202; P:GO:0048812	C:plasma membrane; F:extracellularly glutamate-gated chloride channel activity; C:integral component of membrane; C:cell junction; P:ion transmembrane transport; C:synapse; P:neuron projection morphogenesis
maker-CrufTF_contig_168-exonerate_est2genome-gene-0.0-mRNA-1_protein_AED_0.02_eAED_0.02_QI_178|1|1|1|0|0|3|219|	Cytochrome P450 6g1	523	0	79.32	F:GO:0004497; F:GO:0005506; C:GO:0016021; F:GO:0016705; F:GO:0020037; P:GO:0055114	F:monooxygenase activity; F:iron ion binding; C:integral component of membrane; F:oxidoreductase activity, acting on paired donors, with incorporation or reduction of molecular oxygen; F:heme binding; P:oxidation-reduction process
maker-CrufTF_contig_164-augustus-gene-0.2-mRNA-1_protein_AED_0.04_eAED_0.04_QI_254|1|1|1|0|0|6|363|	translocase subunit	419	0	77.6	C:GO:0016021	C:integral component of membrane
maker-CrufTF_contig_424-exonerate_protein2genome-gene-0.0-mRNA-1_protein_AED_0.14_eAED_0.14_QI_0|0|0|1|0|0|5|0|	elongation of very long chain fatty acids AAEL008004	311	0	84.73	P:GO:0006633; C:GO:0016021; F:GO:0016740	P:fatty acid biosynthetic process; C:integral component of membrane; F:transferase activity
maker-CrufTF_contig_1335-exonerate_est2genome-gene-0.0-mRNA-1_protein_AED_0.01_eAED_0.01_QI_395|1|1|1|0|0|5|243|	carboxypeptidase B	497	0	84.09	F:GO:0004181; P:GO:0006508; F:GO:0008270	F:metallocarboxypeptidase activity; P:proteolysis; F:zinc ion binding	EC:3.4.17	Acting on peptide bonds (peptidases)
maker-CrufTF_contig_1625-augustus-gene-0.7-mRNA-1_protein_AED_0.24_eAED_0.24_QI_628|0.22|0.3|1|0.66|0.6|10|0|	nuclear receptor coactivator isoform C	1746	0	50.46	P:GO:0035332; C:GO:0044666; P:GO:0051568	P:positive regulation of hippo signaling; C:MLL3/4 complex; P:histone H3-K4 methylation
maker-CrufTF_contig_1625-exonerate_protein2genome-gene-0.5-mRNA-1_protein_AED_0.21_eAED_0.21_QI_0|-1|0|1|-1|0|1|0|	---NA---	46
augustus_masked-CrufTF_contig_1077-processed-gene-0.1-mRNA-1_protein_AED_0.15_eAED_0.15_QI_701|0.2|0.33|1|1|1|6|0|	Histone-lysine N-methyltransferase trithorax	3105	0	59.53	C:GO:0000123; F:GO:0003682; F:GO:0003700; F:GO:0004402; C:GO:0005700; C:GO:0005875; P:GO:0007411; C:GO:0008023; F:GO:0008157; F:GO:0008270; P:GO:0008354; P:GO:0019233; P:GO:0032968; F:GO:0042800; F:GO:0042803; F:GO:0043565; P:GO:0043966; F:GO:0044212; C:GO:0044665; P:GO:0051568; P:GO:2001020	C:histone acetyltransferase complex; F:chromatin binding; F:DNA-binding transcription factor activity; F:histone acetyltransferase activity; C:polytene chromosome; C:microtubule associated complex; P:axon guidance; C:transcription elongation factor complex; F:protein phosphatase 1 binding; F:zinc ion binding; P:germ cell migration; P:sensory perception of pain; P:positive regulation of transcript…	EC:2.1.1.43; EC:2.3.1.48	Histone-lysine N-methyltransferase; Histone acetyltransferase
maker-CrufTF_contig_1703-augustus-gene-0.2-mRNA-1_protein_AED_0.05_eAED_0.05_QI_0|0.66|0.7|0.9|0.44|0.5|10|479|	mucin-4 isoform X1	1861	0	80.19	F:GO:0000166; F:GO:0004672; P:GO:0016310	F:nucleotide binding; F:protein kinase activity; P:phosphorylation
maker-CrufTF_contig_462-augustus-gene-0.6-mRNA-1_protein_AED_0.06_eAED_0.06_QI_94|1|1|1|0.5|0.42|7|821|	I m not dead yet	520	0	94.19	P:GO:0000077; F:GO:0005215; P:GO:0006814; C:GO:0016021; C:GO:0030896; P:GO:0055085	P:DNA damage checkpoint; F:transporter activity; P:sodium ion transport; C:integral component of membrane; C:checkpoint clamp complex; P:transmembrane transport
maker-CrufTF_contig_1657-augustus-gene-0.52-mRNA-1_protein_AED_0.01_eAED_0.01_QI_114|1|1|1|0|0|3|91|	zinc finger 626-like	560	0	60.46	F:GO:0003677; C:GO:0005634; F:GO:0008270	F:DNA binding; C:nucleus; F:zinc ion binding
maker-CrufTF_contig_1657-augustus-gene-0.54-mRNA-1_protein_AED_0.01_eAED_0.01_QI_114|1|1|1|0.33|0.25|4|78|	Mediator of RNA polymerase II transcription subunit 17	645	0	92.16	F:GO:0003712; P:GO:0006357; C:GO:0016592	F:transcription coregulator activity; P:regulation of transcription by RNA polymerase II; C:mediator complex
maker-CrufTF_contig_1657-augustus-gene-0.50-mRNA-1_protein_AED_0.02_eAED_0.02_QI_118|1|1|1|0.14|0.12|8|93|	nucleolar 6	1347	0	76.67
maker-CrufTF_contig_1657-augustus-gene-0.53-mRNA-1_protein_AED_0.03_eAED_0.03_QI_227|1|1|1|0|0|2|107|	heme oxygenase 1	276	4.01186e-172	86.55	F:GO:0004392; P:GO:0006788; C:GO:0016021; F:GO:0046872	F:heme oxygenase (decyclizing) activity; P:heme oxidation; C:integral component of membrane; F:metal ion binding	EC:1.14.99.3	Acting on paired donors, with incorporation or reduction of molecular oxygen. The oxygen incorporated need not be derived from O(2)
maker-CrufTF_contig_1657-exonerate_est2genome-gene-0.3-mRNA-1_protein_AED_0.00_eAED_0.00_QI_579|1|1|1|0|0|4|99|	Transcription initiation factor TFIID subunit 12	186	7.07945e-106	84.64	F:GO:0003743; C:GO:0005669; P:GO:0006352; P:GO:0006413; F:GO:0046982	F:translation initiation factor activity; C:transcription factor TFIID complex; P:DNA-templated transcription, initiation; P:translational initiation; F:protein heterodimerization activity
maker-CrufTF_contig_1657-augustus-gene-0.56-mRNA-1_protein_AED_0.37_eAED_0.37_QI_0|0.47|0.38|1|0.70|0.66|18|251|	asunder	1902	0	87.62	F:GO:0000166; F:GO:0003676	F:nucleotide binding; F:nucleic acid binding
maker-CrufTF_contig_716-augustus-gene-0.42-mRNA-1_protein_AED_0.06_eAED_0.06_QI_0|0|0|1|1|1|4|0|	cleavage stimulation factor subunit 2	409	0	83.23	F:GO:0000166; F:GO:0003676; P:GO:0031124	F:nucleotide binding; F:nucleic acid binding; P:mRNA 3'-end processing
augustus_masked-CrufTF_contig_716-processed-gene-0.5-mRNA-1_protein_AED_0.20_eAED_0.20_QI_0|0.33|0.25|1|1|1|4|295|	E3 ubiquitin- ligase MARCH5	313	5.38469e-104	77.07	P:GO:0000209; F:GO:0004842; C:GO:0005741; C:GO:0005789; F:GO:0008270; C:GO:0016021; F:GO:0016874	P:protein polyubiquitination; F:ubiquitin-protein transferase activity; C:mitochondrial outer membrane; C:endoplasmic reticulum membrane; F:zinc ion binding; C:integral component of membrane; F:ligase activity
maker-CrufTF_contig_716-augustus-gene-0.44-mRNA-1_protein_AED_0.03_eAED_0.03_QI_320|1|1|1|0.66|0.75|4|312|	signal peptidase complex catalytic subunit SEC11A	185	1.74914e-129	97.3	C:GO:0005787; P:GO:0006465; F:GO:0008236; C:GO:0016021	C:signal peptidase complex; P:signal peptide processing; F:serine-type peptidase activity; C:integral component of membrane
maker-CrufTF_contig_716-augustus-gene-0.46-mRNA-1_protein_AED_0.30_eAED_0.30_QI_123|0.75|0.88|1|0.62|0.55|9|73|	cleavage and polyadenylation specificity factor 73	785	0	96.09
maker-CrufTF_contig_739-augustus-gene-0.26-mRNA-1_protein_AED_0.00_eAED_0.00_QI_119|1|1|1|0|0|3|604|	complex I intermediate-associated mitochondrial	310	0	89.59	P:GO:0001666; C:GO:0005747; P:GO:0006120; P:GO:0009408; P:GO:0032981; P:GO:0042594; F:GO:0051082; P:GO:0055093	P:response to hypoxia; C:mitochondrial respiratory chain complex I; P:mitochondrial electron transport, NADH to ubiquinone; P:response to heat; P:mitochondrial respiratory chain complex I assembly; P:response to starvation; F:unfolded protein binding; P:response to hyperoxia
maker-CrufTF_contig_739-augustus-gene-0.27-mRNA-1_protein_AED_0.01_eAED_0.01_QI_289|1|1|1|1|1|3|178|	integrator complex subunit 11	597	0	97.83
maker-CrufTF_contig_739-augustus-gene-0.25-mRNA-1_protein_AED_0.09_eAED_0.09_QI_194|0.8|0.83|1|0|0|6|1155|	probable cardiolipin synthase (CMP-forming)	256	7.16841e-176	91.49	P:GO:0008654; C:GO:0016021; F:GO:0016780	P:phospholipid biosynthetic process; C:integral component of membrane; F:phosphotransferase activity, for other substituted phosphate groups
maker-CrufTF_contig_739-augustus-gene-0.28-mRNA-1_protein_AED_0.15_eAED_0.15_QI_977|0.61|0.71|0.92|0.84|0.85|14|0|	N-terminal kinase isoform X1	1004	0	79.85	F:GO:0003700; F:GO:0004672; F:GO:0005524; P:GO:0006357; P:GO:0006468; F:GO:0043565	F:DNA-binding transcription factor activity; F:protein kinase activity; F:ATP binding; P:regulation of transcription by RNA polymerase II; P:protein phosphorylation; F:sequence-specific DNA binding
augustus_masked-CrufTF_contig_739-processed-gene-0.7-mRNA-1_protein_AED_0.02_eAED_0.02_QI_0|0|0|0.66|1|1|3|0|	phosphatase 1 regulatory subunit 12A isoform X1	448	4.0063e-126	52.5	F:GO:0019901	F:protein kinase binding
maker-CrufTF_contig_739-augustus-gene-0.30-mRNA-1_protein_AED_0.22_eAED_0.22_QI_0|0|0|1|1|1|7|0|	WD repeat-containing 24	495	0	70.1	P:GO:0007042; P:GO:0016239; P:GO:0030307; C:GO:0044754; C:GO:0061700; P:GO:1904263	P:lysosomal lumen acidification; P:positive regulation of macroautophagy; P:positive regulation of cell growth; C:autolysosome; C:GATOR2 complex; P:positive regulation of TORC1 signaling
maker-CrufTF_contig_739-exonerate_protein2genome-gene-0.12-mRNA-1_protein_AED_0.07_eAED_0.07_QI_0|0|0|1|0|0|5|0|	probable glucosamine 6-phosphate N-acetyltransferase isoform X1	247	1.96174e-172	90.95	F:GO:0008080	F:N-acetyltransferase activity
maker-CrufTF_contig_274-augustus-gene-0.33-mRNA-1_protein_AED_0.00_eAED_0.00_QI_116|1|1|1|0.66|0.5|4|835|	3-hydroxyisobutyryl- mitochondrial isoform X2	421	0	90.26	F:GO:0003860; C:GO:0005739; P:GO:0006574; P:GO:1903035	F:3-hydroxyisobutyryl-CoA hydrolase activity; C:mitochondrion; P:valine catabolic process; P:negative regulation of response to wounding	EC:3.1.2.4	3-hydroxyisobutyryl-CoA hydrolase
maker-CrufTF_contig_274-augustus-gene-0.34-mRNA-1_protein_AED_0.03_eAED_0.03_QI_342|1|1|1|0.33|0.25|4|364|	WD repeat domain phosphoinositide-interacting 3	339	0	94.83
maker-CrufTF_contig_274-augustus-gene-0.32-mRNA-1_protein_AED_0.04_eAED_0.04_QI_512|1|1|1|0|0|4|177|	transmembrane 199	282	2.0813e-153	71.79	C:GO:0012505; C:GO:0016021	C:endomembrane system; C:integral component of membrane
augustus_masked-CrufTF_contig_274-processed-gene-0.7-mRNA-1_protein_AED_0.00_eAED_0.00_QI_0|-1|0|1|-1|1|1|0|	Bifunctional arginine demethylase and lysyl-hydroxylase PSR	405	0	90.98	F:GO:0008168; P:GO:0032259	F:methyltransferase activity; P:methylation
maker-CrufTF_contig_274-augustus-gene-0.37-mRNA-1_protein_AED_0.01_eAED_0.01_QI_275|0.75|0.6|1|1|0.8|5|851|	probable serine threonine- kinase DDB_G0282963 isoform X1	1387	0	51.94
maker-CrufTF_contig_274-augustus-gene-0.36-mRNA-1_protein_AED_0.42_eAED_0.42_QI_0|0|0|1|1|1|3|0|	aprataxin and PNK-like factor	155	5.6932e-34	57.25	P:GO:0007030; P:GO:0015031; C:GO:0016020	P:Golgi organization; P:protein transport; C:membrane
maker-CrufTF_contig_274-exonerate_est2genome-gene-0.3-mRNA-1_protein_AED_0.10_eAED_0.10_QI_125|1|1|1|0|0|4|109|	Conserved oligomeric Golgi complex subunit 2	707	0	79.53	P:GO:0007030; P:GO:0015031; C:GO:0016020	P:Golgi organization; P:protein transport; C:membrane
maker-CrufTF_contig_274-exonerate_protein2genome-gene-0.26-mRNA-1_protein_AED_0.22_eAED_0.22_QI_0|-1|0|1|-1|0|1|0|	DTW domain-containing 1	318	0	86.25
maker-CrufTF_contig_274-exonerate_protein2genome-gene-0.28-mRNA-1_protein_AED_0.01_eAED_0.01_QI_0|0|0|1|0|0|2|0|	hypothetical protein FF38_09621	296	1.54741e-159	68.13
maker-CrufTF_contig_274-exonerate_protein2genome-gene-0.16-mRNA-1_protein_AED_0.02_eAED_0.02_QI_0|0|0|1|0|0|2|0|	translin-associated X	292	0	77.31	F:GO:0043565	F:sequence-specific DNA binding
maker-CrufTF_contig_274-exonerate_protein2genome-gene-0.25-mRNA-1_protein_AED_0.28_eAED_0.28_QI_0|0|0|1|0|0|2|0|	hypothetical protein FF38_09619	251	2.00699e-171	88.21	C:GO:0016021	C:integral component of membrane
maker-CrufTF_contig_274-exonerate_protein2genome-gene-0.19-mRNA-1_protein_AED_0.18_eAED_0.18_QI_0|0|0|1|0|0|2|0|	Signal peptidase complex subunit 1	90	1.71794e-51	89.64	C:GO:0005787; P:GO:0006465; F:GO:0008233; C:GO:0016021	C:signal peptidase complex; P:signal peptide processing; F:peptidase activity; C:integral component of membrane
maker-CrufTF_contig_274-exonerate_protein2genome-gene-0.20-mRNA-1_protein_AED_0.01_eAED_0.01_QI_0|0|0|1|0|0|2|0|	28S ribosomal mitochondrial	87	4.11791e-54	98.31	F:GO:0003735; C:GO:0005840; P:GO:0006412	F:structural constituent of ribosome; C:ribosome; P:translation
maker-CrufTF_contig_1261-augustus-gene-0.29-mRNA-1_protein_AED_0.17_eAED_0.17_QI_0|0.6|0.54|1|0.9|0.90|11|823|	Phosphoglycerate kinase	2347	0	86.12	F:GO:0004618; F:GO:0005524; P:GO:0006096	F:phosphoglycerate kinase activity; F:ATP binding; P:glycolytic process	EC:2.7.2.3	Phosphoglycerate kinase
maker-CrufTF_contig_1261-augustus-gene-0.31-mRNA-1_protein_AED_0.01_eAED_0.01_QI_0|0|0|1|1|1|3|0|	pre-mRNA-splicing factor CWC25 homolog	606	0	71.04
maker-CrufTF_contig_1261-augustus-gene-0.30-mRNA-1_protein_AED_0.01_eAED_0.01_QI_432|1|0.8|1|0|0|5|0|	multiple epidermal growth factor-like domains 8	2553	0	88.74	F:GO:0005509; C:GO:0016021	F:calcium ion binding; C:integral component of membrane
maker-CrufTF_contig_1261-augustus-gene-0.33-mRNA-1_protein_AED_0.04_eAED_0.04_QI_133|1|1|1|0|0|5|295|	hypothetical protein FF38_10486	624	0	88.31	C:GO:0016021	C:integral component of membrane
maker-CrufTF_contig_1130-augustus-gene-0.5-mRNA-1_protein_AED_0.03_eAED_0.03_QI_0|1|0.8|1|0|0|5|2301|	14-3-3 zeta isoform X1	189	1.69452e-136	99.33	C:GO:0005737; C:GO:0005875; C:GO:0005886; P:GO:0006457; P:GO:0007059; P:GO:0007294; P:GO:0008103; P:GO:0008355; F:GO:0008426; P:GO:0010906; F:GO:0019904; C:GO:0031965; P:GO:0040040; F:GO:0042803; C:GO:0045172; P:GO:0045448; P:GO:0046579; F:GO:0046982; P:GO:0050821; P:GO:0070374	C:cytoplasm; C:microtubule associated complex; C:plasma membrane; P:protein folding; P:chromosome segregation; P:germarium-derived oocyte fate determination; P:oocyte microtubule cytoskeleton polarization; P:olfactory learning; F:protein kinase C inhibitor activity; P:regulation of glucose metabolic process; F:protein domain specific binding; C:nuclear membrane; P:thermosensory behavior; F:protei…
maker-CrufTF_contig_1600-augustus-gene-0.6-mRNA-1_protein_AED_0.04_eAED_0.04_QI_189|1|1|1|0.28|0.37|8|2165|	UPF0565 C2orf69 homolog isoform X2	572	0	82.67
maker-CrufTF_contig_743-augustus-gene-0.22-mRNA-1_protein_AED_0.00_eAED_0.00_QI_190|0.33|0.75|1|0.66|0.5|4|115|	nucleolar and coiled-body phospho 1 isoform X2	732	3.46484e-36	63.43	P:GO:0009987; P:GO:0042254	P:cellular process; P:ribosome biogenesis
maker-CrufTF_contig_743-augustus-gene-0.21-mRNA-1_protein_AED_0.09_eAED_0.09_QI_101|0.75|0.8|1|0.5|0.6|5|59|	eukaryotic translation initiation factor 2A	693	0	78	F:GO:0003743; P:GO:0006413	F:translation initiation factor activity; P:translational initiation
maker-CrufTF_contig_743-augustus-gene-0.20-mRNA-1_protein_AED_0.21_eAED_0.21_QI_0|0.45|0.5|0.83|0.54|0.5|12|414|	delta-1-pyrroline-5-carboxylate mitochondrial	699	0	89.22	F:GO:0003842; P:GO:0006537; P:GO:0006561; F:GO:0016620; P:GO:0055114	F:1-pyrroline-5-carboxylate dehydrogenase activity; P:glutamate biosynthetic process; P:proline biosynthetic process; F:oxidoreductase activity, acting on the aldehyde or oxo group of donors, NAD or NADP as acceptor; P:oxidation-reduction process	EC:1.5.1.12	Acting on the CH-NH group of donors
maker-CrufTF_contig_743-augustus-gene-0.24-mRNA-1_protein_AED_0.00_eAED_0.00_QI_75|1|1|1|0|0|3|309|	small integral membrane 8	95	3.05828e-53	89.14	C:GO:0016021	C:integral component of membrane
maker-CrufTF_contig_904-augustus-gene-0.2-mRNA-1_protein_AED_0.05_eAED_0.05_QI_47|1|1|1|0|0|8|80|	neuronal acetylcholine receptor subunit beta-2 isoform X2	576	0	71.32	F:GO:0005230; C:GO:0016021; P:GO:0034220	F:extracellular ligand-gated ion channel activity; C:integral component of membrane; P:ion transmembrane transport
maker-CrufTF_contig_1195-augustus-gene-0.19-mRNA-1_protein_AED_0.21_eAED_0.21_QI_409|0.57|0.4|1|0.78|0.8|15|0|	probable E3 ubiquitin- ligase HERC2	2911	0	90.73	F:GO:0004842; P:GO:0016567; F:GO:0016874; F:GO:0046872	F:ubiquitin-protein transferase activity; P:protein ubiquitination; F:ligase activity; F:metal ion binding
augustus_masked-CrufTF_contig_1195-processed-gene-0.4-mRNA-1_protein_AED_0.33_eAED_0.33_QI_0|0.5|0.33|1|1|1|3|186|	probable sulfite mitochondrial	338	0	88.99	C:GO:0016021; F:GO:0016491; F:GO:0020037; F:GO:0030151; P:GO:0042128; F:GO:0043546; P:GO:0055114	C:integral component of membrane; F:oxidoreductase activity; F:heme binding; F:molybdenum ion binding; P:nitrate assimilation; F:molybdopterin cofactor binding; P:oxidation-reduction process
maker-CrufTF_contig_1195-exonerate_est2genome-gene-0.1-mRNA-1_protein_AED_0.02_eAED_0.02_QI_89|1|1|1|0|0|2|152|	tRNA (cytosine(38)-C(5))-methyltransferase	342	0	77.44	P:GO:0000723; C:GO:0000786; P:GO:0002230; F:GO:0003886; C:GO:0005730; P:GO:0006979; F:GO:0008175; P:GO:0008340; P:GO:0009408; C:GO:0010494; C:GO:0016363; P:GO:0016458; P:GO:0030488; P:GO:0043045; P:GO:0044026; P:GO:0045089	P:telomere maintenance; C:nucleosome; P:positive regulation of defense response to virus by host; F:DNA (cytosine-5-)-methyltransferase activity; C:nucleolus; P:response to oxidative stress; F:tRNA methyltransferase activity; P:determination of adult lifespan; P:response to heat; C:cytoplasmic stress granule; C:nuclear matrix; P:gene silencing; P:tRNA methylation; P:DNA methylation involved in em…	EC:2.1.1.37	DNA (cytosine-5-)-methyltransferase
maker-CrufTF_contig_1195-augustus-gene-0.21-mRNA-1_protein_AED_0.01_eAED_0.01_QI_472|1|1|1|0.5|0.6|5|216|	AT-rich interactive domain-containing 4B	2559	0	83	F:GO:0003677	F:DNA binding
maker-CrufTF_contig_537-augustus-gene-0.8-mRNA-1_protein_AED_0.21_eAED_0.21_QI_0|0.77|0.6|1|0.33|0.3|10|0|	poly(A) RNA polymerase gld-2 homolog B-like isoform X1	1373	0	80.11
maker-CrufTF_contig_537-augustus-gene-0.9-mRNA-1_protein_AED_0.09_eAED_0.09_QI_164|0.5|0.66|1|0.5|0.66|3|0|	28S ribosomal mitochondrial	484	0	70.61	F:GO:0003735; C:GO:0005739; C:GO:0005840; P:GO:0006412	F:structural constituent of ribosome; C:mitochondrion; C:ribosome; P:translation
maker-CrufTF_contig_1241-exonerate_protein2genome-gene-0.0-mRNA-1_protein_AED_0.22_eAED_0.22_QI_0|-1|0|1|-1|0|1|0|	---NA---	46
maker-CrufTF_contig_1090-augustus-gene-0.7-mRNA-1_protein_AED_0.07_eAED_0.07_QI_270|1|1|1|0.81|0.82|17|144|	myosin-9 isoform X2	1837	0	84.45
maker-CrufTF_contig_1449-augustus-gene-0.5-mRNA-1_protein_AED_0.08_eAED_0.08_QI_362|1|1|1|0.8|0.66|6|10|	nucleoside hydrolase	355	0	78.01	F:GO:0016787	F:hydrolase activity
maker-CrufTF_contig_1518-exonerate_est2genome-gene-0.0-mRNA-1_protein_AED_0.03_eAED_0.03_QI_472|1|1|1|0|0|2|340|	mitochondrial thiamine pyrophosphate carrier	342	0	87.19	P:GO:0006839; F:GO:0015619; C:GO:0016021; P:GO:0030974; P:GO:0055085	P:mitochondrial transport; F:thiamine pyrophosphate-transporting ATPase activity; C:integral component of membrane; P:thiamine pyrophosphate transmembrane transport; P:transmembrane transport
maker-CrufTF_contig_973-augustus-gene-0.4-mRNA-1_protein_AED_0.06_eAED_0.06_QI_0|0.83|0.71|1|0.83|0.71|7|175|	AF4 FMR2 family member 4	585	0	76.21
maker-CrufTF_contig_1320-augustus-gene-0.9-mRNA-1_protein_AED_0.03_eAED_0.03_QI_97|1|1|1|0.5|0.6|5|168|	Cytochrome P450 4g15	589	0	91.26	F:GO:0004497; F:GO:0005506; C:GO:0016021; F:GO:0016705; P:GO:0019233; F:GO:0020037; P:GO:0055114	F:monooxygenase activity; F:iron ion binding; C:integral component of membrane; F:oxidoreductase activity, acting on paired donors, with incorporation or reduction of molecular oxygen; P:sensory perception of pain; F:heme binding; P:oxidation-reduction process
maker-CrufTF_contig_1307-exonerate_protein2genome-gene-0.0-mRNA-1_protein_AED_0.03_eAED_0.03_QI_0|-1|0|1|-1|0|1|0|	endothelin-converting enzyme 1	645	0	70.72	F:GO:0004222; P:GO:0006508	F:metalloendopeptidase activity; P:proteolysis	EC:3.4.24	Acting on peptide bonds (peptidases)
maker-CrufTF_contig_1663-augustus-gene-0.12-mRNA-1_protein_AED_0.21_eAED_0.21_QI_174|0|0.5|1|0|0|2|0|	G2 mitotic-specific cyclin-B3	570	0	75.07	P:GO:0000079; C:GO:0005634; P:GO:0010389; F:GO:0019901	P:regulation of cyclin-dependent protein serine/threonine kinase activity; C:nucleus; P:regulation of G2/M transition of mitotic cell cycle; F:protein kinase binding
maker-CrufTF_contig_1663-augustus-gene-0.13-mRNA-1_protein_AED_0.25_eAED_0.25_QI_414|0.66|1|1|0|0|4|423|	inorganic phosphate cotransporter	144	7.2188e-30	76.32	C:GO:0016021; P:GO:0055085	C:integral component of membrane; P:transmembrane transport
maker-CrufTF_contig_1142-augustus-gene-0.11-mRNA-1_protein_AED_0.15_eAED_0.15_QI_426|1|1|1|0|0|8|246|	DNA-directed RNA polymerase III subunit RPC3	521	0	85.05	F:GO:0003677; F:GO:0003899; P:GO:0006351	F:DNA binding; F:DNA-directed 5'-3' RNA polymerase activity; P:transcription, DNA-templated	EC:2.7.7.6	DNA-directed RNA polymerase
maker-CrufTF_contig_1142-augustus-gene-0.14-mRNA-1_protein_AED_0.10_eAED_0.10_QI_75|1|0.83|1|0.8|0.83|6|0|	esterase E4 isoform X2	505	0	94.48	P:GO:0008152; C:GO:0016021; F:GO:0016787	P:metabolic process; C:integral component of membrane; F:hydrolase activity
maker-CrufTF_contig_1012-exonerate_protein2genome-gene-0.0-mRNA-1_protein_AED_0.06_eAED_0.06_QI_0|0|0|1|0|0|5|0|	Serine threonine- kinase NLK	381	0	98.52	P:GO:0000165; F:GO:0004707; F:GO:0005524; C:GO:0005622	P:MAPK cascade; F:MAP kinase activity; F:ATP binding; C:intracellular	EC:2.7.11; EC:2.7.11.24	Transferring phosphorus-containing groups; Mitogen-activated protein kinase
maker-CrufTF_contig_501-augustus-gene-0.8-mRNA-1_protein_AED_0.03_eAED_0.03_QI_158|1|0.66|1|0.5|0.33|3|0|	chitinase CG5210	454	0	86.53	F:GO:0004568; P:GO:0005975; P:GO:0006032	F:chitinase activity; P:carbohydrate metabolic process; P:chitin catabolic process	EC:3.2.1.14	Chitinase
maker-CrufTF_contig_495-augustus-gene-0.5-mRNA-1_protein_AED_0.05_eAED_0.05_QI_181|1|1|1|0.4|0.66|6|295|	Pyrazinamidase nicotinamidase	358	0	97.11	F:GO:0003824; F:GO:0005509; P:GO:0008152	F:catalytic activity; F:calcium ion binding; P:metabolic process
maker-CrufTF_contig_547-augustus-gene-0.10-mRNA-1_protein_AED_0.12_eAED_0.12_QI_523|0.93|0.93|1|0.4|0.37|16|383|	ubiquitin carboxyl-terminal hydrolase 32 isoform X2	1635	0	86.99	F:GO:0004843; F:GO:0005509; P:GO:0006511; P:GO:0016579	F:thiol-dependent ubiquitin-specific protease activity; F:calcium ion binding; P:ubiquitin-dependent protein catabolic process; P:protein deubiquitination	EC:3.4.19.12	Ubiquitinyl hydrolase 1
maker-CrufTF_contig_547-exonerate_protein2genome-gene-0.2-mRNA-1_protein_AED_0.21_eAED_0.21_QI_0|0|0|1|0|0|3|0|	ras-related Rab-8A	162	1.55503e-89	93.87	F:GO:0003712; F:GO:0005525; C:GO:0005768; C:GO:0005886; P:GO:0006357; P:GO:0006904; P:GO:0007264; C:GO:0008021; P:GO:0009306; C:GO:0016592; C:GO:0030140; P:GO:0032869; P:GO:0048210; P:GO:0072659	F:transcription coregulator activity; F:GTP binding; C:endosome; C:plasma membrane; P:regulation of transcription by RNA polymerase II; P:vesicle docking involved in exocytosis; P:small GTPase mediated signal transduction; C:synaptic vesicle; P:protein secretion; C:mediator complex; C:trans-Golgi network transport vesicle; P:cellular response to insulin stimulus; P:Golgi vesicle fusion to target …
maker-CrufTF_contig_429-augustus-gene-0.6-mRNA-1_protein_AED_0.03_eAED_0.03_QI_494|0.9|0.90|1|0.9|0.90|11|1090|	transport Sec24C	1193	0	84.63	P:GO:0006886; P:GO:0006888; F:GO:0008270; C:GO:0030127	P:intracellular protein transport; P:endoplasmic reticulum to Golgi vesicle-mediated transport; F:zinc ion binding; C:COPII vesicle coat
maker-CrufTF_contig_160-augustus-gene-0.5-mRNA-1_protein_AED_0.04_eAED_0.04_QI_0|1|1|1|0.11|0.1|10|199|	diacylglycerol kinase 1	857	0	83.19	F:GO:0004143; F:GO:0005509; F:GO:0005524; C:GO:0005622; P:GO:0007205; P:GO:0016310; P:GO:0035556	F:diacylglycerol kinase activity; F:calcium ion binding; F:ATP binding; C:intracellular; P:protein kinase C-activating G protein-coupled receptor signaling pathway; P:phosphorylation; P:intracellular signal transduction	EC:2.7.1.107	Diacylglycerol kinase (ATP)
augustus_masked-CrufTF_contig_690-processed-gene-0.2-mRNA-1_protein_AED_0.09_eAED_0.09_QI_0|-1|0|1|-1|1|1|0|	trypsin alpha-3-like	235	4.541e-128	72.1	F:GO:0004252; P:GO:0006508	F:serine-type endopeptidase activity; P:proteolysis	EC:3.4.21	Acting on peptide bonds (peptidases)
maker-CrufTF_contig_690-augustus-gene-0.38-mRNA-1_protein_AED_0.10_eAED_0.10_QI_521|0.75|0.69|1|0.83|0.84|13|0|	EH domain-binding 1 isoform X3	1111	0	68.72
maker-CrufTF_contig_690-augustus-gene-0.40-mRNA-1_protein_AED_0.16_eAED_0.16_QI_156|0.66|0.75|1|1|0.75|4|0|	myeloid leukemia factor isoform X1	400	6.76908e-180	71.68
maker-CrufTF_contig_690-exonerate_protein2genome-gene-0.22-mRNA-1_protein_AED_0.03_eAED_0.03_QI_0|-1|0|1|-1|0|1|0|	trypsin beta	269	3.64191e-119	71.61	F:GO:0004252; P:GO:0006508	F:serine-type endopeptidase activity; P:proteolysis	EC:3.4.21	Acting on peptide bonds (peptidases)
maker-CrufTF_contig_1601-augustus-gene-0.19-mRNA-1_protein_AED_0.11_eAED_0.11_QI_165|0.75|0.66|1|0|0.22|9|0|	transmembrane 87A	501	0	76.34	C:GO:0016021	C:integral component of membrane
maker-CrufTF_contig_1601-augustus-gene-0.17-mRNA-1_protein_AED_0.24_eAED_0.24_QI_100|0.33|0.5|1|0.66|0.75|4|0|	WD repeat-containing and planar cell polarity effector fritz	641	0	67.6
maker-CrufTF_contig_1601-augustus-gene-0.20-mRNA-1_protein_AED_0.04_eAED_0.04_QI_158|1|1|1|0|0|4|92|	39S ribosomal mitochondrial	183	4.62342e-115	85.86	C:GO:0005761	C:mitochondrial ribosome
maker-CrufTF_contig_910-exonerate_protein2genome-gene-0.0-mRNA-1_protein_AED_0.09_eAED_0.10_QI_0|0|0|1|0|0|7|0|	cytohesin-1 isoform X2	315	0	99.05	F:GO:0005086; P:GO:0032012; P:GO:0043547	F:ARF guanyl-nucleotide exchange factor activity; P:regulation of ARF protein signal transduction; P:positive regulation of GTPase activity
augustus_masked-CrufTF_contig_102-processed-gene-0.0-mRNA-1_protein_AED_0.23_eAED_0.34_QI_0|0|0|0.85|1|1|7|0|	acetylcholinesterase	409	0	91.46	P:GO:0001507; F:GO:0003990; C:GO:0016021; C:GO:0043083	P:acetylcholine catabolic process in synaptic cleft; F:acetylcholinesterase activity; C:integral component of membrane; C:synaptic cleft	EC:3.1.1.8; EC:3.1.1.7; EC:3.1.1.1	Cholinesterase; Acetylcholinesterase; Carboxylesterase
maker-CrufTF_contig_102-augustus-gene-0.10-mRNA-1_protein_AED_0.05_eAED_0.05_QI_0|0|0|1|1|1|3|0|	osiris 16	298	3.55762e-145	72.93	C:GO:0005887	C:integral component of plasma membrane
maker-CrufTF_contig_1683-augustus-gene-0.12-mRNA-1_protein_AED_0.06_eAED_0.06_QI_1785|0.95|0.95|1|0.71|0.68|22|288|	vacuolar sorting-associated 13A	2693	0	72.32
maker-CrufTF_contig_1683-augustus-gene-0.14-mRNA-1_protein_AED_0.00_eAED_0.00_QI_116|1|1|1|0|0|2|109|	LDLR chaperone boca	182	4.18901e-102	92.28
augustus_masked-CrufTF_contig_1683-processed-gene-0.3-mRNA-1_protein_AED_0.00_eAED_0.00_QI_0|-1|0|1|-1|1|1|0|	ribulose-phosphate 3-epimerase	222	4.59938e-152	93.52	F:GO:0004750; P:GO:0005975; P:GO:0006098; F:GO:0046872	F:ribulose-phosphate 3-epimerase activity; P:carbohydrate metabolic process; P:pentose-phosphate shunt; F:metal ion binding	EC:5.1.3.1	Ribulose-phosphate 3-epimerase
augustus_masked-CrufTF_contig_1683-processed-gene-0.4-mRNA-1_protein_AED_0.03_eAED_0.03_QI_0|0|0|1|1|1|2|0|	flocculation FLO11	668	0	61.81
augustus_masked-CrufTF_contig_721-processed-gene-0.4-mRNA-1_protein_AED_0.06_eAED_0.06_QI_0|-1|0|1|-1|1|1|0|	M-phase phospho 6	162	1.05628e-59	71.84
maker-CrufTF_contig_721-augustus-gene-0.20-mRNA-1_protein_AED_0.22_eAED_0.22_QI_94|0.4|0.16|1|1|1|6|0|	nucleolar complex 2 homolog	1098	0	64.42
maker-CrufTF_contig_721-augustus-gene-0.23-mRNA-1_protein_AED_0.05_eAED_0.05_QI_60|1|1|1|0|0|5|55|	ubiquinone biosynthesis O- mitochondrial	310	9.47372e-160	82.14	P:GO:0006744; F:GO:0008425; F:GO:0010420; C:GO:0031314; P:GO:0032259; F:GO:0061542	P:ubiquinone biosynthetic process; F:2-polyprenyl-6-methoxy-1,4-benzoquinone methyltransferase activity; F:polyprenyldihydroxybenzoate methyltransferase activity; C:extrinsic component of mitochondrial inner membrane; P:methylation; F:3-demethylubiquinone-n 3-O-methyltransferase activity
maker-CrufTF_contig_721-augustus-gene-0.21-mRNA-1_protein_AED_0.07_eAED_0.07_QI_255|1|0.75|1|0.66|0.75|4|0|	Transcription factor E2F2	333	0	74.58	F:GO:0003677; F:GO:0003700; C:GO:0005634; C:GO:0005667; P:GO:0006351; P:GO:0006355	F:DNA binding; F:DNA-binding transcription factor activity; C:nucleus; C:transcription factor complex; P:transcription, DNA-templated; P:regulation of transcription, DNA-templated
maker-CrufTF_contig_977-augustus-gene-0.10-mRNA-1_protein_AED_0.01_eAED_0.01_QI_208|1|1|1|0.25|0.11|9|630|	disks large homolog 5	1778	0	75.24
maker-CrufTF_contig_977-augustus-gene-0.11-mRNA-1_protein_AED_0.00_eAED_0.00_QI_265|1|1|1|0|0|3|686|	F-actin-capping subunit beta	276	0	98.14	P:GO:0000902; F:GO:0003779; C:GO:0005869; C:GO:0005912; P:GO:0007015; P:GO:0007018; P:GO:0007298; P:GO:0007303; C:GO:0008290; P:GO:0010591; P:GO:0035220; P:GO:0045887; P:GO:0046329; F:GO:0046982; P:GO:0051016; P:GO:0051490; C:GO:0071203	P:cell morphogenesis; F:actin binding; C:dynactin complex; C:adherens junction; P:actin filament organization; P:microtubule-based movement; P:border follicle cell migration; P:cytoplasmic transport, nurse cell to oocyte; C:F-actin capping protein complex; P:regulation of lamellipodium assembly; P:wing disc development; P:positive regulation of synaptic growth at neuromuscular junction; P:negativ…
maker-CrufTF_contig_977-exonerate_protein2genome-gene-0.4-mRNA-1_protein_AED_0.20_eAED_0.21_QI_0|0|0|1|0|0|6|0|	acid-sensing ion channel 5 isoform X1	205	7.33509e-136	69.82	F:GO:0005272; C:GO:0016021; P:GO:0035725	F:sodium channel activity; C:integral component of membrane; P:sodium ion transmembrane transport
maker-CrufTF_contig_1695-augustus-gene-0.3-mRNA-1_protein_AED_0.01_eAED_0.01_QI_159|1|1|1|0|0|8|792|	manganese-transporting ATPase 13A1	1224	0	87.02	F:GO:0005524; P:GO:0006812; C:GO:0016021; F:GO:0016887; F:GO:0046872	F:ATP binding; P:cation transport; C:integral component of membrane; F:ATPase activity; F:metal ion binding	EC:3.6.1.3; EC:3.6.1.15	Adenosinetriphosphatase; Nucleoside-triphosphate phosphatase
augustus_masked-CrufTF_contig_22-processed-gene-0.0-mRNA-1_protein_AED_0.28_eAED_0.28_QI_0|0|0|1|1|1|2|0|	spartin isoform X2	235	2.31785e-151	85.35
maker-CrufTF_contig_288-exonerate_protein2genome-gene-0.0-mRNA-1_protein_AED_0.11_eAED_0.11_QI_0|0|0|1|0|0|8|0|	zinc transporter 2	410	0	71.41	F:GO:0008324; C:GO:0016021; P:GO:0098655	F:cation transmembrane transporter activity; C:integral component of membrane; P:cation transmembrane transport
maker-CrufTF_contig_672-augustus-gene-0.15-mRNA-1_protein_AED_0.08_eAED_0.08_QI_0|0.5|0|1|1|0.66|3|0|	trichohyalin isoform X2	629	0	64.97	P:GO:0050832	P:defense response to fungus
maker-CrufTF_contig_672-augustus-gene-0.13-mRNA-1_protein_AED_0.08_eAED_0.08_QI_140|1|0.8|1|0.75|0.6|5|0|	6-phosphogluconate decarboxylating	496	0	92.31	F:GO:0004616; C:GO:0005739; P:GO:0006098; P:GO:0019521; P:GO:0055114	F:phosphogluconate dehydrogenase (decarboxylating) activity; C:mitochondrion; P:pentose-phosphate shunt; P:D-gluconate metabolic process; P:oxidation-reduction process	EC:1.1.1.44	Phosphogluconate dehydrogenase (NADP(+)-dependent, decarboxylating)
maker-CrufTF_contig_672-augustus-gene-0.14-mRNA-1_protein_AED_0.11_eAED_0.12_QI_0|0.33|0.25|1|0.66|0.75|4|0|	RUN domain-containing 1	821	0	76.8
maker-CrufTF_contig_672-exonerate_est2genome-gene-0.3-mRNA-1_protein_AED_0.01_eAED_0.01_QI_133|1|1|1|0|0|3|152|	bcn92	92	3.12046e-53	88.98
maker-CrufTF_contig_528-augustus-gene-0.4-mRNA-1_protein_AED_0.12_eAED_0.12_QI_192|0.92|0.92|1|0|0|14|160|	structural maintenance of chromosomes 5	902	0	68.18	P:GO:0000724; P:GO:0007062; C:GO:0030915; P:GO:0071139	P:double-strand break repair via homologous recombination; P:sister chromatid cohesion; C:Smc5-Smc6 complex; P:resolution of recombination intermediates
maker-CrufTF_contig_188-augustus-gene-0.4-mRNA-1_protein_AED_0.16_eAED_0.16_QI_0|0|0|1|0|0|4|0|	apterous isoform X2	255	0	92.71	F:GO:0000977; C:GO:0005634; P:GO:0006351; P:GO:0007411; P:GO:0007419; P:GO:0007451; P:GO:0007476; P:GO:0007479; P:GO:0007517; P:GO:0007526; F:GO:0008270; P:GO:0036011; P:GO:0045165; P:GO:0045944; P:GO:0048190; P:GO:0048735; P:GO:0060033	F:RNA polymerase II regulatory region sequence-specific DNA binding; C:nucleus; P:transcription, DNA-templated; P:axon guidance; P:ventral cord development; P:dorsal/ventral lineage restriction, imaginal disc; P:imaginal disc-derived wing morphogenesis; P:leg disc proximal/distal pattern formation; P:muscle organ development; P:larval somatic muscle development; F:zinc ion binding; P:imaginal dis…
maker-CrufTF_contig_762-augustus-gene-0.4-mRNA-1_protein_AED_0.34_eAED_0.34_QI_0|0|0|1|1|1|2|0|	small conductance calcium-activated potassium channel	184	6.99398e-103	88.63	F:GO:0005516; C:GO:0016021; F:GO:0016286; P:GO:0071805	F:calmodulin binding; C:integral component of membrane; F:small conductance calcium-activated potassium channel activity; P:potassium ion transmembrane transport
maker-CrufTF_contig_1189-augustus-gene-0.6-mRNA-1_protein_AED_0.03_eAED_0.03_QI_405|1|1|1|0.33|0.25|4|328|	Ubiquitin-conjugating enzyme E2 28	467	0	79.87
maker-CrufTF_contig_1189-augustus-gene-0.8-mRNA-1_protein_AED_0.32_eAED_0.33_QI_0|0|0|1|0|0|4|0|	solute carrier family 17 member 9	182	1.18e-56	91.99	F:GO:0008270; C:GO:0016021; P:GO:0055085	F:zinc ion binding; C:integral component of membrane; P:transmembrane transport
maker-CrufTF_contig_404-exonerate_est2genome-gene-0.0-mRNA-1_protein_AED_0.04_eAED_0.04_QI_276|1|0.5|1|0|0|2|0|	alpha- kinase 1	313	1.21194e-83	55.36
maker-CrufTF_contig_199-augustus-gene-0.7-mRNA-1_protein_AED_0.02_eAED_0.02_QI_279|1|1|1|0.5|0.33|3|584|	cathepsin l	338	0	91.65	C:GO:0005764; P:GO:0006508; P:GO:0007275; F:GO:0008234; P:GO:0030154	C:lysosome; P:proteolysis; P:multicellular organism development; F:cysteine-type peptidase activity; P:cell differentiation
maker-CrufTF_contig_70-exonerate_est2genome-gene-0.0-mRNA-1_protein_AED_0.08_eAED_0.08_QI_14|1|1|1|0|0|4|192|	T-box transcription factor TBX6	404	0	71.17	F:GO:0000981; F:GO:0001158; P:GO:0001700; C:GO:0005634; P:GO:0006351; P:GO:0035051; P:GO:0035294; P:GO:0045944; P:GO:0061327	F:DNA-binding transcription factor activity, RNA polymerase II-specific; F:enhancer sequence-specific DNA binding; P:embryonic development via the syncytial blastoderm; C:nucleus; P:transcription, DNA-templated; P:cardiocyte differentiation; P:determination of wing disc primordium; P:positive regulation of transcription by RNA polymerase II; P:anterior Malpighian tubule development
maker-CrufTF_contig_139-augustus-gene-0.5-mRNA-1_protein_AED_0.34_eAED_0.35_QI_194|0.66|0.75|1|0.66|0.5|4|0|	Sex determination	217	3.75186e-74	84.08	P:GO:0002118; F:GO:0003676; F:GO:0003700; P:GO:0007417; P:GO:0007517; P:GO:0007530; P:GO:0007620; P:GO:0016199; P:GO:0016543; P:GO:0044719; P:GO:0045433; P:GO:0046661; F:GO:0046872; P:GO:0048047; P:GO:0048813	P:aggressive behavior; F:nucleic acid binding; F:DNA-binding transcription factor activity; P:central nervous system development; P:muscle organ development; P:sex determination; P:copulation; P:axon midline choice point recognition; P:male courtship behavior, orientation prior to leg tapping and wing vibration; P:regulation of imaginal disc-derived wing size; P:male courtship behavior, veined wi…
maker-CrufTF_contig_380-augustus-gene-0.23-mRNA-1_protein_AED_0.04_eAED_0.04_QI_196|1|1|1|0|0|9|303|	dystrophin-1 isoform X1	664	0	72.32	F:GO:0008270	F:zinc ion binding
maker-CrufTF_contig_380-augustus-gene-0.25-mRNA-1_protein_AED_0.31_eAED_0.31_QI_253|1|1|1|0.66|0.75|4|429|	glucose-induced degradation 8 homolog	228	2.18071e-151	93.33	F:GO:0000166	F:nucleotide binding
maker-CrufTF_contig_380-exonerate_est2genome-gene-0.2-mRNA-1_protein_AED_0.25_eAED_0.25_QI_340|1|1|1|0|0|5|316|	solute carrier family 35 member E1 homolog	378	0	90.62	C:GO:0016021	C:integral component of membrane
maker-CrufTF_contig_380-augustus-gene-0.29-mRNA-1_protein_AED_0.02_eAED_0.02_QI_177|1|0.66|1|0|0|3|0|	Glycine N-acyltransferase 2	232	1.15359e-109	67.67	C:GO:0005739; F:GO:0047961	C:mitochondrion; F:glycine N-acyltransferase activity	EC:2.3.1.13	Glycine N-acyltransferase
maker-CrufTF_contig_380-augustus-gene-0.28-mRNA-1_protein_AED_0.02_eAED_0.02_QI_113|1|1|1|0|0|2|194|	nucleoporin NUP53	361	0	72.03	F:GO:0000166; C:GO:0031965; P:GO:0055085	F:nucleotide binding; C:nuclear membrane; P:transmembrane transport
maker-CrufTF_contig_380-augustus-gene-0.27-mRNA-1_protein_AED_0.11_eAED_0.11_QI_209|0.8|0.81|1|0.73|0.68|16|193|	probable ATP-dependent RNA helicase DDX46	1721	0	78.65	P:GO:0000724; F:GO:0003676; F:GO:0004386; F:GO:0005524; C:GO:0030915; P:GO:0071139	P:double-strand break repair via homologous recombination; F:nucleic acid binding; F:helicase activity; F:ATP binding; C:Smc5-Smc6 complex; P:resolution of recombination intermediates	EC:3.6.1.15	Nucleoside-triphosphate phosphatase
maker-CrufTF_contig_1386-augustus-gene-0.7-mRNA-1_protein_AED_0.00_eAED_0.00_QI_183|1|1|1|0|0|4|241|	neuropeptide F-like	94	6.46691e-49	80.66	P:GO:0007218	P:neuropeptide signaling pathway
maker-CrufTF_contig_1386-augustus-gene-0.8-mRNA-1_protein_AED_0.10_eAED_0.10_QI_201|0.83|0.85|1|0|0|7|0|	synaptic vesicle glyco 2B	494	0	74.05	C:GO:0016021; P:GO:0055085	C:integral component of membrane; P:transmembrane transport
maker-CrufTF_contig_306-augustus-gene-0.7-mRNA-1_protein_AED_0.03_eAED_0.03_QI_288|1|1|1|0|0|7|169|	ATP-binding cassette sub-family G member 1	684	0	82.4	F:GO:0005524; C:GO:0016021; F:GO:0016887	F:ATP binding; C:integral component of membrane; F:ATPase activity	EC:3.6.1.3; EC:3.6.1.15	Adenosinetriphosphatase; Nucleoside-triphosphate phosphatase
maker-CrufTF_contig_1517-augustus-gene-0.2-mRNA-1_protein_AED_0.04_eAED_0.04_QI_55|1|0.75|1|0|0|4|0|	venom allergen 5	264	1.18097e-129	78.48
augustus_masked-CrufTF_contig_397-processed-gene-0.1-mRNA-1_protein_AED_0.17_eAED_0.17_QI_118|0.75|0.8|1|0.25|0.2|5|0|	serine-rich adhesin for platelets	778	0	92.98	F:GO:0008083	F:growth factor activity
maker-CrufTF_contig_1661-exonerate_protein2genome-gene-0.0-mRNA-1_protein_AED_0.21_eAED_0.21_QI_0|-1|0|1|-1|0|1|0|	Voltage-dependent calcium channel type A subunit alpha-	88	4.29276e-36	99.4	F:GO:0005245; F:GO:0005509; C:GO:0005891; P:GO:0034765; P:GO:0070588	F:voltage-gated calcium channel activity; F:calcium ion binding; C:voltage-gated calcium channel complex; P:regulation of ion transmembrane transport; P:calcium ion transmembrane transport
maker-CrufTF_contig_190-exonerate_est2genome-gene-0.0-mRNA-1_protein_AED_0.01_eAED_0.01_QI_172|1|1|1|0|0|4|973|	hypothetical protein FF38_11808	565	0	53.04	F:GO:0046872	F:metal ion binding
maker-CrufTF_contig_190-exonerate_protein2genome-gene-0.2-mRNA-1_protein_AED_0.35_eAED_0.35_QI_0|0|0|1|0|0|5|0|	chaoptin isoform X1	251	1.10301e-116	75.28
augustus_masked-CrufTF_contig_553-processed-gene-0.2-mRNA-1_protein_AED_0.37_eAED_0.44_QI_317|0|0.5|1|1|1|2|0|	PI-PLC X domain-containing 1	393	3.9309e-144	71.27	F:GO:0016787	F:hydrolase activity
maker-CrufTF_contig_1465-augustus-gene-0.6-mRNA-1_protein_AED_0.21_eAED_0.21_QI_8|0.66|0.85|1|1|1|7|225|	suppressor of forked	447	4.60501e-134	89.58	C:GO:0005634; P:GO:0006397	C:nucleus; P:mRNA processing
maker-CrufTF_contig_955-augustus-gene-0.5-mRNA-1_protein_AED_0.06_eAED_0.06_QI_0|0.66|0.75|0.75|0|0|4|89|	fibrinogen C domain-containing 1-A-like	242	7.01228e-67	68.5
maker-CrufTF_contig_949-augustus-gene-0.3-mRNA-1_protein_AED_0.12_eAED_0.12_QI_0|0.8|0.83|1|0|0|6|0|	probable cytochrome P450 308a1	329	0	72.26	F:GO:0004497; F:GO:0005506; F:GO:0016705; F:GO:0020037; P:GO:0055114	F:monooxygenase activity; F:iron ion binding; F:oxidoreductase activity, acting on paired donors, with incorporation or reduction of molecular oxygen; F:heme binding; P:oxidation-reduction process
maker-CrufTF_contig_949-exonerate_protein2genome-gene-0.1-mRNA-1_protein_AED_0.05_eAED_0.06_QI_0|0|0|1|0|0|3|0|	cholecystokinin receptor-like	257	3.21127e-129	77.34	F:GO:0004930; P:GO:0007186; C:GO:0016021	F:G protein-coupled receptor activity; P:G protein-coupled receptor signaling pathway; C:integral component of membrane
maker-CrufTF_contig_836-augustus-gene-0.23-mRNA-1_protein_AED_0.01_eAED_0.01_QI_366|1|1|1|0|0|3|148|	glutathione S-transferase 1	223	1.28577e-153	91.99	F:GO:0016740	F:transferase activity
maker-CrufTF_contig_836-augustus-gene-0.22-mRNA-1_protein_AED_0.10_eAED_0.10_QI_133|0.8|0.90|1|1|1|11|360|	epidermal growth factor receptor substrate 15-like 1 isoform X1	1224	0	70.9	F:GO:0005509; P:GO:0006897	F:calcium ion binding; P:endocytosis
maker-CrufTF_contig_836-exonerate_est2genome-gene-0.2-mRNA-1_protein_AED_0.00_eAED_0.00_QI_149|1|1|1|0|0|2|81|	coiled-coil-helix-coiled-coil-helix domain-containing 1	122	1.00009e-81	89.41
maker-CrufTF_contig_836-augustus-gene-0.24-mRNA-1_protein_AED_0.00_eAED_0.00_QI_288|1|1|1|0|0|3|298|	neuralized 2	341	8.36025e-176	75.42	C:GO:0005622; P:GO:0035556	C:intracellular; P:intracellular signal transduction
maker-CrufTF_contig_836-augustus-gene-0.25-mRNA-1_protein_AED_0.32_eAED_0.32_QI_0|0|0|1|0|0|2|0|	suppressor APC domain-containing 2	192	2.61252e-109	81.1
maker-CrufTF_contig_728-augustus-gene-0.16-mRNA-1_protein_AED_0.02_eAED_0.02_QI_380|0.66|0.5|1|0.66|0.75|4|2446|	transcription initiation factor TFIID subunit 13	110	1.22278e-65	78.83	C:GO:0005669; P:GO:0006367; F:GO:0016251; F:GO:0046982	C:transcription factor TFIID complex; P:transcription initiation from RNA polymerase II promoter; F:RNA polymerase II general transcription initiation factor activity; F:protein heterodimerization activity
maker-CrufTF_contig_728-augustus-gene-0.17-mRNA-1_protein_AED_0.05_eAED_0.05_QI_93|0.8|0.72|1|0.5|0.54|11|824|	Niemann-Pick C1 isoform X1	1374	0	86
maker-CrufTF_contig_137-augustus-gene-0.15-mRNA-1_protein_AED_0.08_eAED_0.08_QI_720|0.63|0.75|0.91|0.18|0.41|12|166|	winged eye isoform X2	2152	0	59.4	F:GO:0003682; P:GO:0030154	F:chromatin binding; P:cell differentiation
maker-CrufTF_contig_1297-exonerate_protein2genome-gene-0.0-mRNA-1_protein_AED_0.11_eAED_0.11_QI_0|0|0|1|0|0|2|0|	APOPT family mitochondrial	152	4.41909e-66	82.39
augustus_masked-CrufTF_contig_612-processed-gene-0.1-mRNA-1_protein_AED_0.14_eAED_0.14_QI_0|0.5|0|1|1|1|3|0|	kekkon- isoform A	849	0	71.53	C:GO:0016021	C:integral component of membrane
maker-CrufTF_contig_828-augustus-gene-0.4-mRNA-1_protein_AED_0.04_eAED_0.04_QI_0|0.81|0.75|0.91|0.72|0.66|12|476|	FH1 FH2 domain-containing 3	644	0	93.38	F:GO:0000062	F:fatty-acyl-CoA binding
maker-CrufTF_contig_1491-augustus-gene-0.6-mRNA-1_protein_AED_0.04_eAED_0.04_QI_0|0.75|0.6|0.8|1|1|5|466|	long-chain fatty acid transport 4	757	0	87.37	F:GO:0003824; P:GO:0008152; C:GO:0016021	F:catalytic activity; P:metabolic process; C:integral component of membrane
maker-CrufTF_contig_1691-exonerate_protein2genome-gene-0.0-mRNA-1_protein_AED_0.01_eAED_0.01_QI_0|0|0|1|0|0|2|0|	hypothetical protein FF38_14262	203	4.54987e-107	61.85	C:GO:0016020; C:GO:0016021	C:membrane; C:integral component of membrane
maker-CrufTF_contig_392-augustus-gene-0.4-mRNA-1_protein_AED_0.28_eAED_0.29_QI_0|0|0|1|1|1|5|0|	probable phospholipid-transporting ATPase VA isoform X1	212	3.37178e-129	94.99	F:GO:0000287; F:GO:0004012; F:GO:0005524; C:GO:0016021; P:GO:0045332	F:magnesium ion binding; F:phospholipid-translocating ATPase activity; F:ATP binding; C:integral component of membrane; P:phospholipid translocation	EC:3.6.1.3; EC:3.6.3.1; EC:3.6.1.15	Adenosinetriphosphatase; Phospholipid-translocating ATPase; Nucleoside-triphosphate phosphatase
maker-CrufTF_contig_392-exonerate_protein2genome-gene-0.1-mRNA-1_protein_AED_0.31_eAED_0.50_QI_0|-1|0|1|-1|0|1|0|	---NA---	50
maker-CrufTF_contig_633-augustus-gene-0.18-mRNA-1_protein_AED_0.01_eAED_0.01_QI_145|1|1|1|0.6|0.5|6|73|	X-ray repair cross-complementing 5	729	0	72.19	P:GO:0000723; F:GO:0003684; F:GO:0004003; P:GO:0006303; P:GO:0006310; P:GO:0032508; F:GO:0042162; C:GO:0043564	P:telomere maintenance; F:damaged DNA binding; F:ATP-dependent DNA helicase activity; P:double-strand break repair via nonhomologous end joining; P:DNA recombination; P:DNA duplex unwinding; F:telomeric DNA binding; C:Ku70:Ku80 complex	EC:3.6.1.3; EC:3.6.1.15	Adenosinetriphosphatase; Nucleoside-triphosphate phosphatase
maker-CrufTF_contig_633-exonerate_est2genome-gene-0.1-mRNA-1_protein_AED_0.00_eAED_0.00_QI_377|1|1|1|0|0|4|358|	HD domain-containing 2	529	0	73.92
maker-CrufTF_contig_633-augustus-gene-0.19-mRNA-1_protein_AED_0.27_eAED_0.27_QI_198|0.75|0.6|1|0.25|0.2|5|157|	Vanin 1	499	0	65.77	P:GO:0006807; C:GO:0016021; F:GO:0016811	P:nitrogen compound metabolic process; C:integral component of membrane; F:hydrolase activity, acting on carbon-nitrogen (but not peptide) bonds, in linear amides
maker-CrufTF_contig_633-exonerate_est2genome-gene-0.3-mRNA-1_protein_AED_0.28_eAED_0.28_QI_75|1|1|1|0|0|4|94|	Vanin 1	534	0	70.61	P:GO:0006807; C:GO:0016021; F:GO:0016811	P:nitrogen compound metabolic process; C:integral component of membrane; F:hydrolase activity, acting on carbon-nitrogen (but not peptide) bonds, in linear amides
maker-CrufTF_contig_633-exonerate_protein2genome-gene-0.17-mRNA-1_protein_AED_0.07_eAED_0.07_QI_0|0|0|1|0|0|2|0|	Vacuolar -sorting-associated 36	283	6.78545e-166	82.02	F:GO:0032266; F:GO:0043130	F:phosphatidylinositol-3-phosphate binding; F:ubiquitin binding
maker-CrufTF_contig_172-augustus-gene-0.6-mRNA-1_protein_AED_0.03_eAED_0.03_QI_90|1|1|1|0|0|6|317|	RING finger and CHY zinc finger domain-containing 1	514	0	87.78	F:GO:0008270	F:zinc ion binding
maker-CrufTF_contig_172-augustus-gene-0.8-mRNA-1_protein_AED_0.31_eAED_0.31_QI_0|0|0|1|1|1|5|0|	lysophospholipid acyltransferase 7	233	1.9536e-144	81.13	C:GO:0016021; F:GO:0016746	C:integral component of membrane; F:transferase activity, transferring acyl groups
maker-CrufTF_contig_544-augustus-gene-0.2-mRNA-1_protein_AED_0.06_eAED_0.06_QI_466|0.6|0.66|1|0.8|0.66|6|251|	Bromo adjacent homology domain-containing 1	1317	0	70.2	F:GO:0003682	F:chromatin binding
maker-CrufTF_contig_1348-augustus-gene-0.4-mRNA-1_protein_AED_0.03_eAED_0.03_QI_0|0|0|1|1|1|7|0|	proteoglycan 4	627	0	70.53
maker-CrufTF_contig_1104-augustus-gene-0.2-mRNA-1_protein_AED_0.06_eAED_0.06_QI_85|1|1|1|0|0|6|19|	leucine-rich repeat-containing 15	601	0	75.14
maker-CrufTF_contig_668-augustus-gene-0.7-mRNA-1_protein_AED_0.50_eAED_0.99_QI_21|0|0.5|1|0|0|2|0|	---NA---	534
maker-CrufTF_contig_668-augustus-gene-0.8-mRNA-1_protein_AED_0.26_eAED_0.26_QI_0|0.2|0|1|0.6|0.5|6|0|	FH1 FH2 domain-containing 3 isoform X1	513	3.6859e-131	85.73	F:GO:0000062	F:fatty-acyl-CoA binding
maker-CrufTF_contig_129-augustus-gene-0.2-mRNA-1_protein_AED_0.40_eAED_0.40_QI_0|0|0|1|0.5|0.33|3|0|	hypothetical protein FF38_07246, partial	471	3.68641e-84	64.36
maker-CrufTF_contig_129-exonerate_protein2genome-gene-0.1-mRNA-1_protein_AED_0.37_eAED_0.37_QI_0|0|0|1|0|0|2|0|	hypothetical protein FF38_07246, partial	246	2.06762e-76	65.1
maker-CrufTF_contig_329-augustus-gene-0.3-mRNA-1_protein_AED_0.05_eAED_0.05_QI_46|1|1|1|1|1|5|70|	circadian clock-controlled -like	263	3.15555e-99	65.4	C:GO:0016020; C:GO:0016021	C:membrane; C:integral component of membrane
maker-CrufTF_contig_636-augustus-gene-0.3-mRNA-1_protein_AED_0.13_eAED_0.15_QI_429|0.71|0.62|1|0.71|0.62|8|0|	Protein disulfide-isomerase	1985	0	56.68	F:GO:0003756; C:GO:0005783; F:GO:0016853; P:GO:0045454	F:protein disulfide isomerase activity; C:endoplasmic reticulum; F:isomerase activity; P:cell redox homeostasis
maker-CrufTF_contig_1433-exonerate_protein2genome-gene-0.0-mRNA-1_protein_AED_0.00_eAED_0.00_QI_0|-1|0|1|-1|0|1|0|	mediator of RNA polymerase II transcription subunit 15 isoform X1	169	2.96029e-82	67.66	P:GO:0016246	P:RNA interference
maker-CrufTF_contig_317-exonerate_est2genome-gene-0.0-mRNA-1_protein_AED_0.05_eAED_0.05_QI_273|1|1|1|0|0|5|14|	platelet glyco V	524	0	77.82	C:GO:0016021	C:integral component of membrane
augustus_masked-CrufTF_contig_1309-processed-gene-0.2-mRNA-1_protein_AED_0.00_eAED_0.00_QI_0|-1|0|1|-1|1|1|0|	lin-37 homolog	256	8.6929e-133	65.4	P:GO:0007049; C:GO:0017053	P:cell cycle; C:transcriptional repressor complex
maker-CrufTF_contig_1309-augustus-gene-0.9-mRNA-1_protein_AED_0.00_eAED_0.00_QI_381|1|1|1|0|0|2|226|	F-box only 42	756	0	77.1
maker-CrufTF_contig_1309-exonerate_protein2genome-gene-0.8-mRNA-1_protein_AED_0.08_eAED_0.08_QI_0|0|0|1|0|0|2|0|	probable trans-2-enoyl- mitochondrial	319	1.31196e-167	74.1	C:GO:0005739; C:GO:0005875; P:GO:0006631; F:GO:0008270; F:GO:0019166; P:GO:0055114	C:mitochondrion; C:microtubule associated complex; P:fatty acid metabolic process; F:zinc ion binding; F:trans-2-enoyl-CoA reductase (NADPH) activity; P:oxidation-reduction process	EC:1.3.1.38	Trans-2-enoyl-CoA reductase (NADPH)
maker-CrufTF_contig_1406-augustus-gene-0.1-mRNA-1_protein_AED_0.03_eAED_0.04_QI_100|0|0|1|0|0|2|0|	SUN domain-containing ossification factor isoform X3	466	5.51259e-102	57.51	C:GO:0016021	C:integral component of membrane
maker-CrufTF_contig_506-exonerate_protein2genome-gene-0.0-mRNA-1_protein_AED_0.14_eAED_0.14_QI_0|0|0|1|0|0|3|0|	BCL2 adenovirus E1B 19 kDa -interacting 3 isoform X2	158	1.15043e-109	96.49	C:GO:0005740; C:GO:0016021; P:GO:0043065	C:mitochondrial envelope; C:integral component of membrane; P:positive regulation of apoptotic process
maker-CrufTF_contig_738-augustus-gene-0.9-mRNA-1_protein_AED_0.11_eAED_0.11_QI_77|0.66|0.75|1|1|1|4|0|	serine-rich adhesin for platelets-	1962	0	63.59
maker-CrufTF_contig_738-exonerate_protein2genome-gene-0.2-mRNA-1_protein_AED_0.07_eAED_0.07_QI_0|0|0|1|0|0|4|0|	Rhythmically expressed gene 2	260	6.20546e-178	82.29	P:GO:0008152; F:GO:0016787	P:metabolic process; F:hydrolase activity
maker-CrufTF_contig_738-augustus-gene-0.10-mRNA-1_protein_AED_0.02_eAED_0.02_QI_0|0|0|1|0|0|2|0|	mitochondrial assembly of ribosomal large subunit 1	254	1.61454e-155	79.21	P:GO:0008152; F:GO:0016787	P:metabolic process; F:hydrolase activity
maker-CrufTF_contig_982-augustus-gene-0.7-mRNA-1_protein_AED_0.01_eAED_0.01_QI_498|1|1|1|0|0|2|553|	Hexokinase type 2	454	0	86.13	P:GO:0001678; F:GO:0004396; F:GO:0005524; F:GO:0005536; C:GO:0005623; P:GO:0006096; P:GO:0046835	P:cellular glucose homeostasis; F:hexokinase activity; F:ATP binding; F:glucose binding; C:cell; P:glycolytic process; P:carbohydrate phosphorylation	EC:2.7.1.1	Hexokinase
maker-CrufTF_contig_367-augustus-gene-0.3-mRNA-1_protein_AED_0.01_eAED_0.01_QI_79|1|1|1|0|0|5|97|	Leucine-rich repeat-containing 28	365	0	85.39
maker-CrufTF_contig_889-augustus-gene-0.19-mRNA-1_protein_AED_0.03_eAED_0.03_QI_89|1|1|1|0|0|4|8|	UDP- c:betaGal beta-1,3-N-acetylglucosaminyltransferase 1	421	0	73.04	F:GO:0016740; F:GO:0016757	F:transferase activity; F:transferase activity, transferring glycosyl groups
maker-CrufTF_contig_889-augustus-gene-0.20-mRNA-1_protein_AED_0.12_eAED_0.12_QI_0|0|0|1|0.5|0.33|3|0|	actin-binding IPP isoform X2	524	0	76.36
maker-CrufTF_contig_889-augustus-gene-0.21-mRNA-1_protein_AED_0.10_eAED_0.10_QI_211|0.83|0.71|1|0.66|0.57|7|0|	hypothetical protein FF38_02538	432	0	66.58
augustus_masked-CrufTF_contig_889-processed-gene-0.4-mRNA-1_protein_AED_0.12_eAED_0.12_QI_0|-1|0|1|-1|1|1|0|	peptide chain release factor 1- mitochondrial	317	0	86.84	C:GO:0005737; P:GO:0006415; F:GO:0016149	C:cytoplasm; P:translational termination; F:translation release factor activity, codon specific
maker-CrufTF_contig_889-exonerate_protein2genome-gene-0.9-mRNA-1_protein_AED_0.00_eAED_0.00_QI_0|-1|0|1|-1|0|1|0|	exosome complex component RRP41	249	2.05418e-180	93.27
maker-CrufTF_contig_889-augustus-gene-0.18-mRNA-1_protein_AED_0.31_eAED_0.39_QI_0|0|0|1|0|0|3|0|	inositol-trisphosphate 3-kinase A	133	3.18365e-55	69.2	F:GO:0008440; P:GO:0016310	F:inositol-1,4,5-trisphosphate 3-kinase activity; P:phosphorylation	EC:2.7.1.127	Inositol-trisphosphate 3-kinase
maker-CrufTF_contig_889-augustus-gene-0.22-mRNA-1_protein_AED_0.39_eAED_0.39_QI_0|0|0|1|0|0|2|0|	transcription factor Adf-1-like	98	9.10555e-54	65.23	F:GO:0003677; P:GO:0008152; F:GO:0016758	F:DNA binding; P:metabolic process; F:transferase activity, transferring hexosyl groups
maker-CrufTF_contig_1647-augustus-gene-0.3-mRNA-1_protein_AED_0.00_eAED_0.00_QI_79|1|1|1|0|0|3|75|	Phosphatidylserine decarboxylase proenzyme	180	5.85659e-103	76.18	C:GO:0005739; C:GO:0005747	C:mitochondrion; C:mitochondrial respiratory chain complex I
maker-CrufTF_contig_505-augustus-gene-0.7-mRNA-1_protein_AED_0.18_eAED_0.18_QI_417|0.8|0.83|1|0|0|6|198|	elongation of very long chain fatty acids AAEL008004	302	0	89.17	P:GO:0006694; F:GO:0009922; C:GO:0016021; P:GO:0030497; P:GO:0035209; P:GO:0042632	P:steroid biosynthetic process; F:fatty acid elongase activity; C:integral component of membrane; P:fatty acid elongation; P:pupal development; P:cholesterol homeostasis	EC:2.3.1.85	Fatty-acid synthase
maker-CrufTF_contig_26-augustus-gene-0.6-mRNA-1_protein_AED_0.04_eAED_0.04_QI_1044|0.8|0.83|1|0|0|6|1674|	ECT2 isoform X3	254	2.13274e-170	94.3	P:GO:0000902; P:GO:0000910; F:GO:0005089; F:GO:0005096; C:GO:0005634; C:GO:0005737; P:GO:0035023; P:GO:0043547; P:GO:0045666	P:cell morphogenesis; P:cytokinesis; F:Rho guanyl-nucleotide exchange factor activity; F:GTPase activator activity; C:nucleus; C:cytoplasm; P:regulation of Rho protein signal transduction; P:positive regulation of GTPase activity; P:positive regulation of neuron differentiation
maker-CrufTF_contig_26-exonerate_protein2genome-gene-0.2-mRNA-1_protein_AED_0.00_eAED_0.01_QI_0|-1|0|1|-1|0|1|0|	Uncharacterized aarF domain-containing kinase 2	436	0	67.83
maker-CrufTF_contig_484-augustus-gene-0.15-mRNA-1_protein_AED_0.12_eAED_0.12_QI_0|0.33|0.25|1|0.66|0.5|4|200|	coiled-coil domain-containing 137	357	1.17029e-126	76.2
maker-CrufTF_contig_484-augustus-gene-0.16-mRNA-1_protein_AED_0.06_eAED_0.06_QI_277|0.87|1|1|0.87|0.77|9|240|	YLP motif-containing 1	1817	1.92524e-126	51.85	C:GO:0005634	C:nucleus
maker-CrufTF_contig_484-exonerate_protein2genome-gene-0.8-mRNA-1_protein_AED_0.01_eAED_0.01_QI_0|-1|0|1|-1|0|1|0|	rho GTPase-activating gacK-	335	6.25948e-56	85.1	C:GO:0016021	C:integral component of membrane
maker-CrufTF_contig_530-augustus-gene-0.15-mRNA-1_protein_AED_0.00_eAED_0.00_QI_210|1|1|1|0|0|2|86|	39S ribosomal mitochondrial	254	7.79537e-167	81.62	C:GO:0005840; P:GO:0042254	C:ribosome; P:ribosome biogenesis
maker-CrufTF_contig_530-exonerate_est2genome-gene-0.0-mRNA-1_protein_AED_0.00_eAED_0.00_QI_2646|1|1|1|0|0|2|56|	mushroom body miniature	680	2.83129e-54	59.19	P:GO:0007612; P:GO:0050896	P:learning; P:response to stimulus
maker-CrufTF_contig_530-augustus-gene-0.16-mRNA-1_protein_AED_0.07_eAED_0.07_QI_108|1|1|1|0.11|0|10|16|	tripartite motif-containing 45	1042	0	74.3	C:GO:0005622; F:GO:0008270	C:intracellular; F:zinc ion binding
maker-CrufTF_contig_530-augustus-gene-0.17-mRNA-1_protein_AED_0.08_eAED_0.08_QI_115|0.90|0.91|1|0.90|0.91|12|214|	PREDICTED: uncharacterized protein LOC101891476	663	8.7366e-99	45.43
maker-CrufTF_contig_530-exonerate_est2genome-gene-0.4-mRNA-1_protein_AED_0.02_eAED_0.02_QI_521|1|1|1|0|0|7|209|	hypothetical protein FF38_07177	329	6.03619e-81	63.24
maker-CrufTF_contig_653-augustus-gene-0.6-mRNA-1_protein_AED_0.04_eAED_0.04_QI_337|1|0.8|1|0.5|0.2|5|1369|	fasciculation and elongation zeta-2	418	0	85.49
maker-CrufTF_contig_145-augustus-gene-0.3-mRNA-1_protein_AED_0.00_eAED_0.00_QI_0|0|0|1|1|1|2|0|	mucin-5AC	1361	0	57.51	F:GO:0003674; C:GO:0005575; P:GO:0008150	F:molecular_function; C:cellular_component; P:biological_process
maker-CrufTF_contig_1344-augustus-gene-0.11-mRNA-1_protein_AED_0.10_eAED_0.10_QI_288|1|1|1|0|0|7|169|	sodium-dependent nutrient amino acid transporter 1	627	0	83.55	F:GO:0005328; F:GO:0005416; P:GO:0006836; C:GO:0016021; P:GO:0089718	F:neurotransmitter:sodium symporter activity; F:amino acid:cation symporter activity; P:neurotransmitter transport; C:integral component of membrane; P:amino acid import across plasma membrane
maker-CrufTF_contig_1342-exonerate_est2genome-gene-0.0-mRNA-1_protein_AED_0.00_eAED_0.00_QI_421|1|1|1|0|0|5|145|	Mitogen-activated kinase kinase kinase kinase	315	0	97.92	P:GO:0000165; P:GO:0000185; F:GO:0005524; C:GO:0005622; F:GO:0008349	P:MAPK cascade; P:activation of MAPKKK activity; F:ATP binding; C:intracellular; F:MAP kinase kinase kinase kinase activity	EC:2.7.11	Transferring phosphorus-containing groups
maker-CrufTF_contig_115-exonerate_est2genome-gene-0.0-mRNA-1_protein_AED_0.24_eAED_0.24_QI_44|1|1|1|0|0|3|60|	facilitated trehalose transporter Tret1	194	5.48871e-107	76.8	C:GO:0016021; F:GO:0022857; P:GO:0055085	C:integral component of membrane; F:transmembrane transporter activity; P:transmembrane transport
maker-CrufTF_contig_540-augustus-gene-0.3-mRNA-1_protein_AED_0.04_eAED_0.04_QI_144|0.5|1|1|1|1|3|653|	hypothetical protein FF38_11414	115	2.0376e-58	80.8	C:GO:0016020	C:membrane
maker-CrufTF_contig_51-augustus-gene-0.5-mRNA-1_protein_AED_0.12_eAED_0.12_QI_124|0.85|0.73|1|0.64|0.53|15|0|	neurofibromin isoform X1	1929	0	97.71	F:GO:0005096; P:GO:0007165; P:GO:0043547	F:GTPase activator activity; P:signal transduction; P:positive regulation of GTPase activity
augustus_masked-CrufTF_contig_1123-processed-gene-0.1-mRNA-1_protein_AED_0.27_eAED_0.27_QI_0|-1|0|1|-1|1|1|0|	---NA---	244
augustus_masked-CrufTF_contig_1123-processed-gene-0.2-mRNA-1_protein_AED_0.34_eAED_0.34_QI_0|0|0|0.66|1|1|3|0|	mitochondrial 2-oxodicarboxylate carrier	230	4.65068e-128	93.13	P:GO:0006810; C:GO:0016021	P:transport; C:integral component of membrane
maker-CrufTF_contig_454-exonerate_protein2genome-gene-0.1-mRNA-1_protein_AED_0.21_eAED_0.21_QI_0|0|0|1|0|0|2|0|	dosage compensation regulator	154	2.20742e-10	64.26
maker-CrufTF_contig_454-exonerate_protein2genome-gene-0.0-mRNA-1_protein_AED_0.02_eAED_0.82_QI_0|-1|0|1|-1|0|1|0|	---NA---	50
maker-CrufTF_contig_1538-augustus-gene-0.4-mRNA-1_protein_AED_0.08_eAED_0.08_QI_362|0.81|0.75|0.91|0.45|0.41|12|0|	twitchin isoform X3	998	0	83.81	F:GO:0004672; F:GO:0005524; P:GO:0006468	F:protein kinase activity; F:ATP binding; P:protein phosphorylation
maker-CrufTF_contig_1431-exonerate_protein2genome-gene-0.0-mRNA-1_protein_AED_0.11_eAED_0.11_QI_0|0.5|0.4|1|0|0|5|1627|	hypothetical protein FF38_05514, partial	457	0	76.88
augustus_masked-CrufTF_contig_657-processed-gene-0.0-mRNA-1_protein_AED_0.15_eAED_0.15_QI_0|-1|0|1|-1|1|1|0|	catsup	280	1.80762e-139	77.08	C:GO:0016021; P:GO:0030001; F:GO:0046873; P:GO:0055085	C:integral component of membrane; P:metal ion transport; F:metal ion transmembrane transporter activity; P:transmembrane transport
maker-CrufTF_contig_657-augustus-gene-0.4-mRNA-1_protein_AED_0.39_eAED_0.39_QI_0|0|0|0.5|0|0|2|0|	Proteasome subunit alpha type-1	70	1.02203e-18	68.72	F:GO:0004175; C:GO:0005839; P:GO:0051603	F:endopeptidase activity; C:proteasome core complex; P:proteolysis involved in cellular protein catabolic process
maker-CrufTF_contig_123-augustus-gene-0.4-mRNA-1_protein_AED_0.40_eAED_0.42_QI_0|0|0|1|1|1|2|0|	Eukaryotic translation initiation factor 4H	119	3.34388e-22	75.89	F:GO:0000166; F:GO:0003676	F:nucleotide binding; F:nucleic acid binding
maker-CrufTF_contig_123-exonerate_protein2genome-gene-0.3-mRNA-1_protein_AED_0.61_eAED_1.00_QI_0|-1|0|1|-1|0|1|0|	---NA---	60
maker-CrufTF_contig_700-augustus-gene-0.6-mRNA-1_protein_AED_0.06_eAED_0.06_QI_431|1|1|1|0.5|0.42|7|34|	galactosylgalactosylxylosyl 3-beta-glucuronosyltransferase P isoform X2	289	1.58417e-180	91.09	P:GO:0006688; P:GO:0007422; F:GO:0015018; C:GO:0016021; P:GO:0030166; F:GO:0046987; F:GO:0046988; F:GO:0046989	P:glycosphingolipid biosynthetic process; P:peripheral nervous system development; F:galactosylgalactosylxylosylprotein 3-beta-glucuronosyltransferase activity; C:integral component of membrane; P:proteoglycan biosynthetic process; F:N-acetyllactosamine beta-1,3-glucuronosyltransferase activity; F:asioloorosomucoid beta-1,3-glucuronosyltransferase activity; F:galactosyl beta-1,3 N-acetylgalactosa…	EC:2.4.1.17; EC:2.4.1.135	Glucuronosyltransferase; Galactosylgalactosylxylosylprotein 3-beta-glucuronosyltransferase
maker-CrufTF_contig_700-exonerate_protein2genome-gene-0.2-mRNA-1_protein_AED_0.05_eAED_0.05_QI_0|0|0|1|0|0|2|0|	FAM188B2 isoform X3	179	9.74649e-117	73.94
maker-CrufTF_contig_1576-augustus-gene-0.2-mRNA-1_protein_AED_0.03_eAED_0.03_QI_586|1|0.83|1|0.2|0.16|6|0|	FAM102B isoform X4	395	0	77.33
augustus_masked-CrufTF_contig_357-processed-gene-0.1-mRNA-1_protein_AED_0.03_eAED_0.03_QI_737|0.75|0.6|0.8|1|1|5|0|	fasciclin-3 isoform X5	395	0	90.26	C:GO:0016021	C:integral component of membrane
maker-CrufTF_contig_1085-augustus-gene-0.6-mRNA-1_protein_AED_0.01_eAED_0.01_QI_587|0.5|0.66|1|1|1|3|0|	X-box-binding 1	529	0	63.46	P:GO:0006990; P:GO:0010906; P:GO:0022416; P:GO:0035220; F:GO:0043565; P:GO:0046331	P:positive regulation of transcription from RNA polymerase II promoter involved in unfolded protein response; P:regulation of glucose metabolic process; P:chaeta development; P:wing disc development; F:sequence-specific DNA binding; P:lateral inhibition
maker-CrufTF_contig_1085-augustus-gene-0.7-mRNA-1_protein_AED_0.23_eAED_0.23_QI_134|1|1|1|0|0|4|144|	Mycothiol acetyltransferase	285	1.86624e-136	71.86	F:GO:0008080; F:GO:0016747	F:N-acetyltransferase activity; F:transferase activity, transferring acyl groups other than amino-acyl groups
maker-CrufTF_contig_1477-augustus-gene-0.11-mRNA-1_protein_AED_0.07_eAED_0.07_QI_291|1|1|1|0.55|0.5|10|303|	Prolyl 4-hydroxylase subunit alpha-2	558	0	91.46	F:GO:0004656; F:GO:0005506; C:GO:0005783; C:GO:0016021; F:GO:0016702; P:GO:0019511; F:GO:0031418; P:GO:0055114	F:procollagen-proline 4-dioxygenase activity; F:iron ion binding; C:endoplasmic reticulum; C:integral component of membrane; F:oxidoreductase activity, acting on single donors with incorporation of molecular oxygen, incorporation of two atoms of oxygen; P:peptidyl-proline hydroxylation; F:L-ascorbic acid binding; P:oxidation-reduction process	EC:1.13.11; EC:1.14.11; EC:1.14.11.2	Acting on single donors with incorporation of molecular oxygen (oxygenases). The oxygen incorporated need not be derived from O(2); Acting on paired donors, with incorporation or reduction of molecular oxygen. The oxygen incorporated need not be derived from O(2); Procollagen-proline 4-dioxygenase
maker-CrufTF_contig_1477-augustus-gene-0.10-mRNA-1_protein_AED_0.07_eAED_0.07_QI_247|1|0.87|1|0.71|0.75|8|0|	neutral ceramidase	648	0	92.37	C:GO:0016021	C:integral component of membrane
maker-CrufTF_contig_1587-augustus-gene-0.5-mRNA-1_protein_AED_0.02_eAED_0.02_QI_387|1|1|1|0.83|0.85|7|94|	mitogen-activated kinase kinase kinase 13 isoform X2	1121	0	77.56	F:GO:0004674; F:GO:0005524; P:GO:0006468; P:GO:0007030; P:GO:0007283; P:GO:0007616; C:GO:0030424; P:GO:0048674; P:GO:2000331	F:protein serine/threonine kinase activity; F:ATP binding; P:protein phosphorylation; P:Golgi organization; P:spermatogenesis; P:long-term memory; C:axon; P:collateral sprouting of injured axon; P:regulation of terminal button organization	EC:2.7.11	Transferring phosphorus-containing groups
maker-CrufTF_contig_573-augustus-gene-0.10-mRNA-1_protein_AED_0.11_eAED_0.11_QI_0|0.5|0.33|1|1|1|3|344|	kinesin costa	981	0	78.17	F:GO:0000166; F:GO:0003777; P:GO:0007018	F:nucleotide binding; F:microtubule motor activity; P:microtubule-based movement	EC:3.6.1.15	Nucleoside-triphosphate phosphatase
maker-CrufTF_contig_573-augustus-gene-0.11-mRNA-1_protein_AED_0.07_eAED_0.07_QI_155|0.8|0.83|1|0.8|0.66|6|326|	pre-mRNA-splicing factor ATP-dependent RNA helicase PRP1 isoform X1	689	0	89.49	F:GO:0003676; F:GO:0004386; F:GO:0005524	F:nucleic acid binding; F:helicase activity; F:ATP binding	EC:3.6.1.15	Nucleoside-triphosphate phosphatase
maker-CrufTF_contig_1191-exonerate_est2genome-gene-0.0-mRNA-1_protein_AED_0.07_eAED_0.07_QI_261|1|0.66|1|0|0|3|0|	zinc transporter 1	590	0	72.52	C:GO:0005622; C:GO:0016323; F:GO:0022883; P:GO:0071577	C:intracellular; C:basolateral plasma membrane; F:zinc efflux transmembrane transporter activity; P:zinc ion transmembrane transport
maker-CrufTF_contig_1015-augustus-gene-0.5-mRNA-1_protein_AED_0.01_eAED_0.01_QI_390|1|1|1|0.75|0.6|5|249|	Glutamine synthetase 2 cytoplasmic	369	0	97.69	F:GO:0004356; F:GO:0005524; P:GO:0006542	F:glutamate-ammonia ligase activity; F:ATP binding; P:glutamine biosynthetic process	EC:6.3.1.2	Glutamine synthetase
maker-CrufTF_contig_342-augustus-gene-0.6-mRNA-1_protein_AED_0.04_eAED_0.04_QI_304|1|1|1|0.5|0.4|5|1330|	J domain-containing isoform X1	174	7.24859e-115	91.24	P:GO:0006457; F:GO:0051082	P:protein folding; F:unfolded protein binding
augustus_masked-CrufTF_contig_941-processed-gene-0.1-mRNA-1_protein_AED_0.18_eAED_0.18_QI_0|1|0.75|1|0.33|0.25|4|117|	beat- isoform C	185	6.40306e-133	92.71	P:GO:0007157; C:GO:0016021	P:heterophilic cell-cell adhesion via plasma membrane cell adhesion molecules; C:integral component of membrane
maker-CrufTF_contig_824-augustus-gene-0.8-mRNA-1_protein_AED_0.07_eAED_0.07_QI_395|1|1|1|0|0|4|130|	ABHD13	340	0	91.24	C:GO:0016021	C:integral component of membrane
augustus_masked-CrufTF_contig_824-processed-gene-0.2-mRNA-1_protein_AED_0.18_eAED_0.18_QI_0|0.5|0.27|0.90|1|1|11|0|	chromodomain-helicase-DNA-binding 1	1530	0	75.16	F:GO:0003676; F:GO:0004386	F:nucleic acid binding; F:helicase activity	EC:3.6.1.15	Nucleoside-triphosphate phosphatase
maker-CrufTF_contig_156-exonerate_est2genome-gene-0.0-mRNA-1_protein_AED_0.29_eAED_0.29_QI_103|1|1|1|0|0|2|130|	farnesol dehydrogenase-like	258	1.59478e-136	73.48
maker-CrufTF_contig_156-exonerate_protein2genome-gene-0.7-mRNA-1_protein_AED_0.39_eAED_0.39_QI_0|-1|0|1|-1|0|1|0|	Dehydrogenase reductase SDR family member	201	5.08505e-95	68.2
maker-CrufTF_contig_156-augustus-gene-0.9-mRNA-1_protein_AED_0.39_eAED_0.39_QI_0|0|0|1|0|0|2|0|	farnesol dehydrogenase-like	185	1.35446e-110	76.18
maker-CrufTF_contig_720-augustus-gene-0.5-mRNA-1_protein_AED_0.21_eAED_0.25_QI_0|0.33|0.5|1|0|0|4|565|	serine threonine- phosphatase beta isoform	187	1.51802e-116	85.47	C:GO:0000164; P:GO:0006470; P:GO:0007059; P:GO:0007301; P:GO:0007312; P:GO:0007476; P:GO:0007498; P:GO:0014706; F:GO:0017018; P:GO:0031991; P:GO:0046329; F:GO:0046872; P:GO:0090263; P:GO:1904886	C:protein phosphatase type 1 complex; P:protein dephosphorylation; P:chromosome segregation; P:female germline ring canal formation; P:oocyte nucleus migration involved in oocyte dorsal/ventral axis specification; P:imaginal disc-derived wing morphogenesis; P:mesoderm development; P:striated muscle tissue development; F:myosin phosphatase activity; P:regulation of actomyosin contractile ring cont…	EC:3.1.3.16; EC:3.1.3.41	Protein-serine/threonine phosphatase; 4-nitrophenylphosphatase
maker-CrufTF_contig_1243-augustus-gene-0.2-mRNA-1_protein_AED_0.25_eAED_0.25_QI_0|0.5|0.33|1|0|0|3|0|	T family of potassium channels 18-like	374	4.53269e-106	60.78	F:GO:0005267; C:GO:0016021; P:GO:0071805	F:potassium channel activity; C:integral component of membrane; P:potassium ion transmembrane transport
maker-CrufTF_contig_895-augustus-gene-0.3-mRNA-1_protein_AED_0.01_eAED_0.01_QI_530|1|1|1|0|0|3|104|	Glycine dehydrogenase [decarboxylating]	168	2.0947e-64	69.8	C:GO:0016021	C:integral component of membrane
maker-CrufTF_contig_285-augustus-gene-0.19-mRNA-1_protein_AED_0.24_eAED_0.24_QI_0|0|0|0.5|0|0|2|0|	DNA replication factor Cdt1	532	0	83.83
maker-CrufTF_contig_285-exonerate_protein2genome-gene-0.2-mRNA-1_protein_AED_0.42_eAED_0.42_QI_0|0|0|1|0|0|3|0|	PREDICTED: uncharacterized protein DDB_G0280315-like	138	1.54476e-37	68	C:GO:0016020; C:GO:0016021	C:membrane; C:integral component of membrane
maker-CrufTF_contig_1205-augustus-gene-0.7-mRNA-1_protein_AED_0.15_eAED_0.15_QI_126|0.75|0.8|1|0.25|0.2|5|165|	gamma-glutamyltranspeptidase 1	357	0	89.28	F:GO:0003840; P:GO:0006749; C:GO:0016021	F:obsolete gamma-glutamyltransferase activity; P:glutathione metabolic process; C:integral component of membrane	EC:2.3.2.2	Gamma-glutamyltransferase
maker-CrufTF_contig_1205-augustus-gene-0.9-mRNA-1_protein_AED_0.35_eAED_0.35_QI_207|0.6|0.66|1|0.8|1|6|0|	Breast carcinoma-amplified sequence 3	725	2.77939e-139	88.37
maker-CrufTF_contig_871-augustus-gene-0.6-mRNA-1_protein_AED_0.09_eAED_0.09_QI_97|0.75|0.6|1|1|1|5|36|	probable cytochrome P450 311a1	428	8.36068e-179	62.59	F:GO:0004497; F:GO:0005506; F:GO:0016705; F:GO:0020037; P:GO:0055114	F:monooxygenase activity; F:iron ion binding; F:oxidoreductase activity, acting on paired donors, with incorporation or reduction of molecular oxygen; F:heme binding; P:oxidation-reduction process
maker-CrufTF_contig_880-augustus-gene-0.10-mRNA-1_protein_AED_0.19_eAED_0.19_QI_2|0.75|0.6|1|0.5|0.2|5|62|	tyrosine- kinase-like otk	611	0	88.48	F:GO:0004672; F:GO:0005524; P:GO:0006468; C:GO:0016021	F:protein kinase activity; F:ATP binding; P:protein phosphorylation; C:integral component of membrane
maker-CrufTF_contig_1296-exonerate_est2genome-gene-0.0-mRNA-1_protein_AED_0.04_eAED_0.04_QI_2|1|0.66|1|0|0|3|42|	probable WRKY transcription factor 1	470	6.77586e-124	51.46	P:GO:0001700; C:GO:0005622; P:GO:0007259; C:GO:0016020; C:GO:0016021	P:embryonic development via the syncytial blastoderm; C:intracellular; P:receptor signaling pathway via JAK-STAT; C:membrane; C:integral component of membrane
maker-CrufTF_contig_443-exonerate_est2genome-gene-0.0-mRNA-1_protein_AED_0.00_eAED_0.00_QI_154|1|1|1|0|0|2|150|	BTB POZ domain-containing 6	417	0	72.05	C:GO:0005737	C:cytoplasm
maker-CrufTF_contig_841-augustus-gene-0.4-mRNA-1_protein_AED_0.05_eAED_0.10_QI_77|1|0.75|1|0.66|0.5|4|55|	arrestin domain-containing 17	433	0	78.31
augustus_masked-CrufTF_contig_727-processed-gene-0.1-mRNA-1_protein_AED_0.18_eAED_0.18_QI_1936|0.57|0.37|1|0.71|0.62|8|0|	PREDICTED: uncharacterized protein LOC106084312	955	0	47.89
maker-CrufTF_contig_412-exonerate_est2genome-gene-0.0-mRNA-1_protein_AED_0.00_eAED_0.00_QI_0|1|1|1|0|0|2|763|	Transmembrane fend	293	6.39764e-175	71.81	C:GO:0016021	C:integral component of membrane
maker-CrufTF_contig_355-exonerate_est2genome-gene-0.0-mRNA-1_protein_AED_0.00_eAED_0.00_QI_445|1|1|1|0|0|2|169|	somatostatin receptor type 2-like	655	0	77.73	F:GO:0004994; C:GO:0016021; P:GO:0038170	F:somatostatin receptor activity; C:integral component of membrane; P:somatostatin signaling pathway
augustus_masked-CrufTF_contig_1270-processed-gene-0.0-mRNA-1_protein_AED_0.16_eAED_0.16_QI_0|0|0|1|1|1|7|0|	P isoform X2	667	0	90.47	C:GO:0016021; P:GO:0055085	C:integral component of membrane; P:transmembrane transport
maker-CrufTF_contig_1270-exonerate_protein2genome-gene-0.6-mRNA-1_protein_AED_0.48_eAED_1.00_QI_0|0|0|1|0|0|2|0|	---NA---	36
maker-CrufTF_contig_27-augustus-gene-0.5-mRNA-1_protein_AED_0.12_eAED_0.12_QI_0|0|0|1|0.66|0.5|4|0|	flotillin-2 isoform X2	362	0	98.24	F:GO:0005198; C:GO:0005829; P:GO:0007155; C:GO:0016600; P:GO:0035011	F:structural molecule activity; C:cytosol; P:cell adhesion; C:flotillin complex; P:melanotic encapsulation of foreign target
augustus_masked-CrufTF_contig_1032-processed-gene-0.0-mRNA-1_protein_AED_0.21_eAED_0.21_QI_0|0|0|0.5|1|1|2|0|	Chromodomain-helicase-DNA-binding	444	4.47055e-130	70.9
maker-CrufTF_contig_248-augustus-gene-0.4-mRNA-1_protein_AED_0.12_eAED_0.12_QI_0|0|0|0.87|1|1|8|0|	ABC transporter G family member 20	445	0	80.53	F:GO:0005524; P:GO:0006810; C:GO:0016021; F:GO:0016887	F:ATP binding; P:transport; C:integral component of membrane; F:ATPase activity	EC:3.6.1.3; EC:3.6.1.15	Adenosinetriphosphatase; Nucleoside-triphosphate phosphatase
maker-CrufTF_contig_307-augustus-gene-0.7-mRNA-1_protein_AED_0.09_eAED_0.09_QI_214|0.75|0.6|1|0.5|0.6|5|53|	annexin B9 isoform X1	304	0	92.86	F:GO:0003779; F:GO:0005509; F:GO:0005544; C:GO:0005938; P:GO:0010797; C:GO:0012505; P:GO:0030011; F:GO:0030507; P:GO:0048190; P:GO:1903361	F:actin binding; F:calcium ion binding; F:calcium-dependent phospholipid binding; C:cell cortex; P:regulation of multivesicular body size involved in endosome transport; C:endomembrane system; P:maintenance of cell polarity; F:spectrin binding; P:wing disc dorsal/ventral pattern formation; P:protein localization to basolateral plasma membrane
maker-CrufTF_contig_307-augustus-gene-0.8-mRNA-1_protein_AED_0.28_eAED_0.31_QI_239|0.5|0.66|1|0|0.33|3|0|	DNA repair RAD51 homolog 3	101	1.48584e-38	80.78	F:GO:0000150; F:GO:0000400; P:GO:0000707; C:GO:0000794; F:GO:0003690; F:GO:0003697; F:GO:0004520; F:GO:0005524; C:GO:0005654; C:GO:0005657; P:GO:0006312; P:GO:0007131; F:GO:0008094; P:GO:0010212; C:GO:0033063; P:GO:0042148; P:GO:0070192	F:recombinase activity; F:four-way junction DNA binding; P:meiotic DNA recombinase assembly; C:condensed nuclear chromosome; F:double-stranded DNA binding; F:single-stranded DNA binding; F:endodeoxyribonuclease activity; F:ATP binding; C:nucleoplasm; C:replication fork; P:mitotic recombination; P:reciprocal meiotic recombination; F:DNA-dependent ATPase activity; P:response to ionizing radiation; …	EC:3.6.1.3; EC:3.6.1.15	Adenosinetriphosphatase; Nucleoside-triphosphate phosphatase
augustus_masked-CrufTF_contig_1392-processed-gene-0.2-mRNA-1_protein_AED_0.00_eAED_0.00_QI_0|-1|0|1|-1|1|1|0|	vacuolar sorting-associated 37B	224	5.08049e-111	80.86	C:GO:0000813; P:GO:0032509	C:ESCRT I complex; P:endosome transport via multivesicular body sorting pathway
maker-CrufTF_contig_1392-augustus-gene-0.13-mRNA-1_protein_AED_0.03_eAED_0.04_QI_0|0|0|1|1|1|3|0|	39S ribosomal mitochondrial	304	0	86.29	F:GO:0003735; C:GO:0005840; P:GO:0006412	F:structural constituent of ribosome; C:ribosome; P:translation
maker-CrufTF_contig_1392-augustus-gene-0.14-mRNA-1_protein_AED_0.10_eAED_0.10_QI_158|1|1|1|0|0|4|157|	serine threonine- kinase pelle	511	0	68.68	F:GO:0004672; F:GO:0005524; P:GO:0006468; P:GO:0007165	F:protein kinase activity; F:ATP binding; P:protein phosphorylation; P:signal transduction
maker-CrufTF_contig_1392-augustus-gene-0.15-mRNA-1_protein_AED_0.00_eAED_0.00_QI_176|1|1|1|0|0|3|462|	KRTCAP2 homolog	143	3.07414e-94	81.63	C:GO:0016021	C:integral component of membrane
maker-CrufTF_contig_1392-exonerate_protein2genome-gene-0.12-mRNA-1_protein_AED_0.06_eAED_0.06_QI_0|0|0|1|0|0|4|0|	unc-50 homolog	269	7.7052e-179	92.83	C:GO:0016021	C:integral component of membrane
maker-CrufTF_contig_1424-exonerate_est2genome-gene-0.0-mRNA-1_protein_AED_0.01_eAED_0.01_QI_1212|1|1|1|0|0|7|1180|	toll	1111	0	73.24	F:GO:0004888; P:GO:0006963; P:GO:0007352; P:GO:0008063; P:GO:0009620; C:GO:0016021; P:GO:0050830	F:transmembrane signaling receptor activity; P:positive regulation of antibacterial peptide biosynthetic process; P:zygotic specification of dorsal/ventral axis; P:Toll signaling pathway; P:response to fungus; C:integral component of membrane; P:defense response to Gram-positive bacterium
maker-CrufTF_contig_271-augustus-gene-0.11-mRNA-1_protein_AED_0.03_eAED_0.03_QI_413|1|1|1|0.4|0.27|11|1485|	YTH domain family 2	769	0	71.63	F:GO:0003723	F:RNA binding
maker-CrufTF_contig_271-augustus-gene-0.13-mRNA-1_protein_AED_0.03_eAED_0.03_QI_460|0.92|0.85|1|0.69|0.64|14|697|	unc-13 homolog D isoform X1	1130	0	83.59	C:GO:0008021; P:GO:0016082; P:GO:0035147	C:synaptic vesicle; P:synaptic vesicle priming; P:branch fusion, open tracheal system
maker-CrufTF_contig_309-exonerate_est2genome-gene-0.0-mRNA-1_protein_AED_0.00_eAED_0.00_QI_116|1|1|1|0|0|5|63|	F-box LRR-repeat 14	589	3.78194e-80	50.1	F:GO:0000166; F:GO:0003676	F:nucleotide binding; F:nucleic acid binding
maker-CrufTF_contig_1611-augustus-gene-0.7-mRNA-1_protein_AED_0.29_eAED_0.29_QI_0|0|0|1|0.5|0.66|3|0|	Dimethyladenosine transferase mitochondrial	227	2.16971e-128	80.78	F:GO:0000179; F:GO:0003712; C:GO:0005739; P:GO:0006355; P:GO:0006391; P:GO:0031167	F:rRNA (adenine-N6,N6-)-dimethyltransferase activity; F:transcription coregulator activity; C:mitochondrion; P:regulation of transcription, DNA-templated; P:transcription initiation from mitochondrial promoter; P:rRNA methylation
maker-CrufTF_contig_1611-augustus-gene-0.6-mRNA-1_protein_AED_0.43_eAED_0.49_QI_0|0|0|1|0|0|2|0|	hypothetical protein FF38_00443	119	2.72357e-25	52.45
maker-CrufTF_contig_1423-exonerate_protein2genome-gene-0.0-mRNA-1_protein_AED_0.27_eAED_0.27_QI_0|0|0|1|0|0|2|0|	late bloomer	73	1.33668e-38	74.79	C:GO:0016021	C:integral component of membrane
maker-CrufTF_contig_1423-augustus-gene-0.1-mRNA-1_protein_AED_0.38_eAED_0.49_QI_0|0|0|0.5|0|0|2|0|	late bloomer	57	1.42899e-19	74.89	C:GO:0016021	C:integral component of membrane
augustus_masked-CrufTF_contig_835-processed-gene-0.1-mRNA-1_protein_AED_0.08_eAED_0.09_QI_263|0.16|0.14|1|1|1|7|0|	tRNA-splicing ligase homolog	1803	0	98.06	F:GO:0003972; F:GO:0005524; P:GO:0006388; P:GO:0022008; F:GO:0046872; C:GO:0072669; P:GO:2000237	F:RNA ligase (ATP) activity; F:ATP binding; P:tRNA splicing, via endonucleolytic cleavage and ligation; P:neurogenesis; F:metal ion binding; C:tRNA-splicing ligase complex; P:positive regulation of tRNA processing	EC:6.5.1.3	RNA ligase (ATP)
augustus_masked-CrufTF_contig_141-processed-gene-0.1-mRNA-1_protein_AED_0.20_eAED_0.20_QI_150|0.57|0.62|1|0.57|0.5|8|895|	la-related CG11505 isoform X1	1145	1.40165e-162	81.31	F:GO:0000166	F:nucleotide binding
augustus_masked-CrufTF_contig_1696-processed-gene-0.2-mRNA-1_protein_AED_0.04_eAED_0.04_QI_28|1|1|1|0.66|0.75|4|95|	transmembrane 35	159	2.99678e-109	95.16	C:GO:0016021	C:integral component of membrane
maker-CrufTF_contig_1696-augustus-gene-0.10-mRNA-1_protein_AED_0.02_eAED_0.02_QI_331|1|1|1|0.25|0.4|5|244|	vacuolar sorting-associated VTA1 homolog	306	0	81.76	F:GO:0001671; C:GO:0005771; P:GO:0032509; C:GO:1990621	F:ATPase activator activity; C:multivesicular body; P:endosome transport via multivesicular body sorting pathway; C:ESCRT IV complex
maker-CrufTF_contig_1696-exonerate_protein2genome-gene-0.8-mRNA-1_protein_AED_0.01_eAED_0.01_QI_0|-1|0|1|-1|1|1|0|	transmembrane 182	246	8.47777e-168	87.49	P:GO:0003015; C:GO:0005886; C:GO:0005918; P:GO:0007391; C:GO:0016021; P:GO:0019991; P:GO:0035151; P:GO:0048085; P:GO:0060857; P:GO:0061343	P:heart process; C:plasma membrane; C:septate junction; P:dorsal closure; C:integral component of membrane; P:septate junction assembly; P:regulation of tube size, open tracheal system; P:adult chitin-containing cuticle pigmentation; P:establishment of glial blood-brain barrier; P:cell adhesion involved in heart morphogenesis
augustus_masked-CrufTF_contig_35-processed-gene-0.0-mRNA-1_protein_AED_0.01_eAED_0.01_QI_0|-1|0|1|-1|1|1|0|	Enolase	475	0	96.11	C:GO:0000015; F:GO:0000287; F:GO:0004634; P:GO:0006096	C:phosphopyruvate hydratase complex; F:magnesium ion binding; F:phosphopyruvate hydratase activity; P:glycolytic process	EC:4.2.1.11	Phosphopyruvate hydratase
maker-CrufTF_contig_131-augustus-gene-0.2-mRNA-1_protein_AED_0.19_eAED_0.21_QI_0|0|0|1|0|0|5|0|	carnitine O-palmitoyltransferase liver isoform isoform X1	326	0	93.38	C:GO:0016021; F:GO:0016746	C:integral component of membrane; F:transferase activity, transferring acyl groups
maker-CrufTF_contig_974-augustus-gene-0.7-mRNA-1_protein_AED_0.18_eAED_0.18_QI_0|0.57|0.37|1|0.57|0.5|8|0|	Nuclear anchorage 1	918	0	76.31	C:GO:0016021	C:integral component of membrane
maker-CrufTF_contig_1543-augustus-gene-0.4-mRNA-1_protein_AED_0.02_eAED_0.02_QI_270|1|1|1|0.75|0.55|9|15|	ankyrin repeat and LEM domain containing isoform F	991	0	60.72	C:GO:0005737; C:GO:0012505; P:GO:0048856; P:GO:0048869	C:cytoplasm; C:endomembrane system; P:anatomical structure development; P:cellular developmental process
maker-CrufTF_contig_796-augustus-gene-0.20-mRNA-1_protein_AED_0.26_eAED_0.26_QI_689|1|1|1|0.83|0.71|7|100|	Elongation factor Tu GTP-binding domain-containing 1	1037	0	87.59	F:GO:0003746; F:GO:0003924; F:GO:0005525; C:GO:0005829; P:GO:0006414	F:translation elongation factor activity; F:GTPase activity; F:GTP binding; C:cytosol; P:translational elongation	EC:3.6.1.15	Nucleoside-triphosphate phosphatase
maker-CrufTF_contig_796-augustus-gene-0.19-mRNA-1_protein_AED_0.30_eAED_0.30_QI_104|0.9|1|1|0.6|0.45|11|2005|	probable glutamate--tRNA mitochondrial	384	1.26848e-150	82.42	F:GO:0000049; F:GO:0004818; F:GO:0005524; C:GO:0005737; P:GO:0006424	F:tRNA binding; F:glutamate-tRNA ligase activity; F:ATP binding; C:cytoplasm; P:glutamyl-tRNA aminoacylation	EC:6.1.1.17	Glutamate--tRNA ligase
maker-CrufTF_contig_796-augustus-gene-0.22-mRNA-1_protein_AED_0.01_eAED_0.01_QI_0|0.66|0.5|1|0.66|0.25|4|347|	DNA repair REV1	1062	0	73.89	F:GO:0003684; C:GO:0005634; F:GO:0016779; P:GO:0042276	F:damaged DNA binding; C:nucleus; F:nucleotidyltransferase activity; P:error-prone translesion synthesis
maker-CrufTF_contig_796-augustus-gene-0.23-mRNA-1_protein_AED_0.02_eAED_0.02_QI_0|0|0|1|1|1|4|0|	tyrosine--tRNA cytoplasmic	526	0	95.35	F:GO:0000049; F:GO:0004831; F:GO:0005524; C:GO:0005737; P:GO:0006437	F:tRNA binding; F:tyrosine-tRNA ligase activity; F:ATP binding; C:cytoplasm; P:tyrosyl-tRNA aminoacylation	EC:6.1.1.1	Tyrosine--tRNA ligase
maker-CrufTF_contig_796-exonerate_est2genome-gene-0.3-mRNA-1_protein_AED_0.00_eAED_0.00_QI_92|1|1|1|0|0|2|126|	hypothetical protein FF38_03683	302	5.19137e-164	70.29
maker-CrufTF_contig_1582-augustus-gene-0.3-mRNA-1_protein_AED_0.00_eAED_0.00_QI_139|1|1|1|0|0|2|137|	probable cytochrome P450 305a1	502	0	84.47	F:GO:0004497; F:GO:0005506; F:GO:0016705; F:GO:0020037; P:GO:0055114	F:monooxygenase activity; F:iron ion binding; F:oxidoreductase activity, acting on paired donors, with incorporation or reduction of molecular oxygen; F:heme binding; P:oxidation-reduction process
maker-CrufTF_contig_704-augustus-gene-0.5-mRNA-1_protein_AED_0.00_eAED_0.00_QI_392|1|1|1|0|0|6|191|	cystathionine gamma-lyase	396	0	91.18	F:GO:0003824; F:GO:0030170	F:catalytic activity; F:pyridoxal phosphate binding
maker-CrufTF_contig_704-augustus-gene-0.7-mRNA-1_protein_AED_0.07_eAED_0.07_QI_0|0.5|0.66|1|1|1|3|766|	60S ribosomal L35	127	3.41319e-76	99.56	P:GO:0002181; F:GO:0003735; C:GO:0022625; P:GO:0051298	P:cytoplasmic translation; F:structural constituent of ribosome; C:cytosolic large ribosomal subunit; P:centrosome duplication
maker-CrufTF_contig_1516-augustus-gene-0.16-mRNA-1_protein_AED_0.04_eAED_0.04_QI_295|0.85|0.75|1|0.85|0.75|8|937|	ATP-binding cassette sub-family E member 1	588	0	94.58	F:GO:0005524; C:GO:0005852; P:GO:0006413; P:GO:0016049; F:GO:0016887; P:GO:0032790; F:GO:0043024; P:GO:0043524; P:GO:0070481	F:ATP binding; C:eukaryotic translation initiation factor 3 complex; P:translational initiation; P:cell growth; F:ATPase activity; P:ribosome disassembly; F:ribosomal small subunit binding; P:negative regulation of neuron apoptotic process; P:nuclear-transcribed mRNA catabolic process, non-stop decay	EC:3.6.1.3; EC:3.6.1.15	Adenosinetriphosphatase; Nucleoside-triphosphate phosphatase
maker-CrufTF_contig_1516-augustus-gene-0.17-mRNA-1_protein_AED_0.02_eAED_0.02_QI_135|1|0.66|1|0.5|0.33|3|0|	Signal recognition particle subunit SRP68	601	0	92.1	F:GO:0005047; C:GO:0005786; P:GO:0006614; F:GO:0008312; F:GO:0030942	F:signal recognition particle binding; C:signal recognition particle, endoplasmic reticulum targeting; P:SRP-dependent cotranslational protein targeting to membrane; F:7S RNA binding; F:endoplasmic reticulum signal peptide binding
maker-CrufTF_contig_1516-augustus-gene-0.18-mRNA-1_protein_AED_0.16_eAED_0.16_QI_666|0.66|0.6|1|0.77|0.8|10|348|	myotubularin-related 9	361	1.93031e-90	91.69	F:GO:0005524; F:GO:0016887	F:ATP binding; F:ATPase activity	EC:3.6.1.3; EC:3.6.1.15	Adenosinetriphosphatase; Nucleoside-triphosphate phosphatase
maker-CrufTF_contig_1516-augustus-gene-0.20-mRNA-1_protein_AED_0.22_eAED_0.22_QI_0|0|0|1|1|0.5|2|0|	GTPase-activating isoform X1	627	0	85.54	F:GO:0005096; C:GO:0005622; P:GO:0035556; P:GO:0043547	F:GTPase activator activity; C:intracellular; P:intracellular signal transduction; P:positive regulation of GTPase activity
maker-CrufTF_contig_1520-exonerate_est2genome-gene-0.0-mRNA-1_protein_AED_0.40_eAED_0.40_QI_43|1|0.5|1|0|0|2|0|	toll	398	6.23586e-91	57.11	P:GO:0008150; P:GO:0050794; P:GO:0050896	P:biological_process; P:regulation of cellular process; P:response to stimulus
maker-CrufTF_contig_1312-augustus-gene-0.3-mRNA-1_protein_AED_0.02_eAED_0.02_QI_291|1|1|1|0|0|6|424|	helicase mov-10-	701	0	72.88
maker-CrufTF_contig_953-augustus-gene-0.12-mRNA-1_protein_AED_0.21_eAED_0.21_QI_449|0.33|0.75|1|1|1|4|504|	gametogenetin-binding 2-like	342	1.21599e-106	91.8	F:GO:0003674; C:GO:0005575; P:GO:0008150	F:molecular_function; C:cellular_component; P:biological_process
maker-CrufTF_contig_953-augustus-gene-0.15-mRNA-1_protein_AED_0.09_eAED_0.09_QI_131|1|1|1|0|0|6|82|	Mediator of RNA polymerase II transcription subunit 27	300	0	84.16
maker-CrufTF_contig_953-augustus-gene-0.13-mRNA-1_protein_AED_0.12_eAED_0.12_QI_174|0.75|0.76|1|1|1|13|367|	DNA damage-binding 1	948	0	90.57	F:GO:0003676; C:GO:0005634	F:nucleic acid binding; C:nucleus
maker-CrufTF_contig_953-exonerate_protein2genome-gene-0.8-mRNA-1_protein_AED_0.25_eAED_0.25_QI_0|-1|0|1|-1|0|1|0|	RNA 3 -terminal phosphate cyclase	359	0	78.08	F:GO:0003963; F:GO:0005524; P:GO:0006396	F:RNA-3'-phosphate cyclase activity; F:ATP binding; P:RNA processing	EC:6.5.1.4	RNA 3'-terminal-phosphate cyclase (ATP)
augustus_masked-CrufTF_contig_817-processed-gene-0.2-mRNA-1_protein_AED_0.28_eAED_0.28_QI_0|-1|0|1|-1|1|1|0|	CG2867	313	0	92.99	P:GO:0001700; F:GO:0004044; P:GO:0006189; P:GO:0008340; P:GO:0009113; P:GO:0009116; P:GO:0040016; F:GO:0046872; P:GO:0048477; F:GO:0051536	P:embryonic development via the syncytial blastoderm; F:amidophosphoribosyltransferase activity; P:'de novo' IMP biosynthetic process; P:determination of adult lifespan; P:purine nucleobase biosynthetic process; P:nucleoside metabolic process; P:embryonic cleavage; F:metal ion binding; P:oogenesis; F:iron-sulfur cluster binding	EC:2.4.2.14	Amidophosphoribosyltransferase
maker-CrufTF_contig_817-exonerate_est2genome-gene-0.1-mRNA-1_protein_AED_0.05_eAED_0.05_QI_192|1|1|1|0|0|4|325|	riboflavin kinase	275	8.64885e-121	82.28	F:GO:0008531; P:GO:0009231; P:GO:0016310	F:riboflavin kinase activity; P:riboflavin biosynthetic process; P:phosphorylation	EC:2.7.1.26	Riboflavin kinase
maker-CrufTF_contig_10-augustus-gene-0.4-mRNA-1_protein_AED_0.18_eAED_0.18_QI_1084|0.5|0.33|1|1|1|3|0|	UPF0687 C20orf27 homolog	163	1.45331e-100	81.41
augustus_masked-CrufTF_contig_1644-processed-gene-0.1-mRNA-1_protein_AED_0.00_eAED_0.00_QI_0|-1|0|1|-1|1|1|0|	5 -AMP-activated kinase catalytic subunit alpha-2	562	0	92.45	F:GO:0004674; F:GO:0005524; P:GO:0006468	F:protein serine/threonine kinase activity; F:ATP binding; P:protein phosphorylation	EC:2.7.11	Transferring phosphorus-containing groups
maker-CrufTF_contig_1644-exonerate_est2genome-gene-0.0-mRNA-1_protein_AED_0.01_eAED_0.01_QI_180|1|1|1|0|0|3|297|	mitochondrial	168	1.31967e-110	89.04	C:GO:0005623; P:GO:0006662; F:GO:0015035; P:GO:0045454; P:GO:0055114	C:cell; P:glycerol ether metabolic process; F:protein disulfide oxidoreductase activity; P:cell redox homeostasis; P:oxidation-reduction process
maker-CrufTF_contig_1219-augustus-gene-0.6-mRNA-1_protein_AED_0.23_eAED_0.23_QI_0|0.14|0.25|1|0.71|0.62|8|0|	Serine threonine- kinase	1219	0	56.58	F:GO:0000166; F:GO:0004672; P:GO:0016310	F:nucleotide binding; F:protein kinase activity; P:phosphorylation
maker-CrufTF_contig_576-augustus-gene-0.5-mRNA-1_protein_AED_0.06_eAED_0.06_QI_137|0.75|1|1|0.75|0.8|5|377|	neuroligin-2 isoform X1	912	0	92.78	C:GO:0016021	C:integral component of membrane
augustus_masked-CrufTF_contig_1504-processed-gene-0.0-mRNA-1_protein_AED_0.01_eAED_0.01_QI_0|0|0|0.5|1|1|2|0|	dusky- isoform A	577	0	93.89	P:GO:0003383; F:GO:0005214; P:GO:0007015; P:GO:0007160; C:GO:0016021; C:GO:0016324; P:GO:0016476	P:apical constriction; F:structural constituent of chitin-based cuticle; P:actin filament organization; P:cell-matrix adhesion; C:integral component of membrane; C:apical plasma membrane; P:regulation of embryonic cell shape
maker-CrufTF_contig_257-augustus-gene-0.16-mRNA-1_protein_AED_0.03_eAED_0.03_QI_406|1|1|1|0|0|2|145|	Peptidoglycan-recognition LB	180	2.18722e-121	88.57	F:GO:0008270; F:GO:0008745; P:GO:0009253; P:GO:0045087	F:zinc ion binding; F:N-acetylmuramoyl-L-alanine amidase activity; P:peptidoglycan catabolic process; P:innate immune response	EC:3.5.1.28	N-acetylmuramoyl-L-alanine amidase
maker-CrufTF_contig_257-exonerate_protein2genome-gene-0.7-mRNA-1_protein_AED_0.07_eAED_0.07_QI_0|0|0|1|0|0|2|0|	pupal cuticle G1A-like	130	8.8956e-57	73.27
maker-CrufTF_contig_257-exonerate_protein2genome-gene-0.1-mRNA-1_protein_AED_0.02_eAED_0.02_QI_0|-1|0|1|-1|0|1|0|	transport sec31	124	2.43514e-61	63.74	P:GO:0022008	P:neurogenesis
maker-CrufTF_contig_81-exonerate_est2genome-gene-0.0-mRNA-1_protein_AED_0.00_eAED_0.00_QI_74|1|1|1|0|0|2|82|	hypothetical protein FF38_12900	554	1.48892e-164	52.02
maker-CrufTF_contig_165-augustus-gene-0.4-mRNA-1_protein_AED_0.22_eAED_0.22_QI_0|0.66|0.5|1|0.66|0.75|4|538|	hypothetical protein FF38_04639	608	3.65266e-160	85.56
maker-CrufTF_contig_1013-augustus-gene-0.5-mRNA-1_protein_AED_0.11_eAED_0.11_QI_473|0.81|0.75|1|0.63|0.75|12|0|	collagen alpha chain CG42342 isoform X1	814	9.49146e-162	70.79
maker-CrufTF_contig_43-augustus-gene-0.3-mRNA-1_protein_AED_0.00_eAED_0.00_QI_97|1|1|1|0|0|2|802|	hypothetical protein FF38_01100	67	5.22506e-39	93.07	C:GO:0016021	C:integral component of membrane
maker-CrufTF_contig_43-exonerate_protein2genome-gene-0.0-mRNA-1_protein_AED_0.00_eAED_0.02_QI_0|-1|0|1|-1|0|1|0|	peritrophin-55	206	1.08097e-41	54.92	C:GO:0005576; P:GO:0006030; F:GO:0008061	C:extracellular region; P:chitin metabolic process; F:chitin binding
maker-CrufTF_contig_1566-augustus-gene-0.6-mRNA-1_protein_AED_0.03_eAED_0.03_QI_26|1|1|1|0.5|0.4|5|446|	Cytochrome P450 18a1	537	0	94.63	F:GO:0004497; F:GO:0005506; C:GO:0016021; F:GO:0016705; F:GO:0020037; P:GO:0055114	F:monooxygenase activity; F:iron ion binding; C:integral component of membrane; F:oxidoreductase activity, acting on paired donors, with incorporation or reduction of molecular oxygen; F:heme binding; P:oxidation-reduction process
maker-CrufTF_contig_1566-exonerate_est2genome-gene-0.1-mRNA-1_protein_AED_0.03_eAED_0.03_QI_192|1|0.85|1|0|0|7|0|	Cytochrome P450 306a1	530	0	72.39	F:GO:0004497; F:GO:0005506; F:GO:0016705; F:GO:0020037; P:GO:0055114	F:monooxygenase activity; F:iron ion binding; F:oxidoreductase activity, acting on paired donors, with incorporation or reduction of molecular oxygen; F:heme binding; P:oxidation-reduction process
maker-CrufTF_contig_1461-augustus-gene-0.5-mRNA-1_protein_AED_0.04_eAED_0.04_QI_352|1|1|1|0.5|0.33|3|529|	doublesex isoform X1	398	4.32239e-143	81.11	P:GO:0000122; P:GO:0000398; F:GO:0001227; F:GO:0001228; F:GO:0003729; C:GO:0005634; P:GO:0007283; P:GO:0007417; P:GO:0007483; P:GO:0007485; P:GO:0007486; P:GO:0016199; P:GO:0019101; P:GO:0019102; P:GO:0035263; F:GO:0042803; F:GO:0043565; P:GO:0045433; P:GO:0045496; P:GO:0045497; P:GO:0045498; P:GO:0045570; P:GO:0045944; P:GO:0046661; P:GO:0048071; P:GO:0048086	P:negative regulation of transcription by RNA polymerase II; P:mRNA splicing, via spliceosome; F:DNA-binding transcription repressor activity, RNA polymerase II-specific; F:DNA-binding transcription activator activity, RNA polymerase II-specific; F:mRNA binding; C:nucleus; P:spermatogenesis; P:central nervous system development; P:genital disc morphogenesis; P:imaginal disc-derived male genitalia…
augustus_masked-CrufTF_contig_1478-processed-gene-0.0-mRNA-1_protein_AED_0.25_eAED_0.25_QI_0|0|0|1|1|1|8|0|	contactin-associated -like 4 isoform X1	782	2.18497e-166	81.19	F:GO:0004867; P:GO:0010951; C:GO:0016021	F:serine-type endopeptidase inhibitor activity; P:negative regulation of endopeptidase activity; C:integral component of membrane
maker-CrufTF_contig_584-augustus-gene-0.17-mRNA-1_protein_AED_0.00_eAED_0.00_QI_143|1|0.5|1|0|0|2|0|	general transcription factor IIH subunit 4	489	0	92.91	C:GO:0000439; F:GO:0004003; P:GO:0006289; P:GO:0006508; F:GO:0008233; P:GO:0032508	C:transcription factor TFIIH core complex; F:ATP-dependent DNA helicase activity; P:nucleotide-excision repair; P:proteolysis; F:peptidase activity; P:DNA duplex unwinding	EC:3.6.1.3; EC:3.6.1.15	Adenosinetriphosphatase; Nucleoside-triphosphate phosphatase
maker-CrufTF_contig_584-exonerate_est2genome-gene-0.1-mRNA-1_protein_AED_0.00_eAED_0.00_QI_96|1|1|1|0|0|3|1007|	ubiquitin-conjugating enzyme E2 R2 isoform X3	268	3.71247e-153	94.69	F:GO:0005524	F:ATP binding
maker-CrufTF_contig_584-augustus-gene-0.18-mRNA-1_protein_AED_0.07_eAED_0.07_QI_141|1|1|1|0.21|0.13|15|124|	centrosomal of 135 kDa	1061	0	77.76
maker-CrufTF_contig_584-exonerate_est2genome-gene-0.3-mRNA-1_protein_AED_0.01_eAED_0.01_QI_156|1|1|1|0|0|4|262|	probable Ufm1-specific protease 2	620	0	84.04	P:GO:0006508; F:GO:0008233	P:proteolysis; F:peptidase activity
maker-CrufTF_contig_1168-augustus-gene-0.4-mRNA-1_protein_AED_0.13_eAED_0.15_QI_191|0.87|0.88|1|0|0|9|0|	cell division cycle 16 homolog	616	0	86.16	F:GO:0004222; P:GO:0006508; F:GO:0008270; P:GO:0051301	F:metalloendopeptidase activity; P:proteolysis; F:zinc ion binding; P:cell division	EC:3.4.24	Acting on peptide bonds (peptidases)
maker-CrufTF_contig_1168-exonerate_protein2genome-gene-0.3-mRNA-1_protein_AED_0.46_eAED_0.46_QI_0|-1|0|1|-1|0|1|0|	cell division cycle 16 homolog	79	1.28774e-21	82.92	F:GO:0004222; P:GO:0006508; F:GO:0008270	F:metalloendopeptidase activity; P:proteolysis; F:zinc ion binding	EC:3.4.24	Acting on peptide bonds (peptidases)
maker-CrufTF_contig_1185-augustus-gene-0.4-mRNA-1_protein_AED_0.04_eAED_0.04_QI_1|0.6|0.33|1|1|1|6|0|	Multiple PDZ domain	2083	0	84.06
maker-CrufTF_contig_875-augustus-gene-0.20-mRNA-1_protein_AED_0.00_eAED_0.00_QI_1192|1|1|1|0|0|2|356|	TPR-containing DDB_G0280363 isoform X2	865	0	68.46
maker-CrufTF_contig_875-augustus-gene-0.21-mRNA-1_protein_AED_0.02_eAED_0.02_QI_344|1|1|1|0|0|3|875|	DPH3 homolog	86	8.20429e-37	94.19	C:GO:0005634; C:GO:0005737; P:GO:0017183; F:GO:0046872	C:nucleus; C:cytoplasm; P:peptidyl-diphthamide biosynthetic process from peptidyl-histidine; F:metal ion binding
maker-CrufTF_contig_875-exonerate_est2genome-gene-0.1-mRNA-1_protein_AED_0.23_eAED_0.23_QI_333|1|1|1|0|0|2|179|	Neugrin	392	0	62.56
maker-CrufTF_contig_875-augustus-gene-0.24-mRNA-1_protein_AED_0.19_eAED_0.19_QI_0|0.5|0.42|1|0.94|0.89|19|0|	F-BAR domain only 2 isoform X1	2300	0	79.99
maker-CrufTF_contig_875-exonerate_protein2genome-gene-0.12-mRNA-1_protein_AED_0.00_eAED_0.00_QI_0|0|0|1|0|0|2|0|	suppressor SRP40	387	7.93023e-129	87.48
maker-CrufTF_contig_875-exonerate_protein2genome-gene-0.19-mRNA-1_protein_AED_0.01_eAED_0.01_QI_0|-1|0|1|-1|0|1|0|	dnaJ homolog subfamily C member 17	293	5.00492e-167	80.8	F:GO:0000166; F:GO:0003676	F:nucleotide binding; F:nucleic acid binding
maker-CrufTF_contig_875-exonerate_protein2genome-gene-0.13-mRNA-1_protein_AED_0.06_eAED_0.06_QI_0|-1|0|1|-1|0|1|0|	metallo-beta-lactamase domain-containing 1	192	9.82587e-107	73.67
maker-CrufTF_contig_696-augustus-gene-0.6-mRNA-1_protein_AED_0.11_eAED_0.11_QI_415|0.9|1|1|0.6|0.54|11|550|	transport Sec24A	938	0	91.61	P:GO:0006886; P:GO:0006888; C:GO:0030127	P:intracellular protein transport; P:endoplasmic reticulum to Golgi vesicle-mediated transport; C:COPII vesicle coat
maker-CrufTF_contig_813-augustus-gene-0.23-mRNA-1_protein_AED_0.12_eAED_0.12_QI_316|1|1|1|0.4|0.5|6|135|	cystathionine beta-synthase	514	0	84.35	F:GO:0004122; C:GO:0005737; P:GO:0006535; P:GO:0019343	F:cystathionine beta-synthase activity; C:cytoplasm; P:cysteine biosynthetic process from serine; P:cysteine biosynthetic process via cystathionine	EC:4.2.1.22	Cystathionine beta-synthase
maker-CrufTF_contig_1604-augustus-gene-0.13-mRNA-1_protein_AED_0.02_eAED_0.02_QI_551|1|1|1|0|0|10|810|	Hippocampus abundant transcript 1	484	0	92.94	F:GO:0005215; C:GO:0016021; P:GO:0055085	F:transporter activity; C:integral component of membrane; P:transmembrane transport
maker-CrufTF_contig_1604-augustus-gene-0.12-mRNA-1_protein_AED_0.18_eAED_0.18_QI_141|0.66|0.25|1|1|1|4|0|	ubiquitin carboxyl-terminal hydrolase 5	1315	0	84.86	F:GO:0003723; F:GO:0004843; P:GO:0006511; F:GO:0008270; P:GO:0016579	F:RNA binding; F:thiol-dependent ubiquitin-specific protease activity; P:ubiquitin-dependent protein catabolic process; F:zinc ion binding; P:protein deubiquitination	EC:3.4.19.12	Ubiquitinyl hydrolase 1
augustus_masked-CrufTF_contig_1357-processed-gene-0.0-mRNA-1_protein_AED_0.41_eAED_0.45_QI_0|0|0|1|1|1|4|0|	---NA---	114
maker-CrufTF_contig_859-augustus-gene-0.6-mRNA-1_protein_AED_0.03_eAED_0.03_QI_48|0.42|0.5|0.87|1|1|8|0|	probable RNA methyltransferase bin3	1710	0	73.69	F:GO:0005216; F:GO:0008168; C:GO:0016021; P:GO:0032259; P:GO:0034220	F:ion channel activity; F:methyltransferase activity; C:integral component of membrane; P:methylation; P:ion transmembrane transport
maker-CrufTF_contig_1522-augustus-gene-0.4-mRNA-1_protein_AED_0.00_eAED_0.00_QI_9|1|0.5|1|1|1|2|0|	actin cytoskeleton-regulatory complex PAN1	1288	0	56.54
maker-CrufTF_contig_1669-augustus-gene-0.9-mRNA-1_protein_AED_0.06_eAED_0.06_QI_174|1|1|1|0|0|7|93|	tRNA pseudouridine(38 39) synthase	505	0	79.12	P:GO:0001522; F:GO:0003723; F:GO:0009982	P:pseudouridine synthesis; F:RNA binding; F:pseudouridine synthase activity	EC:5.4.99.12	tRNA pseudouridine(38-40) synthase
maker-CrufTF_contig_1669-augustus-gene-0.11-mRNA-1_protein_AED_0.08_eAED_0.08_QI_177|0.66|0.61|1|0.58|0.53|13|210|	serine-rich adhesin for platelets isoform X1	1822	0	72.45
maker-CrufTF_contig_1578-augustus-gene-0.1-mRNA-1_protein_AED_0.07_eAED_0.07_QI_337|1|1|1|0|0|4|217|	late bloomer	208	2.15893e-92	69.09	C:GO:0016021	C:integral component of membrane
maker-CrufTF_contig_906-augustus-gene-0.29-mRNA-1_protein_AED_0.01_eAED_0.01_QI_345|1|1|1|0.6|0.5|6|167|	39S ribosomal mitochondrial	413	0	84.89	C:GO:0005840	C:ribosome
maker-CrufTF_contig_906-augustus-gene-0.30-mRNA-1_protein_AED_0.07_eAED_0.07_QI_0|0|0|1|1|1|12|0|	Endothelin-converting enzyme 2	828	0	83.34	F:GO:0004222; P:GO:0006508; C:GO:0016021	F:metalloendopeptidase activity; P:proteolysis; C:integral component of membrane	EC:3.4.24	Acting on peptide bonds (peptidases)
augustus_masked-CrufTF_contig_906-processed-gene-0.4-mRNA-1_protein_AED_0.02_eAED_0.02_QI_0|0|0|0.66|1|1|3|0|	type I cytoskeletal 9	319	9.32409e-108	73.73
maker-CrufTF_contig_906-augustus-gene-0.31-mRNA-1_protein_AED_0.04_eAED_0.04_QI_464|1|1|1|0|0|12|430|	type I inositol 3,4-bisphosphate 4-phosphatase	1328	0	83.6
maker-CrufTF_contig_580-augustus-gene-0.6-mRNA-1_protein_AED_0.05_eAED_0.07_QI_0|0|0|1|1|0.8|5|0|	Tyrosine- phosphatase 99A	1092	0	95.01	F:GO:0005001; C:GO:0005886; P:GO:0007415; P:GO:0008045; P:GO:0010906; C:GO:0016021; C:GO:0030424; P:GO:0035335	F:transmembrane receptor protein tyrosine phosphatase activity; C:plasma membrane; P:defasciculation of motor neuron axon; P:motor neuron axon guidance; P:regulation of glucose metabolic process; C:integral component of membrane; C:axon; P:peptidyl-tyrosine dephosphorylation	EC:3.1.3.16; EC:3.1.3.48; EC:3.1.3.41	Protein-serine/threonine phosphatase; Protein-tyrosine-phosphatase; 4-nitrophenylphosphatase
maker-CrufTF_contig_2-augustus-gene-0.2-mRNA-1_protein_AED_0.20_eAED_0.20_QI_203|1|0.75|1|0|0|4|0|	hypothetical protein FF38_05808	121	1.51646e-36	77.5	C:GO:0005886; C:GO:0016021; P:GO:0050909	C:plasma membrane; C:integral component of membrane; P:sensory perception of taste
maker-CrufTF_contig_538-exonerate_est2genome-gene-0.0-mRNA-1_protein_AED_0.00_eAED_0.00_QI_0|1|1|1|0|0|2|147|	mucin-5AC isoform X5	575	0	70.3
maker-CrufTF_contig_472-augustus-gene-0.5-mRNA-1_protein_AED_0.09_eAED_0.09_QI_0|0|0|1|1|0.9|10|0|	cullin-3 isoform X2	766	0	93.96	P:GO:0006511; C:GO:0031461; F:GO:0031625	P:ubiquitin-dependent protein catabolic process; C:cullin-RING ubiquitin ligase complex; F:ubiquitin protein ligase binding
maker-CrufTF_contig_472-exonerate_protein2genome-gene-0.4-mRNA-1_protein_AED_0.22_eAED_1.00_QI_0|-1|0|1|-1|0|1|0|	---NA---	38
maker-CrufTF_contig_1480-augustus-gene-0.4-mRNA-1_protein_AED_0.03_eAED_0.03_QI_170|1|0.83|1|0|0|6|0|	phospholipase membrane-associated	419	0	80.06	P:GO:0006909; F:GO:0016788	P:phagocytosis; F:hydrolase activity, acting on ester bonds
maker-CrufTF_contig_308-augustus-gene-0.3-mRNA-1_protein_AED_0.10_eAED_0.10_QI_0|0|0|1|0.77|0.7|10|0|	AP-2 complex subunit alpha	711	0	78.4	P:GO:0000122; P:GO:0002121; F:GO:0003700; C:GO:0005634; P:GO:0006886; P:GO:0007269; P:GO:0007485; C:GO:0008021; P:GO:0008049; P:GO:0008343; P:GO:0008344; P:GO:0008356; F:GO:0008565; P:GO:0016183; P:GO:0016348; P:GO:0019233; P:GO:0022008; C:GO:0030122; P:GO:0030707; F:GO:0043565; P:GO:0045807; P:GO:0045944; P:GO:0048728	P:negative regulation of transcription by RNA polymerase II; P:inter-male aggressive behavior; F:DNA-binding transcription factor activity; C:nucleus; P:intracellular protein transport; P:neurotransmitter secretion; P:imaginal disc-derived male genitalia development; C:synaptic vesicle; P:male courtship behavior; P:adult feeding behavior; P:adult locomotory behavior; P:asymmetric cell division; F…
maker-CrufTF_contig_1414-augustus-gene-0.17-mRNA-1_protein_AED_0.01_eAED_0.01_QI_113|1|1|1|0|0|2|196|	diphthamide biosynthesis 1	472	0	91.12	P:GO:0017183	P:peptidyl-diphthamide biosynthetic process from peptidyl-histidine
maker-CrufTF_contig_1414-augustus-gene-0.16-mRNA-1_protein_AED_0.01_eAED_0.01_QI_203|1|1|1|0|0|5|223|	Biogenesis of lysosome-related organelles complex 1 subunit 6	201	2.46886e-75	67.24
maker-CrufTF_contig_1414-exonerate_protein2genome-gene-0.2-mRNA-1_protein_AED_0.36_eAED_0.45_QI_0|0|0|1|0|0|2|0|	hypothetical protein FF38_04504	99	3.60288e-06	56.42
maker-CrufTF_contig_316-augustus-gene-0.2-mRNA-1_protein_AED_0.07_eAED_0.07_QI_32|1|1|1|0|0|4|147|	hypothetical protein FF38_01587	183	5.68418e-73	54.57	C:GO:0016020	C:membrane
maker-CrufTF_contig_947-augustus-gene-0.0-mRNA-1_protein_AED_0.02_eAED_0.02_QI_176|0.83|0.71|1|0|0|7|97|	hypothetical protein FF38_12186	123	7.36473e-37	74.31	C:GO:0016020	C:membrane
maker-CrufTF_contig_432-augustus-gene-0.36-mRNA-1_protein_AED_0.01_eAED_0.01_QI_21|1|1|1|0|0|6|774|	general transcription factor IIH subunit 3	312	0	92.97	C:GO:0000439; P:GO:0000902; F:GO:0003779; P:GO:0006289; P:GO:0006355; P:GO:0007015; F:GO:0008168; P:GO:0032259	C:transcription factor TFIIH core complex; P:cell morphogenesis; F:actin binding; P:nucleotide-excision repair; P:regulation of transcription, DNA-templated; P:actin filament organization; F:methyltransferase activity; P:methylation
maker-CrufTF_contig_432-augustus-gene-0.34-mRNA-1_protein_AED_0.02_eAED_0.02_QI_0|1|0.66|1|1|1|3|298|	leucine-rich repeat-containing DDB_G0290503	528	0	76.48
maker-CrufTF_contig_432-augustus-gene-0.35-mRNA-1_protein_AED_0.03_eAED_0.03_QI_567|1|1|1|1|1|5|601|	adenylyl cyclase-associated 1 isoform X2	426	0	93.68	P:GO:0000902; F:GO:0003779; P:GO:0007015	P:cell morphogenesis; F:actin binding; P:actin filament organization
maker-CrufTF_contig_432-augustus-gene-0.31-mRNA-1_protein_AED_0.04_eAED_0.04_QI_169|0.75|0.6|1|0.5|0.4|5|78|	Ribosomal S6 kinase-like 1	622	0	67.26	F:GO:0004672; F:GO:0005524; P:GO:0006468; F:GO:0035091	F:protein kinase activity; F:ATP binding; P:protein phosphorylation; F:phosphatidylinositol binding
maker-CrufTF_contig_432-augustus-gene-0.38-mRNA-1_protein_AED_0.02_eAED_0.02_QI_429|1|1|1|0|0|2|383|	dehydrodolichyl diphosphate synthase complex subunit NUS1	298	5.92584e-163	62.33	F:GO:0016765	F:transferase activity, transferring alkyl or aryl (other than methyl) groups
maker-CrufTF_contig_432-augustus-gene-0.37-mRNA-1_protein_AED_0.12_eAED_0.12_QI_0|0|0|0.75|1|1|4|0|	14-3-3 epsilon	256	0	98.84	C:GO:0005654; C:GO:0005694; C:GO:0005737; C:GO:0005813; C:GO:0005875; C:GO:0005886; P:GO:0007088; P:GO:0007095; P:GO:0007280; P:GO:0007294; P:GO:0007411; P:GO:0008103; P:GO:0008340; P:GO:0009411; F:GO:0019904; C:GO:0045172; P:GO:0045927; P:GO:0046579; F:GO:0046982; P:GO:0048190; F:GO:0050815; P:GO:0070374	C:nucleoplasm; C:chromosome; C:cytoplasm; C:centrosome; C:microtubule associated complex; C:plasma membrane; P:regulation of mitotic nuclear division; P:mitotic G2 DNA damage checkpoint; P:pole cell migration; P:germarium-derived oocyte fate determination; P:axon guidance; P:oocyte microtubule cytoskeleton polarization; P:determination of adult lifespan; P:response to UV; F:protein domain specifi…
maker-CrufTF_contig_432-augustus-gene-0.39-mRNA-1_protein_AED_0.25_eAED_0.25_QI_240|1|1|1|0|0|5|482|	inorganic phosphate cotransporter	512	0	85.59	C:GO:0005829; C:GO:0005886; C:GO:0016021; P:GO:0055085	C:cytosol; C:plasma membrane; C:integral component of membrane; P:transmembrane transport
augustus_masked-CrufTF_contig_432-processed-gene-0.8-mRNA-1_protein_AED_0.37_eAED_0.37_QI_0|0|0|1|1|1|3|0|	vacuolar sorting-associated 29	383	7.74246e-125	98.78	F:GO:0008565; P:GO:0015031; C:GO:0030906; C:GO:0031902; P:GO:0042147	F:obsolete protein transporter activity; P:protein transport; C:retromer, cargo-selective complex; C:late endosome membrane; P:retrograde transport, endosome to Golgi
maker-CrufTF_contig_1658-augustus-gene-0.1-mRNA-1_protein_AED_0.39_eAED_0.39_QI_100|0.66|0.75|1|0|0|4|63|	monocarboxylate transporter 9	190	5.43249e-85	87.61	C:GO:0016021; P:GO:0055085	C:integral component of membrane; P:transmembrane transport
maker-CrufTF_contig_632-exonerate_est2genome-gene-0.0-mRNA-1_protein_AED_0.32_eAED_0.32_QI_14|1|1|1|0|0|4|10|	PREDICTED: uncharacterized protein LOC106084098	331	7.09907e-178	85.82
augustus_masked-CrufTF_contig_632-processed-gene-0.2-mRNA-1_protein_AED_0.03_eAED_0.03_QI_275|1|1|1|0.75|0.6|5|106|	probable 39S ribosomal mitochondrial	248	8.93719e-174	92.15	F:GO:0003735; C:GO:0005840; P:GO:0006412	F:structural constituent of ribosome; C:ribosome; P:translation
maker-CrufTF_contig_632-exonerate_protein2genome-gene-0.4-mRNA-1_protein_AED_0.29_eAED_0.29_QI_0|0|0|1|0|0|5|0|	geranylgeranyl transferase type-1 subunit beta	402	0	84.78	F:GO:0016740	F:transferase activity
maker-CrufTF_contig_632-exonerate_protein2genome-gene-0.11-mRNA-1_protein_AED_0.12_eAED_0.12_QI_0|0|0|1|0|0|2|0|	F-box LRR-repeat 15	284	3.52221e-163	88.09
maker-CrufTF_contig_1171-exonerate_est2genome-gene-0.0-mRNA-1_protein_AED_0.01_eAED_0.01_QI_122|1|0.66|1|0|0|3|0|	hypothetical protein FF38_00218	355	4.17678e-160	74.57	C:GO:0016021	C:integral component of membrane
augustus_masked-CrufTF_contig_1453-processed-gene-0.6-mRNA-1_protein_AED_0.00_eAED_0.00_QI_0|-1|0|1|-1|1|1|0|	26S proteasome non-ATPase regulatory subunit 6	389	0	95.85	C:GO:0000502	C:proteasome complex
maker-CrufTF_contig_1453-exonerate_est2genome-gene-0.3-mRNA-1_protein_AED_0.17_eAED_0.17_QI_299|1|1|1|0|0|2|85|	valacyclovir hydrolase	283	8.70513e-169	87.2
maker-CrufTF_contig_786-augustus-gene-0.5-mRNA-1_protein_AED_0.03_eAED_0.03_QI_0|0|0|1|1|1|2|0|	pre-mRNA 3 end processing WDR33	197	1.08309e-119	88.16
maker-CrufTF_contig_786-augustus-gene-0.6-mRNA-1_protein_AED_0.11_eAED_0.11_QI_1|0|0|1|1|1|5|0|	pre-mRNA 3 end processing WDR33	559	0	86.79	P:GO:0007165; C:GO:0016021	P:signal transduction; C:integral component of membrane
augustus_masked-CrufTF_contig_1539-processed-gene-0.1-mRNA-1_protein_AED_0.27_eAED_0.27_QI_0|-1|0|1|-1|1|1|0|	frizzled-2	527	0	93.1	F:GO:0004888; P:GO:0007275; C:GO:0016021; P:GO:0016055	F:transmembrane signaling receptor activity; P:multicellular organism development; C:integral component of membrane; P:Wnt signaling pathway
augustus_masked-CrufTF_contig_1539-processed-gene-0.2-mRNA-1_protein_AED_0.44_eAED_0.45_QI_0|-1|0|1|-1|1|1|0|	glycine-rich DOT1-like	129	5.6641e-26	85.4	P:GO:0007166; C:GO:0016020	P:cell surface receptor signaling pathway; C:membrane
maker-CrufTF_contig_620-exonerate_est2genome-gene-0.0-mRNA-1_protein_AED_0.23_eAED_0.23_QI_119|1|1|1|0|0|2|295|	Zinc finger 180	548	0	57.84	F:GO:0003676; F:GO:0046872	F:nucleic acid binding; F:metal ion binding
maker-CrufTF_contig_620-augustus-gene-0.10-mRNA-1_protein_AED_0.02_eAED_0.02_QI_392|1|1|1|0|0|3|638|	Pantothenate kinase	398	0	74.44	C:GO:0016020	C:membrane
maker-CrufTF_contig_620-exonerate_est2genome-gene-0.1-mRNA-1_protein_AED_0.25_eAED_0.25_QI_244|1|1|1|0|0|3|130|	Zinc finger	560	8.88481e-68	50.79	F:GO:0003676; C:GO:0005634; F:GO:0008270; F:GO:0046872	F:nucleic acid binding; C:nucleus; F:zinc ion binding; F:metal ion binding
maker-CrufTF_contig_620-exonerate_est2genome-gene-0.2-mRNA-1_protein_AED_0.25_eAED_0.25_QI_659|1|1|1|0|0|4|107|	Zinc finger Xfin	433	5.8567e-129	62.92	F:GO:0003676; C:GO:0005634; F:GO:0008270; F:GO:0046872	F:nucleic acid binding; C:nucleus; F:zinc ion binding; F:metal ion binding
maker-CrufTF_contig_620-exonerate_protein2genome-gene-0.4-mRNA-1_protein_AED_0.25_eAED_0.25_QI_0|-1|0|1|-1|0|1|0|	homolog	86	5.23379e-46	94.24	P:GO:0010038	P:response to metal ion
maker-CrufTF_contig_620-exonerate_protein2genome-gene-0.7-mRNA-1_protein_AED_0.26_eAED_0.26_QI_0|0|0|1|0|0|2|0|	Small integral membrane 4	77	4.83927e-39	88.27	C:GO:0016021	C:integral component of membrane
maker-CrufTF_contig_620-exonerate_protein2genome-gene-0.9-mRNA-1_protein_AED_0.46_eAED_0.46_QI_0|-1|0|1|-1|0|1|0|	hypothetical protein	62	3.96599e-22	84.8	C:GO:0016021	C:integral component of membrane
maker-CrufTF_contig_1301-augustus-gene-0.3-mRNA-1_protein_AED_0.01_eAED_0.01_QI_89|1|1|1|0|0|3|102|	mitochondrial import inner membrane translocase subunit Tim21	249	2.15788e-142	78.74	C:GO:0005744; F:GO:0008566; C:GO:0016021; P:GO:0030150	C:TIM23 mitochondrial import inner membrane translocase complex; F:mitochondrial protein-transporting ATPase activity; C:integral component of membrane; P:protein import into mitochondrial matrix	EC:3.6.1.3; EC:3.6.3.51; EC:3.6.1.15	Adenosinetriphosphatase; Mitochondrial protein-transporting ATPase; Nucleoside-triphosphate phosphatase
maker-CrufTF_contig_113-exonerate_est2genome-gene-0.0-mRNA-1_protein_AED_0.01_eAED_0.01_QI_0|1|0.5|1|0|0|2|49|	cytochrome P450 307a1	551	0	76.14	F:GO:0004497; F:GO:0005506; C:GO:0016020; F:GO:0016705; F:GO:0020037; P:GO:0055114	F:monooxygenase activity; F:iron ion binding; C:membrane; F:oxidoreductase activity, acting on paired donors, with incorporation or reduction of molecular oxygen; F:heme binding; P:oxidation-reduction process
maker-CrufTF_contig_555-exonerate_est2genome-gene-0.0-mRNA-1_protein_AED_0.00_eAED_0.00_QI_559|1|1|1|0|0|3|596|	myotubularin-related 10-B	801	0	78.33	F:GO:0004438; F:GO:0004725; C:GO:0005737; P:GO:0046856; P:GO:0050829	F:phosphatidylinositol-3-phosphatase activity; F:protein tyrosine phosphatase activity; C:cytoplasm; P:phosphatidylinositol dephosphorylation; P:defense response to Gram-negative bacterium	EC:3.1.3.16; EC:3.1.3.48; EC:3.1.3.41; EC:3.1.3.64	Protein-serine/threonine phosphatase; Protein-tyrosine-phosphatase; 4-nitrophenylphosphatase; Phosphatidylinositol-3-phosphatase
maker-CrufTF_contig_1593-augustus-gene-0.4-mRNA-1_protein_AED_0.08_eAED_0.08_QI_1175|1|1|1|0.8|0.63|11|1068|	disabled isoform X2	2358	0	70.56	P:GO:0032502	P:developmental process
maker-CrufTF_contig_1329-augustus-gene-0.7-mRNA-1_protein_AED_0.05_eAED_0.05_QI_70|1|1|1|1|1|4|179|	gamma-butyrobetaine dioxygenase	421	0	81.23	F:GO:0016491; P:GO:0055114	F:oxidoreductase activity; P:oxidation-reduction process
maker-CrufTF_contig_1700-exonerate_est2genome-gene-0.0-mRNA-1_protein_AED_0.07_eAED_0.08_QI_281|1|0.75|1|0|0|4|0|	proteoglycan 4 isoform X5	138	1.93476e-87	95.18	F:GO:0008017; P:GO:0046600	F:microtubule binding; P:negative regulation of centriole replication
augustus_masked-CrufTF_contig_1700-processed-gene-0.1-mRNA-1_protein_AED_0.31_eAED_0.31_QI_0|0|0|0.5|1|1|2|0|	hypothetical protein FF38_05694	571	0	49.55
maker-CrufTF_contig_521-augustus-gene-0.3-mRNA-1_protein_AED_0.07_eAED_0.07_QI_174|0.66|1|1|0|0|4|143|	Guanine nucleotide-binding G(f) subunit alpha	323	0	90.09	F:GO:0003924; F:GO:0004871; F:GO:0005525; P:GO:0007186; F:GO:0031683	F:GTPase activity; F:obsolete signal transducer activity; F:GTP binding; P:G protein-coupled receptor signaling pathway; F:G-protein beta/gamma-subunit complex binding	EC:3.6.1.15	Nucleoside-triphosphate phosphatase
maker-CrufTF_contig_872-augustus-gene-0.2-mRNA-1_protein_AED_0.15_eAED_0.15_QI_1031|0.8|0.66|1|0.8|0.66|6|0|	mucin-19 isoform X1	900	0	67.47
maker-CrufTF_contig_847-exonerate_est2genome-gene-0.0-mRNA-1_protein_AED_0.04_eAED_0.04_QI_56|1|1|1|0|0|3|78|	serine threonine- kinase 32B	304	0	78.82	F:GO:0004672; F:GO:0005524; P:GO:0006468	F:protein kinase activity; F:ATP binding; P:protein phosphorylation
maker-CrufTF_contig_847-exonerate_protein2genome-gene-0.8-mRNA-1_protein_AED_0.35_eAED_0.35_QI_0|0|0|1|0|0|2|0|	---NA---	83
augustus_masked-CrufTF_contig_1404-processed-gene-0.0-mRNA-1_protein_AED_0.33_eAED_0.33_QI_0|0|0|1|1|1|3|0|	membrane metallo-endopeptidase-like 1 isoform X1	202	1.98242e-87	90.61	F:GO:0004222; P:GO:0006508; C:GO:0016021	F:metalloendopeptidase activity; P:proteolysis; C:integral component of membrane	EC:3.4.24	Acting on peptide bonds (peptidases)
maker-CrufTF_contig_1668-augustus-gene-0.2-mRNA-1_protein_AED_0.04_eAED_0.04_QI_0|0.85|0.75|0.87|0.85|0.87|8|526|	triple functional domain	447	0	68.55	F:GO:0005089; P:GO:0035023; P:GO:0043547	F:Rho guanyl-nucleotide exchange factor activity; P:regulation of Rho protein signal transduction; P:positive regulation of GTPase activity
maker-CrufTF_contig_820-augustus-gene-0.3-mRNA-1_protein_AED_0.05_eAED_0.05_QI_484|1|1|1|0|0|3|1035|	probable zinc transporter DDB_G0269332	178	6.46562e-72	61.22
maker-CrufTF_contig_1256-augustus-gene-0.16-mRNA-1_protein_AED_0.22_eAED_0.22_QI_182|0.86|0.87|1|0.69|0.66|24|1065|	5 -3 exoribonuclease 1	2044	0	91.93	F:GO:0003676; F:GO:0004527; P:GO:0090305	F:nucleic acid binding; F:exonuclease activity; P:nucleic acid phosphodiester bond hydrolysis
maker-CrufTF_contig_1256-augustus-gene-0.18-mRNA-1_protein_AED_0.05_eAED_0.05_QI_102|1|1|1|0|0|14|30|	probable ATP-dependent RNA helicase DHX34	1143	0	82.47	F:GO:0003676; F:GO:0004386; F:GO:0005524	F:nucleic acid binding; F:helicase activity; F:ATP binding	EC:3.6.1.15	Nucleoside-triphosphate phosphatase
maker-CrufTF_contig_1256-exonerate_protein2genome-gene-0.9-mRNA-1_protein_AED_0.05_eAED_0.05_QI_0|0|0|1|0|0|5|0|	mitochondrial uncoupling 4	363	0	89.21	C:GO:0005743; P:GO:0006839; P:GO:0006979; C:GO:0016021; F:GO:0017077; P:GO:1902600	C:mitochondrial inner membrane; P:mitochondrial transport; P:response to oxidative stress; C:integral component of membrane; F:oxidative phosphorylation uncoupler activity; P:proton transmembrane transport
maker-CrufTF_contig_1292-augustus-gene-0.3-mRNA-1_protein_AED_0.02_eAED_0.02_QI_0|1|0.66|1|0|0|3|60|	fukutin-related	588	0	83.64	C:GO:0016021	C:integral component of membrane
maker-CrufTF_contig_1118-exonerate_est2genome-gene-0.0-mRNA-1_protein_AED_0.02_eAED_0.02_QI_18|1|1|1|0|0|3|219|	4-coumarate-- ligase-like 7	551	0	72.39	F:GO:0003824; P:GO:0008152	F:catalytic activity; P:metabolic process
augustus_masked-CrufTF_contig_1470-processed-gene-0.1-mRNA-1_protein_AED_0.07_eAED_0.07_QI_351|0.6|0.66|1|0.6|0.5|6|240|	major facilitator superfamily domain-containing 8 isoform X1	478	0	91.69	C:GO:0016021; P:GO:0055085	C:integral component of membrane; P:transmembrane transport
maker-CrufTF_contig_303-augustus-gene-0.26-mRNA-1_protein_AED_0.06_eAED_0.06_QI_97|1|1|1|0|0|5|72|	ribonuclease P subunit p25	252	2.71997e-115	76.8	F:GO:0003676; P:GO:0009267; P:GO:0022008	F:nucleic acid binding; P:cellular response to starvation; P:neurogenesis
maker-CrufTF_contig_303-augustus-gene-0.25-mRNA-1_protein_AED_0.08_eAED_0.08_QI_60|1|1|1|0|0|6|117|	Post-GPI attachment to s factor 3	332	0	86.18	P:GO:0000413; F:GO:0003755; P:GO:0006457; P:GO:0006505; C:GO:0016021; F:GO:0016788; C:GO:0031227	P:protein peptidyl-prolyl isomerization; F:peptidyl-prolyl cis-trans isomerase activity; P:protein folding; P:GPI anchor metabolic process; C:integral component of membrane; F:hydrolase activity, acting on ester bonds; C:intrinsic component of endoplasmic reticulum membrane	EC:5.2.1.8	Peptidylprolyl isomerase
maker-CrufTF_contig_303-augustus-gene-0.29-mRNA-1_protein_AED_0.04_eAED_0.04_QI_28|1|1|1|1|1|5|392|	aromatic-L-amino-acid decarboxylase	580	0	93.99	P:GO:0006520; F:GO:0016831; F:GO:0030170	P:cellular amino acid metabolic process; F:carboxy-lyase activity; F:pyridoxal phosphate binding
maker-CrufTF_contig_303-augustus-gene-0.28-mRNA-1_protein_AED_0.13_eAED_0.13_QI_130|1|1|1|0|0|3|80|	peptidyl-prolyl cis-trans isomerase H	183	3.24004e-131	97.78	P:GO:0000398; P:GO:0000413; F:GO:0003755; P:GO:0006457; P:GO:0019233; C:GO:0071011	P:mRNA splicing, via spliceosome; P:protein peptidyl-prolyl isomerization; F:peptidyl-prolyl cis-trans isomerase activity; P:protein folding; P:sensory perception of pain; C:precatalytic spliceosome	EC:5.2.1.8	Peptidylprolyl isomerase
maker-CrufTF_contig_1062-augustus-gene-0.6-mRNA-1_protein_AED_0.13_eAED_0.13_QI_1980|0.90|0.91|1|0.36|0.25|12|947|	Tolloid 1	463	0	95.77
maker-CrufTF_contig_938-exonerate_protein2genome-gene-0.0-mRNA-1_protein_AED_0.20_eAED_0.20_QI_644|0.8|0.66|1|0|0|6|0|	RER1	259	1.06962e-146	91.85	C:GO:0016021; P:GO:0019233	C:integral component of membrane; P:sensory perception of pain
maker-CrufTF_contig_1532-augustus-gene-0.5-mRNA-1_protein_AED_0.12_eAED_0.12_QI_81|0.87|0.88|1|0|0|9|0|	ribosome-releasing factor mitochondrial	1021	0	86.2	F:GO:0003924; F:GO:0005525; C:GO:0005739; P:GO:0015991; P:GO:0032543; P:GO:0032790; C:GO:0033178; F:GO:0046961	F:GTPase activity; F:GTP binding; C:mitochondrion; P:ATP hydrolysis coupled proton transport; P:mitochondrial translation; P:ribosome disassembly; C:proton-transporting two-sector ATPase complex, catalytic domain; F:proton-transporting ATPase activity, rotational mechanism	EC:3.6.1.3; EC:3.6.1.15	Adenosinetriphosphatase; Nucleoside-triphosphate phosphatase
maker-CrufTF_contig_335-augustus-gene-0.6-mRNA-1_protein_AED_0.07_eAED_0.07_QI_316|1|0.83|1|0|0|6|0|	tachykinin-like peptides receptor 99D isoform X1	805	0	73.67	C:GO:0005887; P:GO:0007218; F:GO:0036401	C:integral component of plasma membrane; P:neuropeptide signaling pathway; F:pyrokinin receptor activity
maker-CrufTF_contig_477-augustus-gene-0.3-mRNA-1_protein_AED_0.08_eAED_0.08_QI_0|1|0.85|1|0|0|7|316|	gonadotropin-releasing hormone receptor isoform X1	427	0	81.72	F:GO:0005000; C:GO:0005886; P:GO:0007186; C:GO:0016021	F:vasopressin receptor activity; C:plasma membrane; P:G protein-coupled receptor signaling pathway; C:integral component of membrane
augustus_masked-CrufTF_contig_1375-processed-gene-0.1-mRNA-1_protein_AED_0.27_eAED_0.27_QI_0|0|0.16|1|1|1|6|316|	monocarboxylate transporter 8	404	0	80.13	C:GO:0016021; P:GO:0055085	C:integral component of membrane; P:transmembrane transport
maker-CrufTF_contig_1023-augustus-gene-0.10-mRNA-1_protein_AED_0.03_eAED_0.03_QI_45|1|1|1|0.5|0.33|3|130|	cleavage stimulation factor subunit 1	425	0	94.33
augustus_masked-CrufTF_contig_1023-processed-gene-0.2-mRNA-1_protein_AED_0.16_eAED_0.16_QI_0|0|0|1|1|1|2|0|	Elongation factor 1-alpha 2	187	2.53566e-130	99.4	F:GO:0003746; F:GO:0003924; F:GO:0005525; C:GO:0005737; P:GO:0006414	F:translation elongation factor activity; F:GTPase activity; F:GTP binding; C:cytoplasm; P:translational elongation	EC:3.6.1.15	Nucleoside-triphosphate phosphatase
maker-CrufTF_contig_1023-augustus-gene-0.12-mRNA-1_protein_AED_0.05_eAED_0.05_QI_28|1|1|1|0|0|3|135|	nucleolar 16	196	5.51501e-125	81.63
maker-CrufTF_contig_1030-augustus-gene-0.9-mRNA-1_protein_AED_0.09_eAED_0.09_QI_63|0.66|0.5|1|0|0|4|34|	attacin-A-like	301	3.69105e-98	79.18	C:GO:0005576	C:extracellular region
augustus_masked-CrufTF_contig_1030-processed-gene-0.3-mRNA-1_protein_AED_0.15_eAED_0.16_QI_371|0|0.33|1|1|1|3|0|	Zinc finger	1126	2.61592e-149	55.84
maker-CrufTF_contig_1149-augustus-gene-0.2-mRNA-1_protein_AED_0.07_eAED_0.07_QI_150|1|1|1|0|0|5|193|	late bloomer	214	2.0331e-129	77.68	C:GO:0016021	C:integral component of membrane
maker-CrufTF_contig_1120-augustus-gene-0.2-mRNA-1_protein_AED_0.00_eAED_0.00_QI_91|1|1|1|0|0|2|418|	homeobox 12	314	8.77871e-175	68.99	C:GO:0016020; C:GO:0016021	C:membrane; C:integral component of membrane
maker-CrufTF_contig_1056-augustus-gene-0.2-mRNA-1_protein_AED_0.09_eAED_0.09_QI_0|0.5|0.66|0.66|0|0|3|79|	Odorant-binding 47b	158	7.50676e-102	78.66	F:GO:0005549	F:odorant binding
maker-CrufTF_contig_1672-augustus-gene-0.18-mRNA-1_protein_AED_0.10_eAED_0.10_QI_186|0.71|0.75|1|1|1|8|567|	rab GTPase-activating 1-like isoform X1	985	0	85.49
maker-CrufTF_contig_1672-augustus-gene-0.17-mRNA-1_protein_AED_0.39_eAED_0.39_QI_138|1|1|1|0|0|4|163|	peroxisome biogenesis factor 2	288	9.60679e-176	85.74	P:GO:0000209; F:GO:0004842; C:GO:0005777; P:GO:0007112; P:GO:0007285; P:GO:0007286; F:GO:0008270; P:GO:0016558; P:GO:0048137	P:protein polyubiquitination; F:ubiquitin-protein transferase activity; C:peroxisome; P:male meiosis cytokinesis; P:primary spermatocyte growth; P:spermatid development; F:zinc ion binding; P:protein import into peroxisome matrix; P:spermatocyte division
maker-CrufTF_contig_1672-exonerate_est2genome-gene-0.1-mRNA-1_protein_AED_0.25_eAED_0.25_QI_558|1|1|1|0|0|3|737|	UPF0183 CG7083	438	0	92.73	F:GO:0003896; P:GO:0006269; C:GO:1990077	F:DNA primase activity; P:DNA replication, synthesis of RNA primer; C:primosome complex	EC:2.7.7.6	DNA-directed RNA polymerase
maker-CrufTF_contig_1672-augustus-gene-0.20-mRNA-1_protein_AED_0.00_eAED_0.00_QI_0|0|0|1|1|1|3|0|	chromatin modification-related MEAF6	213	6.03287e-134	89.74	C:GO:0000123; P:GO:0016573	C:histone acetyltransferase complex; P:histone acetylation
maker-CrufTF_contig_1672-exonerate_protein2genome-gene-0.16-mRNA-1_protein_AED_0.00_eAED_0.00_QI_0|-1|0|1|-1|0|1|0|	heat shock 70 kDa 14	509	0	80.55	F:GO:0005524	F:ATP binding
maker-CrufTF_contig_1672-exonerate_protein2genome-gene-0.8-mRNA-1_protein_AED_0.38_eAED_0.38_QI_0|0|0|1|0|0|3|0|	DNA primase small subunit	415	0	83.87	F:GO:0003896; F:GO:0005524; P:GO:0006269; C:GO:1990077	F:DNA primase activity; F:ATP binding; P:DNA replication, synthesis of RNA primer; C:primosome complex	EC:2.7.7.6	DNA-directed RNA polymerase
maker-CrufTF_contig_1672-exonerate_protein2genome-gene-0.5-mRNA-1_protein_AED_0.05_eAED_0.06_QI_0|0|0|1|0|0|2|0|	probable Golgi SNAP receptor complex member 2	214	1.50146e-135	85.95	F:GO:0005484; C:GO:0005794; P:GO:0006810; C:GO:0016021; P:GO:0061025	F:SNAP receptor activity; C:Golgi apparatus; P:transport; C:integral component of membrane; P:membrane fusion
maker-CrufTF_contig_1672-exonerate_protein2genome-gene-0.14-mRNA-1_protein_AED_0.01_eAED_0.01_QI_0|-1|0|1|-1|0|1|0|	bladder cancer-associated	79	9.55931e-49	98.23	C:GO:0016021	C:integral component of membrane
maker-CrufTF_contig_901-exonerate_est2genome-gene-0.0-mRNA-1_protein_AED_0.15_eAED_0.15_QI_35|1|0.75|1|0|0|4|0|	chitinase-3 1	397	0	72.69	F:GO:0004568; C:GO:0005576; P:GO:0005975; P:GO:0006032; F:GO:0008061; P:GO:0018990	F:chitinase activity; C:extracellular region; P:carbohydrate metabolic process; P:chitin catabolic process; F:chitin binding; P:ecdysis, chitin-based cuticle	EC:3.2.1.14	Chitinase
maker-CrufTF_contig_901-exonerate_protein2genome-gene-0.1-mRNA-1_protein_AED_0.07_eAED_0.07_QI_0|0|0|1|0|0|2|0|	F-actin-capping subunit alpha	149	6.91478e-101	95.39	P:GO:0000902; F:GO:0003779; C:GO:0005869; C:GO:0005912; P:GO:0006909; P:GO:0007015; P:GO:0007018; P:GO:0007294; C:GO:0008290; P:GO:0010591; C:GO:0016324; P:GO:0019233; P:GO:0035220; P:GO:0046329; F:GO:0046982; P:GO:0051016; P:GO:0051490; C:GO:0071203	P:cell morphogenesis; F:actin binding; C:dynactin complex; C:adherens junction; P:phagocytosis; P:actin filament organization; P:microtubule-based movement; P:germarium-derived oocyte fate determination; C:F-actin capping protein complex; P:regulation of lamellipodium assembly; C:apical plasma membrane; P:sensory perception of pain; P:wing disc development; P:negative regulation of JNK cascade; F…
maker-CrufTF_contig_901-exonerate_protein2genome-gene-0.9-mRNA-1_protein_AED_0.09_eAED_0.09_QI_0|0|0|1|0|0|2|0|	Cytochrome c oxidase assembly 1	145	3.98979e-81	78.23	C:GO:0016021	C:integral component of membrane
maker-CrufTF_contig_901-augustus-gene-0.10-mRNA-1_protein_AED_0.57_eAED_0.58_QI_0|0|0|1|0|0|2|0|	39S ribosomal mitochondrial	76	3.93639e-18	85.25	C:GO:0005840	C:ribosome
maker-CrufTF_contig_389-augustus-gene-0.9-mRNA-1_protein_AED_0.04_eAED_0.04_QI_177|1|0.9|1|0.44|0.3|10|147|	angiotensin-converting enzyme	878	0	83.8	F:GO:0004180; P:GO:0006508; F:GO:0008237; F:GO:0008241; C:GO:0016021; F:GO:0046872	F:carboxypeptidase activity; P:proteolysis; F:metallopeptidase activity; F:peptidyl-dipeptidase activity; C:integral component of membrane; F:metal ion binding	EC:3.4.15	Acting on peptide bonds (peptidases)
maker-CrufTF_contig_688-augustus-gene-0.5-mRNA-1_protein_AED_0.07_eAED_0.07_QI_426|1|1|1|0.9|0.81|11|271|	regulation of nuclear pre-mRNA domain-containing 2	923	0	68.87
augustus_masked-CrufTF_contig_1266-processed-gene-0.0-mRNA-1_protein_AED_0.09_eAED_0.09_QI_0|0|0|0.5|1|1|2|0|	histone-lysine N-methyltransferase pr-set7	778	0	58.89	F:GO:0008168; F:GO:0016740; F:GO:0018024; P:GO:0032259; P:GO:0034968	F:methyltransferase activity; F:transferase activity; F:histone-lysine N-methyltransferase activity; P:methylation; P:histone lysine methylation
maker-CrufTF_contig_1136-augustus-gene-0.4-mRNA-1_protein_AED_0.21_eAED_0.21_QI_138|1|1|1|0|0|3|39|	UDP-N-acetylglucosamine--N-acetylmuramyl-(pentapeptide) pyrophosphoryl-undecaprenol N-acetylglucosamine transferase	127	1.25258e-72	89.59	C:GO:0016021; F:GO:0016740	C:integral component of membrane; F:transferase activity
maker-CrufTF_contig_379-augustus-gene-0.9-mRNA-1_protein_AED_0.30_eAED_0.30_QI_0|0|0|0.71|0.83|0.85|7|0|	Tyrosine- phosphatase corkscrew	481	0	84.74	F:GO:0004725; P:GO:0035335	F:protein tyrosine phosphatase activity; P:peptidyl-tyrosine dephosphorylation	EC:3.1.3.16; EC:3.1.3.48; EC:3.1.3.41	Protein-serine/threonine phosphatase; Protein-tyrosine-phosphatase; 4-nitrophenylphosphatase
maker-CrufTF_contig_370-exonerate_protein2genome-gene-0.0-mRNA-1_protein_AED_0.11_eAED_0.11_QI_0|0|0|1|0|0|2|0|	proto-oncogene Wnt-3	258	2.52022e-160	81.53	F:GO:0005102; P:GO:0007275; P:GO:0016055; C:GO:0031012	F:signaling receptor binding; P:multicellular organism development; P:Wnt signaling pathway; C:extracellular matrix
maker-CrufTF_contig_640-augustus-gene-0.5-mRNA-1_protein_AED_0.00_eAED_0.00_QI_163|1|1|1|0.66|0.5|4|171|	painting of fourth	1106	0	62.87	F:GO:0000166; F:GO:0003676	F:nucleotide binding; F:nucleic acid binding
augustus_masked-CrufTF_contig_1546-processed-gene-0.0-mRNA-1_protein_AED_0.06_eAED_0.06_QI_0|-1|0|1|-1|1|1|0|	6-phosphofructo-2-kinase fructose-2,6-bisphosphatase 1	572	0	94.81
maker-CrufTF_contig_1372-augustus-gene-0.7-mRNA-1_protein_AED_0.07_eAED_0.07_QI_143|1|1|1|0|0|9|108|	sodium-coupled monocarboxylate transporter 1	589	0	89.21	F:GO:0005215; C:GO:0016021; P:GO:0055085	F:transporter activity; C:integral component of membrane; P:transmembrane transport
maker-CrufTF_contig_661-augustus-gene-0.4-mRNA-1_protein_AED_0.03_eAED_0.03_QI_264|1|1|1|0|0|4|138|	CD63 antigen	227	3.64583e-115	79.26	C:GO:0016021	C:integral component of membrane
maker-CrufTF_contig_374-augustus-gene-0.4-mRNA-1_protein_AED_0.05_eAED_0.05_QI_245|1|0.75|1|0.66|0.5|4|0|	alpha-2-macroglobulin isoform X13	678	0	78.57	F:GO:0004866; C:GO:0005615; P:GO:0010951	F:endopeptidase inhibitor activity; C:extracellular space; P:negative regulation of endopeptidase activity
maker-CrufTF_contig_97-augustus-gene-0.19-mRNA-1_protein_AED_0.19_eAED_0.19_QI_0|0.66|0.57|1|0|0|7|409|	Serine incorporator 1	412	0	91.91	C:GO:0016021	C:integral component of membrane
maker-CrufTF_contig_1041-exonerate_est2genome-gene-0.0-mRNA-1_protein_AED_0.03_eAED_0.03_QI_178|1|1|1|0|0|5|79|	Cytochrome b5-related	457	0	75.05	P:GO:0006629; C:GO:0016021; F:GO:0016491; F:GO:0020037; F:GO:0046872; P:GO:0055114	P:lipid metabolic process; C:integral component of membrane; F:oxidoreductase activity; F:heme binding; F:metal ion binding; P:oxidation-reduction process
maker-CrufTF_contig_972-augustus-gene-0.5-mRNA-1_protein_AED_0.03_eAED_0.03_QI_54|0.8|0.66|1|0.6|0.83|6|662|	C-type lectin domain family 4 member	453	1.14483e-162	70.07
maker-CrufTF_contig_1409-augustus-gene-0.3-mRNA-1_protein_AED_0.02_eAED_0.02_QI_756|1|0.8|1|0.5|0.6|5|0|	vesicle-associated membrane 2 isoform X2	123	8.99701e-71	95.94	F:GO:0000149; F:GO:0005484; C:GO:0005886; P:GO:0006906; C:GO:0008021; C:GO:0016021; P:GO:0016081; C:GO:0031201; C:GO:0043195; C:GO:0048786	F:SNARE binding; F:SNAP receptor activity; C:plasma membrane; P:vesicle fusion; C:synaptic vesicle; C:integral component of membrane; P:synaptic vesicle docking; C:SNARE complex; C:terminal bouton; C:presynaptic active zone
maker-CrufTF_contig_153-exonerate_est2genome-gene-0.0-mRNA-1_protein_AED_0.00_eAED_0.00_QI_50|1|1|1|0|0|2|241|	---NA---	64
maker-CrufTF_contig_153-augustus-gene-0.9-mRNA-1_protein_AED_0.01_eAED_0.01_QI_200|1|1|1|0.5|0.33|3|49|	translocon-associated subunit alpha	297	0	91.88	C:GO:0005789; C:GO:0005811; C:GO:0016021; C:GO:0045169	C:endoplasmic reticulum membrane; C:lipid droplet; C:integral component of membrane; C:fusome
maker-CrufTF_contig_153-exonerate_protein2genome-gene-0.7-mRNA-1_protein_AED_0.04_eAED_0.04_QI_0|0|0|1|0|0|3|0|	fibulin-1 isoform X1	893	0	69.82	F:GO:0005509; C:GO:0005576	F:calcium ion binding; C:extracellular region
maker-CrufTF_contig_153-exonerate_protein2genome-gene-0.3-mRNA-1_protein_AED_0.15_eAED_0.15_QI_0|-1|0|1|-1|0|1|0|	hypothetical protein FF38_09664	117	2.52703e-25	44.21	C:GO:0005576; P:GO:0006030; F:GO:0008061	C:extracellular region; P:chitin metabolic process; F:chitin binding
maker-CrufTF_contig_476-augustus-gene-0.7-mRNA-1_protein_AED_0.03_eAED_0.03_QI_191|0.8|0.83|1|0.8|0.66|6|484|	kinesin KIF23	865	0	84.34	P:GO:0000915; F:GO:0003777; F:GO:0005524; C:GO:0005874; F:GO:0008017; P:GO:0072383	P:actomyosin contractile ring assembly; F:microtubule motor activity; F:ATP binding; C:microtubule; F:microtubule binding; P:plus-end-directed vesicle transport along microtubule	EC:3.6.1.15	Nucleoside-triphosphate phosphatase
maker-CrufTF_contig_476-exonerate_protein2genome-gene-0.2-mRNA-1_protein_AED_0.01_eAED_0.01_QI_0|0|0|1|0|0|2|0|	acyl-coenzyme A thioesterase 13	143	1.04263e-94	87.38
maker-CrufTF_contig_517-exonerate_est2genome-gene-0.0-mRNA-1_protein_AED_0.00_eAED_0.00_QI_606|1|1|1|0|0|2|276|	Transcription factor Adf-	377	9.16938e-177	72.38	F:GO:0003677	F:DNA binding
augustus_masked-CrufTF_contig_569-processed-gene-0.1-mRNA-1_protein_AED_0.03_eAED_0.03_QI_1|0.83|0.71|1|0.83|0.85|7|252|	MAGUK p55 subfamily member 5-A-like isoform X3	803	0	89.95
maker-CrufTF_contig_1627-augustus-gene-0.8-mRNA-1_protein_AED_0.02_eAED_0.02_QI_0|0|0|1|1|1|6|0|	DNA repair complementing XP-G cells homolog	1335	0	66	F:GO:0003697; F:GO:0004519; C:GO:0005634; P:GO:0006289; P:GO:0090305	F:single-stranded DNA binding; F:endonuclease activity; C:nucleus; P:nucleotide-excision repair; P:nucleic acid phosphodiester bond hydrolysis
maker-CrufTF_contig_1627-augustus-gene-0.7-mRNA-1_protein_AED_0.14_eAED_0.14_QI_185|0|0.5|1|0|0|2|0|	YEATS domain-containing 2	954	0	59.65	P:GO:0006355; F:GO:0046982	P:regulation of transcription, DNA-templated; F:protein heterodimerization activity
maker-CrufTF_contig_1627-exonerate_protein2genome-gene-0.2-mRNA-1_protein_AED_0.13_eAED_0.14_QI_0|0|0|1|0|0|6|0|	acyl- synthetase family member 4 homolog	732	0	61.35	F:GO:0003824; P:GO:0008152	F:catalytic activity; P:metabolic process
augustus_masked-CrufTF_contig_1434-processed-gene-0.0-mRNA-1_protein_AED_0.10_eAED_0.10_QI_0|0|0|1|1|1|2|0|	serine-rich adhesin for platelets	971	3.19585e-167	55.95	F:GO:0005509; C:GO:0016020; C:GO:0016021	F:calcium ion binding; C:membrane; C:integral component of membrane
maker-CrufTF_contig_693-augustus-gene-0.10-mRNA-1_protein_AED_0.07_eAED_0.07_QI_0|0|0|0.90|1|1|11|0|	Integrin alpha-PS1	986	0	81.05	P:GO:0007155; P:GO:0007229; C:GO:0008305	P:cell adhesion; P:integrin-mediated signaling pathway; C:integrin complex
maker-CrufTF_contig_693-augustus-gene-0.12-mRNA-1_protein_AED_0.00_eAED_0.00_QI_304|1|1|1|1|1|3|240|	proteasome activator complex subunit 3	262	5.99558e-167	89.78	C:GO:0008537	C:proteasome activator complex
maker-CrufTF_contig_480-augustus-gene-0.3-mRNA-1_protein_AED_0.33_eAED_0.33_QI_0|0.5|0.44|1|0.62|0.55|9|320|	hypothetical protein FF38_11335	882	0	60.99	F:GO:0003700; C:GO:0005634; P:GO:0006355	F:DNA-binding transcription factor activity; C:nucleus; P:regulation of transcription, DNA-templated
maker-CrufTF_contig_991-augustus-gene-0.8-mRNA-1_protein_AED_0.03_eAED_0.03_QI_27|0.88|0.7|1|0.88|0.9|10|95|	transcription initiation factor TFIID subunit 1 isoform X2	1880	0	87.35	F:GO:0003677; F:GO:0003743; C:GO:0005669; P:GO:0006352; P:GO:0006355; P:GO:0006413	F:DNA binding; F:translation initiation factor activity; C:transcription factor TFIID complex; P:DNA-templated transcription, initiation; P:regulation of transcription, DNA-templated; P:translational initiation
maker-CrufTF_contig_991-augustus-gene-0.9-mRNA-1_protein_AED_0.00_eAED_0.00_QI_104|1|1|1|0|0|3|149|	kinetochore Spc25	211	3.89347e-101	59.59	P:GO:0000280; C:GO:0000775; P:GO:0022402	P:nuclear division; C:chromosome, centromeric region; P:cell cycle process
maker-CrufTF_contig_80-exonerate_protein2genome-gene-0.4-mRNA-1_protein_AED_0.24_eAED_0.24_QI_0|0|0|1|0|0|2|0|	sodium-independent sulfate anion transporter	252	1.50344e-165	87.83	F:GO:0008271; C:GO:0016021; P:GO:1902358	F:secondary active sulfate transmembrane transporter activity; C:integral component of membrane; P:sulfate transmembrane transport
maker-CrufTF_contig_80-augustus-gene-0.5-mRNA-1_protein_AED_0.40_eAED_0.43_QI_0|0|0|1|0|0|2|0|	sodium-independent sulfate anion transporter	90	5.27016e-37	52.6	F:GO:0008271; P:GO:0008272; F:GO:0015116; C:GO:0016020; C:GO:0016021; P:GO:0045434; P:GO:0055085; P:GO:1902358	F:secondary active sulfate transmembrane transporter activity; P:sulfate transport; F:sulfate transmembrane transporter activity; C:membrane; C:integral component of membrane; P:negative regulation of female receptivity, post-mating; P:transmembrane transport; P:sulfate transmembrane transport
maker-CrufTF_contig_252-augustus-gene-0.7-mRNA-1_protein_AED_0.05_eAED_0.05_QI_313|1|1|1|0|0|7|379|	glucose-6-phosphate exchanger SLC37A2	524	0	81.27	F:GO:0005215; C:GO:0016021; P:GO:0055085	F:transporter activity; C:integral component of membrane; P:transmembrane transport
maker-CrufTF_contig_252-exonerate_est2genome-gene-0.1-mRNA-1_protein_AED_0.02_eAED_0.02_QI_480|1|1|1|0|0|5|132|	Transcription factor Adf-1	295	9.36326e-151	75.49	F:GO:0003677	F:DNA binding
maker-CrufTF_contig_1598-augustus-gene-0.8-mRNA-1_protein_AED_0.02_eAED_0.02_QI_135|1|1|1|0|0|5|343|	dead end homolog 1-like isoform X1	537	0	67.31	F:GO:0000166; F:GO:0003676	F:nucleotide binding; F:nucleic acid binding
maker-CrufTF_contig_1598-augustus-gene-0.9-mRNA-1_protein_AED_0.18_eAED_0.18_QI_0|0.72|0.75|1|0.72|0.66|12|279|	Nose resistant to fluoxetine	1252	0	68.76	C:GO:0016021	C:integral component of membrane
maker-CrufTF_contig_1690-augustus-gene-0.9-mRNA-1_protein_AED_0.04_eAED_0.04_QI_29|1|1|1|0|0|5|64|	lysosomal thioesterase PPT2 homolog	303	5.83802e-166	84.57	C:GO:0005764; F:GO:0008474; P:GO:0098734	C:lysosome; F:palmitoyl-(protein) hydrolase activity; P:macromolecule depalmitoylation	EC:3.1.2.22	Palmitoyl-protein hydrolase
augustus_masked-CrufTF_contig_1690-processed-gene-0.2-mRNA-1_protein_AED_0.18_eAED_0.18_QI_420|0.85|0.62|1|0.85|0.75|8|0|	rna pseudouridylate	599	2.16985e-159	87.76	F:GO:0003723; C:GO:0005739; F:GO:0009982; F:GO:0019239; P:GO:0031119	F:RNA binding; C:mitochondrion; F:pseudouridine synthase activity; F:deaminase activity; P:tRNA pseudouridine synthesis	EC:5.4.99.12	tRNA pseudouridine(38-40) synthase
augustus_masked-CrufTF_contig_711-processed-gene-0.1-mRNA-1_protein_AED_0.24_eAED_0.24_QI_70|0.75|0.6|1|0.5|0.4|5|0|	equilibrative nucleoside transporter 4	387	0	89.84	F:GO:0005337; F:GO:0008504; P:GO:0015844; C:GO:0016021; P:GO:1901642	F:nucleoside transmembrane transporter activity; F:monoamine transmembrane transporter activity; P:monoamine transport; C:integral component of membrane; P:nucleoside transmembrane transport
maker-CrufTF_contig_1054-augustus-gene-0.3-mRNA-1_protein_AED_0.00_eAED_0.01_QI_0|1|0.33|1|0|0|3|0|	orexin receptor type 1	699	0	64.47	F:GO:0004930; P:GO:0007186; C:GO:0016021	F:G protein-coupled receptor activity; P:G protein-coupled receptor signaling pathway; C:integral component of membrane
maker-CrufTF_contig_1054-exonerate_protein2genome-gene-0.2-mRNA-1_protein_AED_0.25_eAED_0.25_QI_0|-1|0|1|-1|0|1|0|	---NA---	46
maker-CrufTF_contig_481-exonerate_est2genome-gene-0.0-mRNA-1_protein_AED_0.38_eAED_0.38_QI_86|1|0.5|1|0|0|2|0|	probable serine threonine- kinase DDB_G0282963 isoform X8	338	6.42005e-98	61.1	F:GO:0003779; P:GO:0007009	F:actin binding; P:plasma membrane organization
maker-CrufTF_contig_481-exonerate_protein2genome-gene-0.2-mRNA-1_protein_AED_0.49_eAED_0.49_QI_0|0|0|1|0|0|3|0|	probable serine threonine- kinase DDB_G0282963 isoform X18	142	1.39144e-30	75.42	F:GO:0003779; P:GO:0007009	F:actin binding; P:plasma membrane organization
maker-CrufTF_contig_481-augustus-gene-0.4-mRNA-1_protein_AED_0.56_eAED_0.56_QI_0|0|0|1|0|0|2|0|	serine-rich adhesin for platelets isoform X15	122	1.00411e-35	75.63	F:GO:0003779; P:GO:0007009	F:actin binding; P:plasma membrane organization
maker-CrufTF_contig_669-augustus-gene-0.5-mRNA-1_protein_AED_0.06_eAED_0.06_QI_364|1|1|1|0.28|0.25|8|396|	zinc transporter 2	496	0	82.22	F:GO:0008324; C:GO:0016021; P:GO:0098655	F:cation transmembrane transporter activity; C:integral component of membrane; P:cation transmembrane transport
augustus_masked-CrufTF_contig_588-processed-gene-0.1-mRNA-1_protein_AED_0.25_eAED_0.25_QI_0|0.72|0.66|0.91|0.45|0.41|12|0|	ABC transporter G family member 20 isoform X2	780	0	94.47	F:GO:0005524; P:GO:0006810; C:GO:0016021; F:GO:0016887	F:ATP binding; P:transport; C:integral component of membrane; F:ATPase activity	EC:3.6.1.3; EC:3.6.1.15	Adenosinetriphosphatase; Nucleoside-triphosphate phosphatase
maker-CrufTF_contig_588-exonerate_protein2genome-gene-0.2-mRNA-1_protein_AED_0.05_eAED_0.06_QI_0|0|0|1|0|0|2|0|	hypothetical protein FF38_09714	234	2.68791e-139	71.37
maker-CrufTF_contig_1445-augustus-gene-0.4-mRNA-1_protein_AED_0.18_eAED_0.18_QI_0|0|0|1|0.5|0.66|9|0|	calbindin-32 isoform X1	246	1.4781e-169	89.63	F:GO:0005509	F:calcium ion binding
augustus_masked-CrufTF_contig_637-processed-gene-0.1-mRNA-1_protein_AED_0.26_eAED_0.27_QI_0|0|0|0.83|1|1|6|0|	guanine nucleotide-binding -like 1	391	4.18042e-154	64.43	F:GO:0005525	F:GTP binding
maker-CrufTF_contig_542-augustus-gene-0.4-mRNA-1_protein_AED_0.05_eAED_0.05_QI_163|0.5|1|1|0.5|0.33|3|518|	Monocarboxylate transporter 12-B	546	0	87.25	C:GO:0016021; P:GO:0055085	C:integral component of membrane; P:transmembrane transport
maker-CrufTF_contig_475-augustus-gene-0.6-mRNA-1_protein_AED_0.00_eAED_0.00_QI_85|1|1|1|0|0|4|325|	vacuolar sorting-associated 8 homolog	1277	0	82.57	C:GO:0005622; P:GO:0006886; F:GO:0008270; P:GO:0016192	C:intracellular; P:intracellular protein transport; F:zinc ion binding; P:vesicle-mediated transport
maker-CrufTF_contig_475-augustus-gene-0.5-mRNA-1_protein_AED_0.17_eAED_0.17_QI_0|0|0|1|0|0|2|0|	histidine triad nucleotide-binding 3	78	3.31062e-38	75.6	F:GO:0003824; C:GO:0016020	F:catalytic activity; C:membrane
maker-CrufTF_contig_1262-augustus-gene-0.3-mRNA-1_protein_AED_0.03_eAED_0.03_QI_161|1|1|1|0|0|6|346|	26S proteasome non-ATPase regulatory subunit 10	461	0	80.85	C:GO:0000502; C:GO:0016021	C:proteasome complex; C:integral component of membrane
augustus_masked-CrufTF_contig_341-processed-gene-0.1-mRNA-1_protein_AED_0.75_eAED_1.00_QI_0|-1|0|1|-1|1|1|0|	---NA---	116
maker-CrufTF_contig_592-augustus-gene-0.14-mRNA-1_protein_AED_0.03_eAED_0.03_QI_0|0.75|0.66|1|0.75|0.77|9|464|	zinc finger matrin-type CG9776 isoform X2	1477	0	66.99	F:GO:0003676; F:GO:0008270	F:nucleic acid binding; F:zinc ion binding
maker-CrufTF_contig_592-exonerate_protein2genome-gene-0.6-mRNA-1_protein_AED_0.26_eAED_0.27_QI_0|0|0|1|0|0|2|0|	RNA polymerase II subunit A C-terminal domain phosphatase SSU72	227	1.30467e-101	94.08	F:GO:0004721; C:GO:0005634; P:GO:0006397; P:GO:0006470	F:phosphoprotein phosphatase activity; C:nucleus; P:mRNA processing; P:protein dephosphorylation	EC:3.1.3.16; EC:3.1.3.41	Protein-serine/threonine phosphatase; 4-nitrophenylphosphatase
maker-CrufTF_contig_124-augustus-gene-0.4-mRNA-1_protein_AED_0.08_eAED_0.08_QI_110|1|1|1|1|1|9|102|	ATP-binding cassette sub-family G member 4	676	0	87.92	F:GO:0005524; C:GO:0016021; F:GO:0016887	F:ATP binding; C:integral component of membrane; F:ATPase activity	EC:3.6.1.3; EC:3.6.1.15	Adenosinetriphosphatase; Nucleoside-triphosphate phosphatase
maker-CrufTF_contig_1694-augustus-gene-0.13-mRNA-1_protein_AED_0.04_eAED_0.04_QI_150|0.8|0.83|1|0.2|0.5|6|480|	angiopoietin-related 7 isoform X1	517	0	71.6
maker-CrufTF_contig_448-exonerate_est2genome-gene-0.0-mRNA-1_protein_AED_0.00_eAED_0.00_QI_105|1|0.5|1|0|0|2|0|	probable cysteine--tRNA mitochondrial	535	0	77.07	F:GO:0004817; F:GO:0005524; C:GO:0005739; P:GO:0006423	F:cysteine-tRNA ligase activity; F:ATP binding; C:mitochondrion; P:cysteinyl-tRNA aminoacylation	EC:6.1.1.16	Cysteine--tRNA ligase
maker-CrufTF_contig_448-exonerate_est2genome-gene-0.1-mRNA-1_protein_AED_0.05_eAED_0.05_QI_328|1|0.75|1|0|0|4|0|	transmembrane 39A	417	0	73.25	C:GO:0016021	C:integral component of membrane
augustus_masked-CrufTF_contig_448-processed-gene-0.6-mRNA-1_protein_AED_0.20_eAED_0.20_QI_118|0.1|0.18|1|1|1|11|0|	elongation factor mitochondrial	2553	0	92.59	F:GO:0003746; F:GO:0003924; F:GO:0005525; C:GO:0005622; P:GO:0006414; P:GO:0016311; F:GO:0016791	F:translation elongation factor activity; F:GTPase activity; F:GTP binding; C:intracellular; P:translational elongation; P:dephosphorylation; F:phosphatase activity	EC:3.1.3.41; EC:3.6.1.15	4-nitrophenylphosphatase; Nucleoside-triphosphate phosphatase
maker-CrufTF_contig_448-exonerate_est2genome-gene-0.4-mRNA-1_protein_AED_0.47_eAED_0.47_QI_202|1|1|1|0|0|3|147|	cytochrome c oxidase assembly factor 5	80	1.01271e-48	92.75	F:GO:0003676; F:GO:0005524; F:GO:0008026	F:nucleic acid binding; F:ATP binding; F:ATP-dependent helicase activity	EC:3.6.1.3; EC:3.6.1.15	Adenosinetriphosphatase; Nucleoside-triphosphate phosphatase
maker-CrufTF_contig_448-exonerate_est2genome-gene-0.5-mRNA-1_protein_AED_0.45_eAED_0.45_QI_357|1|0.83|1|0|0|6|0|	sodium-dependent nutrient amino acid transporter 1 isoform X2	271	1.10706e-165	88.87	F:GO:0005328; P:GO:0006836; C:GO:0016021; P:GO:0055085	F:neurotransmitter:sodium symporter activity; P:neurotransmitter transport; C:integral component of membrane; P:transmembrane transport
augustus_masked-CrufTF_contig_1017-processed-gene-0.1-mRNA-1_protein_AED_0.05_eAED_0.05_QI_39|0.92|1|1|0.30|0.28|14|174|	NADPH oxidase 5	1472	0	78.11	F:GO:0005509; C:GO:0016021; F:GO:0016175; P:GO:0042554; P:GO:0055114	F:calcium ion binding; C:integral component of membrane; F:superoxide-generating NADPH oxidase activity; P:superoxide anion generation; P:oxidation-reduction process
maker-CrufTF_contig_608-augustus-gene-0.13-mRNA-1_protein_AED_0.00_eAED_0.00_QI_110|1|1|1|0|0|2|375|	glutaredoxin-related mitochondrial	157	7.96003e-102	88.25	C:GO:0005623; F:GO:0009055; F:GO:0015035; P:GO:0045454; P:GO:0055114	C:cell; F:electron transfer activity; F:protein disulfide oxidoreductase activity; P:cell redox homeostasis; P:oxidation-reduction process
maker-CrufTF_contig_608-augustus-gene-0.12-mRNA-1_protein_AED_0.03_eAED_0.03_QI_115|1|1|1|0.33|0.5|4|196|	hypothetical protein FF38_02952	629	0	70.11
maker-CrufTF_contig_608-augustus-gene-0.11-mRNA-1_protein_AED_0.07_eAED_0.07_QI_0|0|0|1|0.5|0.66|3|0|	transmembrane emp24 domain-containing 2	207	1.94663e-145	93.54	C:GO:0005789; P:GO:0006810; C:GO:0016021	C:endoplasmic reticulum membrane; P:transport; C:integral component of membrane
maker-CrufTF_contig_608-exonerate_protein2genome-gene-0.3-mRNA-1_protein_AED_0.00_eAED_0.00_QI_0|-1|0|1|-1|0|1|0|	argonaute-3	914	0	79.97	F:GO:0003676	F:nucleic acid binding
maker-CrufTF_contig_511-augustus-gene-0.7-mRNA-1_protein_AED_0.02_eAED_0.02_QI_177|1|1|1|0.5|0.4|5|373|	3-phosphoinositide-dependent kinase 1	908	0	67.57	F:GO:0004672; F:GO:0005524; P:GO:0006468	F:protein kinase activity; F:ATP binding; P:protein phosphorylation
maker-CrufTF_contig_705-augustus-gene-0.7-mRNA-1_protein_AED_0.14_eAED_0.14_QI_377|0.66|0.57|1|0.83|0.71|7|223|	Transient receptor potential cation channel painless	631	1.25585e-178	75.17	F:GO:0005216; C:GO:0016021; P:GO:0034220	F:ion channel activity; C:integral component of membrane; P:ion transmembrane transport
maker-CrufTF_contig_1391-augustus-gene-0.5-mRNA-1_protein_AED_0.09_eAED_0.12_QI_100|0|0|1|0.75|0.6|5|0|	isoform F	676	0	70.49	P:GO:0007269; P:GO:0007613; P:GO:0008049; P:GO:0008355; P:GO:0009408; C:GO:0043195; P:GO:0048149; P:GO:0051124; P:GO:0071632; P:GO:0072553	P:neurotransmitter secretion; P:memory; P:male courtship behavior; P:olfactory learning; P:response to heat; C:terminal bouton; P:behavioral response to ethanol; P:synaptic growth at neuromuscular junction; P:optomotor response; P:terminal button organization
maker-CrufTF_contig_283-augustus-gene-0.4-mRNA-1_protein_AED_0.02_eAED_0.02_QI_195|1|1|1|0.83|0.71|7|67|	epidermal growth factor receptor kinase substrate 8	708	0	81.2	F:GO:0016301; P:GO:0016310	F:kinase activity; P:phosphorylation
maker-CrufTF_contig_543-augustus-gene-0.7-mRNA-1_protein_AED_0.01_eAED_0.01_QI_143|1|1|1|0|0|2|184|	baculoviral IAP repeat-containing 5	145	9.04585e-76	75.55
maker-CrufTF_contig_543-augustus-gene-0.8-mRNA-1_protein_AED_0.10_eAED_0.10_QI_52|1|1|1|0|0|2|196|	single-strand selective monofunctional uracil DNA glycosylase	285	3.7447e-131	71.45
maker-CrufTF_contig_543-exonerate_protein2genome-gene-0.2-mRNA-1_protein_AED_0.00_eAED_0.00_QI_0|-1|0|1|-1|0|1|0|	tRNA-specific adenosine deaminase 2	158	2.84271e-96	82.23	F:GO:0008270; F:GO:0016787	F:zinc ion binding; F:hydrolase activity
maker-CrufTF_contig_1208-augustus-gene-0.3-mRNA-1_protein_AED_0.02_eAED_0.02_QI_1163|1|1|1|1|1|3|268|	flocculation FLO11 isoform X4	636	0	61.51	F:GO:0003677	F:DNA binding
maker-CrufTF_contig_1640-augustus-gene-0.16-mRNA-1_protein_AED_0.00_eAED_0.00_QI_164|1|1|1|0|0|2|339|	methyltransferase 23	292	7.44032e-169	82.5	F:GO:0008168; P:GO:0032259	F:methyltransferase activity; P:methylation
augustus_masked-CrufTF_contig_1640-processed-gene-0.2-mRNA-1_protein_AED_0.15_eAED_0.16_QI_0|-1|0|1|-1|1|1|0|	BCL9	1041	0	56.27
maker-CrufTF_contig_1640-augustus-gene-0.18-mRNA-1_protein_AED_0.00_eAED_0.00_QI_164|1|1|1|0|0.66|3|122|	Dihydroorotate dehydrogenase (quinone) mitochondrial	398	0	81.14	F:GO:0004152; C:GO:0005743; P:GO:0006207; P:GO:0044205; P:GO:0055114	F:dihydroorotate dehydrogenase activity; C:mitochondrial inner membrane; P:'de novo' pyrimidine nucleobase biosynthetic process; P:'de novo' UMP biosynthetic process; P:oxidation-reduction process	EC:1.3.5.2	Dihydroorotate dehydrogenase (quinone)
maker-CrufTF_contig_1640-augustus-gene-0.17-mRNA-1_protein_AED_0.40_eAED_0.40_QI_0|0|0|1|1|1|2|0|	probable ATP-dependent RNA helicase spindle-E	171	1.13792e-72	69.44	F:GO:0003676; F:GO:0004386; F:GO:0005524; P:GO:0009987	F:nucleic acid binding; F:helicase activity; F:ATP binding; P:cellular process	EC:3.6.1.15	Nucleoside-triphosphate phosphatase
maker-CrufTF_contig_1640-exonerate_protein2genome-gene-0.4-mRNA-1_protein_AED_0.03_eAED_0.03_QI_0|0|0|1|0|0|2|0|	nullo	243	1.28642e-100	53.49	P:GO:0007275; P:GO:0009653; P:GO:0022607; P:GO:0032506; P:GO:0061640	P:multicellular organism development; P:anatomical structure morphogenesis; P:cellular component assembly; P:cytokinetic process; P:cytoskeleton-dependent cytokinesis
maker-CrufTF_contig_1640-exonerate_protein2genome-gene-0.11-mRNA-1_protein_AED_0.04_eAED_0.04_QI_0|0|0|1|0|0|2|0|	probable ATP-dependent RNA helicase spindle-E	163	8.69096e-88	75.77	F:GO:0003676; F:GO:0004386; F:GO:0005524; P:GO:0009987; P:GO:0022414; P:GO:0032501; P:GO:0032502	F:nucleic acid binding; F:helicase activity; F:ATP binding; P:cellular process; P:reproductive process; P:multicellular organismal process; P:developmental process	EC:3.6.1.15	Nucleoside-triphosphate phosphatase
maker-CrufTF_contig_1394-augustus-gene-0.6-mRNA-1_protein_AED_0.20_eAED_0.20_QI_1099|1|1|1|0.66|0.57|7|616|	hypothetical protein FF38_13187	315	0	92.16	C:GO:0016021	C:integral component of membrane
maker-CrufTF_contig_408-augustus-gene-0.5-mRNA-1_protein_AED_0.02_eAED_0.02_QI_52|0.75|0.6|1|1|1|5|63|	sarcosine mitochondrial	869	0	84.95	F:GO:0016491; P:GO:0055114	F:oxidoreductase activity; P:oxidation-reduction process
maker-CrufTF_contig_1217-augustus-gene-0.17-mRNA-1_protein_AED_0.02_eAED_0.02_QI_89|0.75|0.4|1|1|1|5|0|	probable ATP-dependent RNA helicase DDX20	909	0	72.7	F:GO:0003676; F:GO:0004386; F:GO:0005524	F:nucleic acid binding; F:helicase activity; F:ATP binding	EC:3.6.1.15	Nucleoside-triphosphate phosphatase
maker-CrufTF_contig_1217-augustus-gene-0.16-mRNA-1_protein_AED_0.03_eAED_0.03_QI_101|1|1|1|0|0|3|51|	PHD finger 7	450	0	62.93	F:GO:0046872	F:metal ion binding
maker-CrufTF_contig_1217-augustus-gene-0.19-mRNA-1_protein_AED_0.28_eAED_0.28_QI_23|0|0|1|1|1|2|0|	YTH domain-containing 1	682	0	63.31	F:GO:0003723	F:RNA binding
maker-CrufTF_contig_1217-exonerate_est2genome-gene-0.2-mRNA-1_protein_AED_0.25_eAED_0.25_QI_91|1|1|1|0|0|3|15|	spermatogenesis-associated 5 1	738	0	65.78	F:GO:0005524	F:ATP binding
maker-CrufTF_contig_622-exonerate_est2genome-gene-0.0-mRNA-1_protein_AED_0.24_eAED_0.24_QI_90|1|1|1|0|0|4|69|	probable elongator complex 2	808	0	80.54	C:GO:0000502; F:GO:0004222; P:GO:0006368; P:GO:0006508; P:GO:0043248; F:GO:0046872; F:GO:0061133	C:proteasome complex; F:metalloendopeptidase activity; P:transcription elongation from RNA polymerase II promoter; P:proteolysis; P:proteasome assembly; F:metal ion binding; F:endopeptidase activator activity	EC:3.4.24	Acting on peptide bonds (peptidases)
maker-CrufTF_contig_622-augustus-gene-0.15-mRNA-1_protein_AED_0.17_eAED_0.17_QI_162|0.90|0.91|1|0|0|12|480|	stress-activated map kinase-interacting 1	1024	0	73.86	P:GO:0009987; C:GO:0031932	P:cellular process; C:TORC2 complex
maker-CrufTF_contig_725-augustus-gene-0.5-mRNA-1_protein_AED_0.07_eAED_0.07_QI_0|0.85|0.62|1|0.57|0.62|8|301|	ECT2 isoform X1	579	0	89.21	P:GO:0000902; P:GO:0000910; F:GO:0005089; F:GO:0005096; C:GO:0005634; C:GO:0005737; P:GO:0035023; P:GO:0043547; P:GO:0045666	P:cell morphogenesis; P:cytokinesis; F:Rho guanyl-nucleotide exchange factor activity; F:GTPase activator activity; C:nucleus; C:cytoplasm; P:regulation of Rho protein signal transduction; P:positive regulation of GTPase activity; P:positive regulation of neuron differentiation
augustus_masked-CrufTF_contig_1549-processed-gene-0.2-mRNA-1_protein_AED_0.00_eAED_0.00_QI_236|1|0.66|1|0.5|0.33|3|0|	WD repeat-containing on Y chromosome	160	2.02293e-39	71.89	F:GO:0003674; C:GO:0005575; P:GO:0008150	F:molecular_function; C:cellular_component; P:biological_process
maker-CrufTF_contig_1549-augustus-gene-0.10-mRNA-1_protein_AED_0.12_eAED_0.12_QI_155|0.71|0.87|1|0.71|0.62|8|243|	Rab3 GTPase-activating regulatory subunit	1038	0	78.48	P:GO:0043087	P:regulation of GTPase activity
maker-CrufTF_contig_142-augustus-gene-0.3-mRNA-1_protein_AED_0.01_eAED_0.01_QI_18|1|0.66|1|1|1|3|0|	synaptic vesicular amine transporter isoform X1	282	2.89662e-118	71.96	P:GO:0006855; C:GO:0016021; F:GO:0042910	P:drug transmembrane transport; C:integral component of membrane; F:xenobiotic transmembrane transporter activity
maker-CrufTF_contig_1579-augustus-gene-0.6-mRNA-1_protein_AED_0.12_eAED_0.14_QI_0|0|0|1|0.85|0.87|8|0|	hypothetical protein FF38_13755	2473	0	92.35	F:GO:0005524; C:GO:0005634	F:ATP binding; C:nucleus
maker-CrufTF_contig_215-augustus-gene-0.9-mRNA-1_protein_AED_0.02_eAED_0.02_QI_570|1|1|1|1|1|6|1291|	singed	512	0	97.02	C:GO:0005737; P:GO:0007163; P:GO:0008407; P:GO:0016358; P:GO:0030034; F:GO:0030674; C:GO:0031941; P:GO:0035017; P:GO:0035099; P:GO:0035317; P:GO:0042060; C:GO:0043005; C:GO:0043025; P:GO:0046847; P:GO:0048477; P:GO:0048800; P:GO:0048812; F:GO:0051015	C:cytoplasm; P:establishment or maintenance of cell polarity; P:chaeta morphogenesis; P:dendrite development; P:microvillar actin bundle assembly; F:protein binding, bridging; C:filamentous actin; P:cuticle pattern formation; P:hemocyte migration; P:imaginal disc-derived wing hair organization; P:wound healing; C:neuron projection; C:neuronal cell body; P:filopodium assembly; P:oogenesis; P:anten…
maker-CrufTF_contig_215-augustus-gene-0.10-mRNA-1_protein_AED_0.13_eAED_0.13_QI_663|0.66|0.57|1|0.33|0.14|7|0|	neuropathy target esterase sws isoform X1	877	0	90.3	F:GO:0004622; C:GO:0016021; P:GO:0046470	F:lysophospholipase activity; C:integral component of membrane; P:phosphatidylcholine metabolic process	EC:3.1.1.5; EC:3.1.1.1	Lysophospholipase; Carboxylesterase
maker-CrufTF_contig_1045-augustus-gene-0.1-mRNA-1_protein_AED_0.05_eAED_0.05_QI_78|1|1|1|0|0|12|117|	nose resistant to fluoxetine 6	691	0	63.97	C:GO:0016021; F:GO:0016747	C:integral component of membrane; F:transferase activity, transferring acyl groups other than amino-acyl groups
maker-CrufTF_contig_1100-augustus-gene-0.4-mRNA-1_protein_AED_0.04_eAED_0.04_QI_292|0.83|0.85|1|1|1|7|118|	microtubule-associated futsch-like	1417	0	67.75	C:GO:0005576; P:GO:0006030; F:GO:0008061	C:extracellular region; P:chitin metabolic process; F:chitin binding
maker-CrufTF_contig_1264-augustus-gene-0.4-mRNA-1_protein_AED_0.05_eAED_0.05_QI_0|1|0.85|1|1|1|7|184|	glutamate receptor-interacting 2	865	0	85.87	P:GO:0000060; F:GO:0005102; C:GO:0005798; P:GO:0016204; C:GO:0031594; C:GO:0043195; P:GO:0048644; P:GO:0050808	P:obsolete protein import into nucleus, translocation; F:signaling receptor binding; C:Golgi-associated vesicle; P:determination of muscle attachment site; C:neuromuscular junction; C:terminal bouton; P:muscle organ morphogenesis; P:synapse organization
maker-CrufTF_contig_1586-augustus-gene-0.3-mRNA-1_protein_AED_0.01_eAED_0.01_QI_118|1|1|1|0|0|3|386|	myosin-2 essential light chain isoform X2	147	1.16492e-102	96.55	F:GO:0005509; C:GO:0016460; P:GO:0030048; C:GO:0031475; C:GO:0031476; C:GO:0031477; F:GO:0032036	F:calcium ion binding; C:myosin II complex; P:actin filament-based movement; C:myosin V complex; C:myosin VI complex; C:myosin VII complex; F:myosin heavy chain binding
maker-CrufTF_contig_1276-augustus-gene-0.20-mRNA-1_protein_AED_0.00_eAED_0.00_QI_122|1|1|1|1|1|2|168|	DNA polymerase zeta catalytic subunit	435	0	54.63
maker-CrufTF_contig_1276-augustus-gene-0.21-mRNA-1_protein_AED_0.02_eAED_0.02_QI_307|1|1|1|0.28|0.12|8|609|	SAM50 CG7639	440	0	89.76	C:GO:0019867	C:outer membrane
maker-CrufTF_contig_1276-augustus-gene-0.19-mRNA-1_protein_AED_0.07_eAED_0.07_QI_0|0.33|0.25|1|1|1|4|165|	probable ATP-dependent RNA helicase DDX27	678	0	88.72	F:GO:0003676; F:GO:0004386; F:GO:0005524	F:nucleic acid binding; F:helicase activity; F:ATP binding	EC:3.6.1.15	Nucleoside-triphosphate phosphatase
maker-CrufTF_contig_1276-augustus-gene-0.25-mRNA-1_protein_AED_0.02_eAED_0.02_QI_885|1|1|1|0.33|0.25|4|271|	SH3 domain-binding 5 homolog	520	0	78.79	F:GO:0004860; C:GO:0005737; C:GO:0005886; P:GO:0007301; P:GO:0007498; P:GO:0009952; P:GO:0035556; P:GO:0042694; P:GO:0048644; P:GO:0061099	F:protein kinase inhibitor activity; C:cytoplasm; C:plasma membrane; P:female germline ring canal formation; P:mesoderm development; P:anterior/posterior pattern specification; P:intracellular signal transduction; P:muscle cell fate specification; P:muscle organ morphogenesis; P:negative regulation of protein tyrosine kinase activity
maker-CrufTF_contig_1276-augustus-gene-0.24-mRNA-1_protein_AED_0.13_eAED_0.13_QI_0|0.61|0.5|1|0.61|0.64|14|258|	microtubule-associated futsch	3005	0	54.29
maker-CrufTF_contig_758-augustus-gene-0.15-mRNA-1_protein_AED_0.01_eAED_0.01_QI_417|1|1|1|0|0|3|209|	Upstream stimulatory factor 2	539	8.1144e-156	57.75	F:GO:0046983	F:protein dimerization activity
maker-CrufTF_contig_758-augustus-gene-0.13-mRNA-1_protein_AED_0.02_eAED_0.02_QI_260|0.8|0.83|1|0|0|6|460|	iron-sulfur cluster assembly 1 mitochondrial isoform X1	131	3.84727e-87	97.25	F:GO:0005198; P:GO:0016226; F:GO:0051536; P:GO:0071000	F:structural molecule activity; P:iron-sulfur cluster assembly; F:iron-sulfur cluster binding; P:response to magnetism
maker-CrufTF_contig_758-augustus-gene-0.14-mRNA-1_protein_AED_0.12_eAED_0.12_QI_118|0.66|0.5|1|1|1|4|0|	NADH dehydrogenase [ubiquinone] iron-sulfur mitochondrial	249	3.79926e-112	85.34	F:GO:0016651; P:GO:0022900	F:oxidoreductase activity, acting on NAD(P)H; P:electron transport chain
maker-CrufTF_contig_758-augustus-gene-0.18-mRNA-1_protein_AED_0.05_eAED_0.05_QI_179|0.5|1|1|0|0|3|58|	arginine serine-rich coiled-coil 2	289	4.48236e-34	68.02
augustus_masked-CrufTF_contig_758-processed-gene-0.4-mRNA-1_protein_AED_0.25_eAED_0.25_QI_0|0|0|1|1|1|3|0|	prenyltransferase alpha subunit repeat-containing 1	396	0	83.95	F:GO:0008318; P:GO:0018342	F:protein prenyltransferase activity; P:protein prenylation
augustus_masked-CrufTF_contig_758-processed-gene-0.5-mRNA-1_protein_AED_0.26_eAED_0.26_QI_0|-1|0|1|-1|1|1|0|	actin-related 6	402	0	87.6	C:GO:0005634; P:GO:0006338	C:nucleus; P:chromatin remodeling
maker-CrufTF_contig_1389-augustus-gene-0.5-mRNA-1_protein_AED_0.05_eAED_0.05_QI_604|1|1|1|0.06|0|16|1548|	PAB-dependent poly(A)-specific ribonuclease subunit PAN3 isoform X1	753	0	84.23	P:GO:0000289; C:GO:0000932; F:GO:0005524; P:GO:0006397; P:GO:0010606; C:GO:0031251	P:nuclear-transcribed mRNA poly(A) tail shortening; C:P-body; F:ATP binding; P:mRNA processing; P:positive regulation of cytoplasmic mRNA processing body assembly; C:PAN complex
maker-CrufTF_contig_1061-exonerate_protein2genome-gene-0.0-mRNA-1_protein_AED_0.03_eAED_0.03_QI_0|0|0|1|0|0|3|0|	Slo-interacting 1	603	0	59.4
maker-CrufTF_contig_467-augustus-gene-0.6-mRNA-1_protein_AED_0.02_eAED_0.02_QI_818|1|1|1|0.62|0.44|9|402|	type II inositol 1,4,5-trisphosphate 5-phosphatase	903	0	83.34	P:GO:0007165; C:GO:0016021; F:GO:0016787; P:GO:0046856	P:signal transduction; C:integral component of membrane; F:hydrolase activity; P:phosphatidylinositol dephosphorylation
maker-CrufTF_contig_925-augustus-gene-0.16-mRNA-1_protein_AED_0.34_eAED_0.34_QI_193|0.6|0.5|1|0.6|0.5|6|429|	hydroxysteroid dehydrogenase 2	226	6.90772e-113	94.87	F:GO:0016491; P:GO:0055114	F:oxidoreductase activity; P:oxidation-reduction process
maker-CrufTF_contig_925-exonerate_protein2genome-gene-0.6-mRNA-1_protein_AED_0.00_eAED_0.00_QI_245|1|1|1|0|0|2|1141|	transcription factor BTF3 homolog 4	181	1.38084e-106	88.44
maker-CrufTF_contig_925-augustus-gene-0.17-mRNA-1_protein_AED_0.04_eAED_0.04_QI_225|1|1|1|0.87|0.77|9|504|	peptidyl-prolyl cis-trans isomerase FKBP8	404	0	88.04	P:GO:0006457; F:GO:0008271; C:GO:0016021; F:GO:0016853; P:GO:1902358	P:protein folding; F:secondary active sulfate transmembrane transporter activity; C:integral component of membrane; F:isomerase activity; P:sulfate transmembrane transport
maker-CrufTF_contig_1383-augustus-gene-0.13-mRNA-1_protein_AED_0.05_eAED_0.05_QI_363|0.85|0.87|1|0.85|0.75|8|593|	dihydrolipoyllysine-residue acetyltransferase component of pyruvate dehydrogenase mitochondrial isoform X1	471	0	79.53	F:GO:0004742; P:GO:0006090; C:GO:0045254	F:dihydrolipoyllysine-residue acetyltransferase activity; P:pyruvate metabolic process; C:pyruvate dehydrogenase complex	EC:2.3.1.12	Dihydrolipoyllysine-residue acetyltransferase
augustus_masked-CrufTF_contig_1383-processed-gene-0.3-mRNA-1_protein_AED_0.02_eAED_0.02_QI_399|1|1|1|0.66|0.5|4|177|	clavesin-1	293	0	92.27	F:GO:0005215; C:GO:0005622; P:GO:0006810	F:transporter activity; C:intracellular; P:transport
maker-CrufTF_contig_1073-augustus-gene-0.13-mRNA-1_protein_AED_0.20_eAED_0.20_QI_26|0.75|0.66|1|0.62|0.55|9|31|	N-acetylmuramoyl-L-alanine amidase	977	0	79.29	C:GO:0016020	C:membrane
maker-CrufTF_contig_1058-augustus-gene-0.18-mRNA-1_protein_AED_0.00_eAED_0.00_QI_125|1|1|1|1|1|2|822|	small nuclear ribonucleo -associated B	199	3.26269e-105	96.54	P:GO:0000398; P:GO:0007281; P:GO:0007283; P:GO:0008406; C:GO:0015030; C:GO:0019013; C:GO:0030532; C:GO:0045495; C:GO:0071011; C:GO:0071013	P:mRNA splicing, via spliceosome; P:germ cell development; P:spermatogenesis; P:gonad development; C:Cajal body; C:viral nucleocapsid; C:small nuclear ribonucleoprotein complex; C:pole plasm; C:precatalytic spliceosome; C:catalytic step 2 spliceosome
maker-CrufTF_contig_1058-exonerate_est2genome-gene-0.1-mRNA-1_protein_AED_0.01_eAED_0.01_QI_2|1|1|1|0|0|2|905|	cilia- and flagella-associated 20	233	4.53913e-143	98.43	P:GO:0000398; C:GO:0005730; P:GO:0007291; P:GO:0007517; P:GO:0018094; C:GO:0036126; P:GO:0040011; P:GO:0044782; P:GO:0048813; C:GO:0071011; C:GO:0071013	P:mRNA splicing, via spliceosome; C:nucleolus; P:sperm individualization; P:muscle organ development; P:protein polyglycylation; C:sperm flagellum; P:locomotion; P:cilium organization; P:dendrite morphogenesis; C:precatalytic spliceosome; C:catalytic step 2 spliceosome
maker-CrufTF_contig_1058-exonerate_est2genome-gene-0.2-mRNA-1_protein_AED_0.00_eAED_0.00_QI_328|1|1|1|0|0|2|528|	ER lumen -retaining receptor	212	8.78081e-149	98.43	F:GO:0005046; C:GO:0005789; P:GO:0006621; P:GO:0006890; P:GO:0015031; C:GO:0016021; P:GO:0019233; C:GO:0030140	F:KDEL sequence binding; C:endoplasmic reticulum membrane; P:protein retention in ER lumen; P:retrograde vesicle-mediated transport, Golgi to endoplasmic reticulum; P:protein transport; C:integral component of membrane; P:sensory perception of pain; C:trans-Golgi network transport vesicle
maker-CrufTF_contig_1058-augustus-gene-0.20-mRNA-1_protein_AED_0.01_eAED_0.01_QI_270|1|1|1|0.66|0.5|4|188|	CD2 antigen cytoplasmic tail-binding 2 homolog	326	1.90498e-113	71.11
maker-CrufTF_contig_1058-augustus-gene-0.19-mRNA-1_protein_AED_0.05_eAED_0.05_QI_332|1|1|1|0|0|7|79|	WD repeat and FYVE domain-containing 2	406	0	92.92	F:GO:0046872	F:metal ion binding
maker-CrufTF_contig_1058-augustus-gene-0.17-mRNA-1_protein_AED_0.31_eAED_0.31_QI_0|0|0|1|0|0|2|0|	TBC1 domain family member 16	347	0	92.4
maker-CrufTF_contig_353-augustus-gene-0.7-mRNA-1_protein_AED_0.18_eAED_0.18_QI_0|0|0|1|1|1|5|0|	dnaJ homolog 1 isoform X2	240	1.95751e-169	91.48	P:GO:0006457; F:GO:0051082	P:protein folding; F:unfolded protein binding
maker-CrufTF_contig_1464-augustus-gene-0.4-mRNA-1_protein_AED_0.01_eAED_0.01_QI_348|1|1|1|0.33|0.28|7|482|	F-box only 28	723	0	71.22
maker-CrufTF_contig_1029-augustus-gene-0.7-mRNA-1_protein_AED_0.05_eAED_0.05_QI_101|1|1|1|0|0|9|148|	Beta-glucuronidase	671	0	78.32	F:GO:0004566; C:GO:0005764; P:GO:0005975	F:beta-glucuronidase activity; C:lysosome; P:carbohydrate metabolic process	EC:3.2.1.31	Beta-glucuronidase
maker-CrufTF_contig_1029-augustus-gene-0.9-mRNA-1_protein_AED_0.03_eAED_0.03_QI_104|1|1|1|0|0|3|138|	zinc finger HIT domain-containing 3	136	3.03506e-61	72.97
maker-CrufTF_contig_1512-augustus-gene-0.6-mRNA-1_protein_AED_0.00_eAED_0.00_QI_0|1|0.75|1|1|1|4|940|	NASP homolog	471	0	71.06
maker-CrufTF_contig_1512-exonerate_protein2genome-gene-0.4-mRNA-1_protein_AED_0.07_eAED_0.07_QI_0|0|0|1|0|0|2|0|	rhoGEF domain-containing gxcJ-like isoform X1	138	1.50972e-91	98.65	C:GO:0016021	C:integral component of membrane
maker-CrufTF_contig_1512-exonerate_protein2genome-gene-0.5-mRNA-1_protein_AED_0.09_eAED_0.09_QI_0|-1|0|1|-1|0|1|0|	rhoGEF domain-containing gxcJ-like isoform X1	72	5.69894e-44	94.03	F:GO:0003674; C:GO:0005575; P:GO:0008150	F:molecular_function; C:cellular_component; P:biological_process
maker-CrufTF_contig_928-exonerate_protein2genome-gene-0.0-mRNA-1_protein_AED_0.13_eAED_0.13_QI_0|0|0|1|0|0|3|0|	fibroblast growth factor receptor homolog 1	551	0	71.99	F:GO:0004713; F:GO:0005524; C:GO:0005777; P:GO:0007031; C:GO:0016021; P:GO:0018108	F:protein tyrosine kinase activity; F:ATP binding; C:peroxisome; P:peroxisome organization; C:integral component of membrane; P:peptidyl-tyrosine phosphorylation	EC:2.7.10	Transferring phosphorus-containing groups
maker-CrufTF_contig_1340-exonerate_est2genome-gene-0.0-mRNA-1_protein_AED_0.01_eAED_0.01_QI_265|1|1|1|0|0|7|2496|	5-hydroxytryptamine receptor 2A	1276	0	69.79	C:GO:0016020	C:membrane
augustus_masked-CrufTF_contig_1365-processed-gene-0.0-mRNA-1_protein_AED_0.11_eAED_0.11_QI_0|-1|0|1|-1|1|1|0|	glycine-rich cell wall structural isoform X1	304	7.17783e-39	60.77
maker-CrufTF_contig_809-augustus-gene-0.21-mRNA-1_protein_AED_0.18_eAED_0.19_QI_100|0|0|1|1|1|8|0|	dedicator of cytokinesis 3 isoform X2	1261	0	84.85	F:GO:0005085; C:GO:0005622; P:GO:0007264; P:GO:0043547	F:guanyl-nucleotide exchange factor activity; C:intracellular; P:small GTPase mediated signal transduction; P:positive regulation of GTPase activity
maker-CrufTF_contig_809-augustus-gene-0.24-mRNA-1_protein_AED_0.18_eAED_0.18_QI_78|0.72|0.66|0.91|0.45|0.58|12|0|	venom carboxylesterase-6	917	0	78.08	F:GO:0016787	F:hydrolase activity
maker-CrufTF_contig_809-augustus-gene-0.25-mRNA-1_protein_AED_0.31_eAED_0.43_QI_0|0|0|1|0.33|0|4|0|	Innexin inx3	146	2.39918e-74	88	C:GO:0005886; C:GO:0005921; P:GO:0006811; C:GO:0016021	C:plasma membrane; C:gap junction; P:ion transport; C:integral component of membrane
maker-CrufTF_contig_809-exonerate_est2genome-gene-0.0-mRNA-1_protein_AED_0.00_eAED_0.00_QI_108|1|1|1|0|0|4|199|	NFX1-type zinc finger-containing 1	937	0	67.25
maker-CrufTF_contig_809-exonerate_protein2genome-gene-0.5-mRNA-1_protein_AED_0.00_eAED_0.00_QI_0|0|0|1|0|0|2|0|	dedicator of cytokinesis 3 isoform X2	134	6.63768e-89	94.83	F:GO:0005085; C:GO:0005622; P:GO:0007264; P:GO:0043547	F:guanyl-nucleotide exchange factor activity; C:intracellular; P:small GTPase mediated signal transduction; P:positive regulation of GTPase activity
maker-CrufTF_contig_1214-augustus-gene-0.3-mRNA-1_protein_AED_0.02_eAED_0.02_QI_467|1|1|1|0|0|5|259|	lipoma HMGIC fusion partner-like 3 isoform X1	276	0	94.77	C:GO:0016021	C:integral component of membrane
maker-CrufTF_contig_439-augustus-gene-0.1-mRNA-1_protein_AED_0.47_eAED_0.47_QI_0|0|0|1|0|0|2|0|	frizzled isoform X2	117	4.05672e-41	89.61	F:GO:0004930; C:GO:0005886; P:GO:0007163; P:GO:0007186; P:GO:0007275; C:GO:0016021; F:GO:0042813; P:GO:0060070	F:G protein-coupled receptor activity; C:plasma membrane; P:establishment or maintenance of cell polarity; P:G protein-coupled receptor signaling pathway; P:multicellular organism development; C:integral component of membrane; F:Wnt-activated receptor activity; P:canonical Wnt signaling pathway
maker-CrufTF_contig_1428-augustus-gene-0.2-mRNA-1_protein_AED_0.11_eAED_0.11_QI_0|0.75|0.6|0.8|0|0|5|60|	late bloomer	213	1.86068e-102	73.38	C:GO:0016021	C:integral component of membrane
maker-CrufTF_contig_525-augustus-gene-0.19-mRNA-1_protein_AED_0.04_eAED_0.04_QI_87|0.77|0.8|1|0.66|0.5|10|571|	Myelin gene regulatory factor	2131	0	66.14	F:GO:0003677; F:GO:0003700; P:GO:0006355; C:GO:0016021	F:DNA binding; F:DNA-binding transcription factor activity; P:regulation of transcription, DNA-templated; C:integral component of membrane
maker-CrufTF_contig_830-augustus-gene-0.3-mRNA-1_protein_AED_0.06_eAED_0.06_QI_0|0|0|1|1|1|2|0|	EF-hand domain-containing D2 homolog	231	2.62815e-129	91.36	F:GO:0005509	F:calcium ion binding
maker-CrufTF_contig_273-augustus-gene-0.6-mRNA-1_protein_AED_0.12_eAED_0.13_QI_0|0|0|1|1|1|2|0|	mediator of RNA polymerase II transcription subunit 26	1038	0	77.18	C:GO:0005654; C:GO:0005829	C:nucleoplasm; C:cytosol
maker-CrufTF_contig_1222-augustus-gene-0.4-mRNA-1_protein_AED_0.06_eAED_0.06_QI_395|1|1|1|0.8|0.83|6|35|	serine protease inhibitor-like	434	0	71.34	C:GO:0005615	C:extracellular space
maker-CrufTF_contig_1707-exonerate_protein2genome-gene-0.0-mRNA-1_protein_AED_0.05_eAED_0.05_QI_0|0|0|1|0|0|2|0|	PREDICTED: uncharacterized protein LOC101894754	116	2.13236e-68	99.13	F:GO:0008083	F:growth factor activity
augustus_masked-CrufTF_contig_117-processed-gene-0.0-mRNA-1_protein_AED_0.49_eAED_0.49_QI_0|0|0|0.66|1|1|3|0|	PREDICTED: uncharacterized protein LOC106095955 isoform X1	244	5.0879e-33	64.46
maker-CrufTF_contig_117-augustus-gene-0.3-mRNA-1_protein_AED_0.30_eAED_0.35_QI_0|0|0|1|0|0|2|0|	hypothetical protein FF38_11486	176	1.72409e-77	77.39
maker-CrufTF_contig_1269-augustus-gene-0.4-mRNA-1_protein_AED_0.02_eAED_0.02_QI_242|1|0.66|1|1|1|3|0|	Major facilitator superfamily domain-containing 6-A	729	0	81.11	C:GO:0016021	C:integral component of membrane
maker-CrufTF_contig_913-augustus-gene-0.3-mRNA-1_protein_AED_0.04_eAED_0.04_QI_102|1|0.8|1|0|0|5|0|	probable 4-coumarate-- ligase 1	547	0	67.86	F:GO:0003824; P:GO:0008152	F:catalytic activity; P:metabolic process
maker-CrufTF_contig_794-exonerate_protein2genome-gene-0.1-mRNA-1_protein_AED_0.21_eAED_0.21_QI_0|-1|0|1|-1|0|1|0|	G- coupled receptor Mth2	322	1.11312e-168	57.74	P:GO:0009987	P:cellular process
maker-CrufTF_contig_794-exonerate_protein2genome-gene-0.0-mRNA-1_protein_AED_0.39_eAED_0.39_QI_0|0|0|1|0|0|3|0|	G- coupled receptor Mth2	201	3.21314e-119	86.93	F:GO:0004930; P:GO:0006950; P:GO:0007166; P:GO:0007186; C:GO:0016021	F:G protein-coupled receptor activity; P:response to stress; P:cell surface receptor signaling pathway; P:G protein-coupled receptor signaling pathway; C:integral component of membrane
maker-CrufTF_contig_1183-augustus-gene-0.5-mRNA-1_protein_AED_0.18_eAED_0.18_QI_231|0.91|0.92|1|0.25|0.15|13|0|	intraflagellar transport 122 homolog	1171	0	92.78	C:GO:0030991; P:GO:0035721; C:GO:0097730; P:GO:1905515	C:intraciliary transport particle A; P:intraciliary retrograde transport; C:non-motile cilium; P:non-motile cilium assembly
maker-CrufTF_contig_1183-exonerate_protein2genome-gene-0.4-mRNA-1_protein_AED_0.00_eAED_0.00_QI_0|-1|0|1|-1|0|1|0|	NADPH-dependent diflavin oxidoreductase 1	585	0	77.93	F:GO:0003958; C:GO:0005737; F:GO:0010181; P:GO:0016226; F:GO:0050660; F:GO:0050661; P:GO:0055114	F:NADPH-hemoprotein reductase activity; C:cytoplasm; F:FMN binding; P:iron-sulfur cluster assembly; F:flavin adenine dinucleotide binding; F:NADP binding; P:oxidation-reduction process	EC:1.6.2.4	NADPH--hemoprotein reductase
maker-CrufTF_contig_1624-augustus-gene-0.7-mRNA-1_protein_AED_0.11_eAED_0.11_QI_0|0.06|0|1|0.8|0.75|16|0|	E3 ubiquitin- ligase highwire	2183	0	78.29	F:GO:0016874	F:ligase activity
maker-CrufTF_contig_1624-exonerate_protein2genome-gene-0.4-mRNA-1_protein_AED_0.09_eAED_0.09_QI_0|0|0|1|0|0|5|0|	hypothetical protein FF38_07826	382	0	81.23	C:GO:0016021	C:integral component of membrane
maker-CrufTF_contig_1528-exonerate_est2genome-gene-0.0-mRNA-1_protein_AED_0.27_eAED_0.27_QI_75|1|0.8|1|0|0|5|0|	venom carboxylesterase-6-like	568	0	77.51	F:GO:0016787	F:hydrolase activity
maker-CrufTF_contig_1528-exonerate_est2genome-gene-0.1-mRNA-1_protein_AED_0.27_eAED_0.27_QI_81|1|0.8|1|0|0|5|0|	venom carboxylesterase-6-like	565	0	78.7	F:GO:0016787	F:hydrolase activity
maker-CrufTF_contig_626-augustus-gene-0.7-mRNA-1_protein_AED_0.26_eAED_0.26_QI_237|1|0.75|1|0.66|0.5|4|0|	N(G),N(G)-dimethylarginine dimethylaminohydrolase 1	156	1.12903e-101	92.2	F:GO:0016787	F:hydrolase activity
maker-CrufTF_contig_626-exonerate_est2genome-gene-0.0-mRNA-1_protein_AED_0.25_eAED_0.25_QI_1|1|0.5|1|0|0|2|66|	Transcription factor grauzone	594	0	62.18	F:GO:0046872	F:metal ion binding
maker-CrufTF_contig_626-exonerate_protein2genome-gene-0.4-mRNA-1_protein_AED_0.43_eAED_0.43_QI_0|0|0|1|0|0|2|0|	---NA---	168
maker-CrufTF_contig_1513-exonerate_est2genome-gene-0.0-mRNA-1_protein_AED_0.04_eAED_0.04_QI_0|1|0.75|1|0|0|4|42|	MLP1 homolog	380	4.30348e-114	61.97
maker-CrufTF_contig_1513-exonerate_protein2genome-gene-0.1-mRNA-1_protein_AED_0.00_eAED_0.00_QI_0|-1|0|1|-1|0|1|0|	delta-1-pyrroline-5-carboxylate mitochondrial	574	0	78.23	F:GO:0003842; P:GO:0006537; P:GO:0006561; F:GO:0016620; P:GO:0055114	F:1-pyrroline-5-carboxylate dehydrogenase activity; P:glutamate biosynthetic process; P:proline biosynthetic process; F:oxidoreductase activity, acting on the aldehyde or oxo group of donors, NAD or NADP as acceptor; P:oxidation-reduction process	EC:1.5.1.12	Acting on the CH-NH group of donors
maker-CrufTF_contig_400-augustus-gene-0.7-mRNA-1_protein_AED_0.28_eAED_0.28_QI_0|0.6|0.5|1|1|1|6|0|	Cysteine protease ATG4B	581	0	92.82	C:GO:0005737; P:GO:0006508; P:GO:0006914; F:GO:0008234; P:GO:0015031; C:GO:0016021	C:cytoplasm; P:proteolysis; P:autophagy; F:cysteine-type peptidase activity; P:protein transport; C:integral component of membrane
maker-CrufTF_contig_1500-exonerate_est2genome-gene-0.0-mRNA-1_protein_AED_0.20_eAED_0.20_QI_0|1|1|1|0|0|3|11|	hypothetical protein FF38_02231	404	0	91.5	C:GO:0005576; P:GO:0005975; P:GO:0006030; F:GO:0008061; C:GO:0016021; F:GO:0016810	C:extracellular region; P:carbohydrate metabolic process; P:chitin metabolic process; F:chitin binding; C:integral component of membrane; F:hydrolase activity, acting on carbon-nitrogen (but not peptide) bonds
maker-CrufTF_contig_1500-exonerate_est2genome-gene-0.0-mRNA-2_protein_AED_0.25_eAED_0.25_QI_3|1|0.66|1|0|0|3|0|	hypothetical protein FF38_02231	339	2.53681e-166	84.93	P:GO:0000398; F:GO:0003723; C:GO:0005576; C:GO:0005732; P:GO:0005975; P:GO:0006030; F:GO:0008061; C:GO:0016021; F:GO:0016810	P:mRNA splicing, via spliceosome; F:RNA binding; C:extracellular region; C:small nucleolar ribonucleoprotein complex; P:carbohydrate metabolic process; P:chitin metabolic process; F:chitin binding; C:integral component of membrane; F:hydrolase activity, acting on carbon-nitrogen (but not peptide) bonds
maker-CrufTF_contig_1500-augustus-gene-0.24-mRNA-1_protein_AED_0.04_eAED_0.04_QI_280|1|1|1|0.85|0.75|8|319|	ATP-dependent RNA helicase WM6	423	0	98.14	F:GO:0003676; F:GO:0004386; F:GO:0005524	F:nucleic acid binding; F:helicase activity; F:ATP binding	EC:3.6.1.15	Nucleoside-triphosphate phosphatase
maker-CrufTF_contig_1500-augustus-gene-0.26-mRNA-1_protein_AED_0.29_eAED_0.29_QI_0|0.37|0.33|1|1|1|9|483|	ovarian-specific serine threonine- kinase Lok isoform X2	1003	0	84.95	F:GO:0004674; F:GO:0005524; P:GO:0006468	F:protein serine/threonine kinase activity; F:ATP binding; P:protein phosphorylation	EC:2.7.11	Transferring phosphorus-containing groups
maker-CrufTF_contig_1500-exonerate_protein2genome-gene-0.22-mRNA-1_protein_AED_0.00_eAED_0.00_QI_0|0|0|1|0|0|2|0|	U6 snRNA-associated Sm LSm7	111	1.417e-66	95.07	P:GO:0000398; F:GO:0003723; C:GO:0005688; C:GO:0005732; P:GO:0022008; C:GO:0071011; C:GO:0071013	P:mRNA splicing, via spliceosome; F:RNA binding; C:U6 snRNP; C:small nucleolar ribonucleoprotein complex; P:neurogenesis; C:precatalytic spliceosome; C:catalytic step 2 spliceosome
augustus_masked-CrufTF_contig_939-processed-gene-0.1-mRNA-1_protein_AED_0.06_eAED_0.06_QI_0|0.75|0.4|1|0.25|0.4|5|0|	mediator of RNA polymerase II transcription subunit 15 isoform X1	471	4.69511e-23	65.83
maker-CrufTF_contig_221-exonerate_protein2genome-gene-0.0-mRNA-1_protein_AED_0.16_eAED_0.16_QI_0|0|0|1|0|0|2|0|	Phosphatidylinositol-binding clathrin assembly	185	1.02325e-65	83.79	F:GO:0005545; C:GO:0030136; F:GO:0030276; P:GO:0048268	F:1-phosphatidylinositol binding; C:clathrin-coated vesicle; F:clathrin binding; P:clathrin coat assembly
maker-CrufTF_contig_582-augustus-gene-0.16-mRNA-1_protein_AED_0.03_eAED_0.03_QI_209|1|1|1|1|1|7|131|	phospholipase A-2-activating	785	0	84.98
maker-CrufTF_contig_582-augustus-gene-0.18-mRNA-1_protein_AED_0.15_eAED_0.15_QI_340|0.66|0.6|1|0.77|0.6|10|0|	polycomb Sfmbt isoform X1	1055	0	73.25	C:GO:0005634; P:GO:0006355; F:GO:0008270	C:nucleus; P:regulation of transcription, DNA-templated; F:zinc ion binding
maker-CrufTF_contig_582-augustus-gene-0.19-mRNA-1_protein_AED_0.25_eAED_0.25_QI_0|0|0.33|1|0|0|3|164|	von Willebrand factor A domain-containing 9	460	0	83.34
maker-CrufTF_contig_225-augustus-gene-0.13-mRNA-1_protein_AED_0.04_eAED_0.04_QI_1550|1|1|1|0.71|0.62|8|606|	partitioning defective 3 homolog isoform X2	1420	0	82.15
maker-CrufTF_contig_225-augustus-gene-0.14-mRNA-1_protein_AED_0.45_eAED_0.46_QI_0|0|0|1|1|1|2|0|	---NA---	86
maker-CrufTF_contig_225-exonerate_protein2genome-gene-0.3-mRNA-1_protein_AED_0.03_eAED_0.03_QI_0|0|0|1|0|0|2|0|	pre-rRNA-processing esf2-like	269	7.24184e-127	84.62	F:GO:0000166; F:GO:0003676	F:nucleotide binding; F:nucleic acid binding
maker-CrufTF_contig_876-augustus-gene-0.8-mRNA-1_protein_AED_0.02_eAED_0.02_QI_415|0.83|0.71|1|1|1|7|521|	serine-rich adhesin for platelets	1367	0	66.18
augustus_masked-CrufTF_contig_863-processed-gene-0.1-mRNA-1_protein_AED_0.23_eAED_0.23_QI_0|-1|0|1|-1|1|1|0|	probable serine threonine- kinase DDB_G0282963	419	5.89949e-157	56.16	F:GO:0003677	F:DNA binding
maker-CrufTF_contig_109-augustus-gene-0.4-mRNA-1_protein_AED_0.15_eAED_0.16_QI_68|0.8|0.83|1|0|0|6|0|	immunoglobulin superfamily member 10	451	0	71.24
maker-CrufTF_contig_1051-exonerate_est2genome-gene-0.0-mRNA-1_protein_AED_0.05_eAED_0.05_QI_633|1|1|1|0|0|10|295|	glycine receptor subunit alpha-2	450	0	96.69	F:GO:0005230; C:GO:0005886; C:GO:0016021; C:GO:0030054; P:GO:0034220; C:GO:0045202	F:extracellular ligand-gated ion channel activity; C:plasma membrane; C:integral component of membrane; C:cell junction; P:ion transmembrane transport; C:synapse
maker-CrufTF_contig_1585-augustus-gene-0.5-mRNA-1_protein_AED_0.12_eAED_0.12_QI_0|0|0|1|1|1|6|0|	heat shock 70 kDa cognate 5	533	0	83.25	P:GO:0000422; F:GO:0005524; C:GO:0005739; C:GO:0005811; C:GO:0005875; P:GO:0006457; P:GO:0010918; F:GO:0051082; P:GO:0070584	P:autophagy of mitochondrion; F:ATP binding; C:mitochondrion; C:lipid droplet; C:microtubule associated complex; P:protein folding; P:positive regulation of mitochondrial membrane potential; F:unfolded protein binding; P:mitochondrion morphogenesis
maker-CrufTF_contig_173-exonerate_protein2genome-gene-0.0-mRNA-1_protein_AED_0.04_eAED_0.04_QI_0|0|0|1|0|0|4|0|	serine threonine- kinase grp	379	0	88.36	F:GO:0004674; F:GO:0005524; P:GO:0006468	F:protein serine/threonine kinase activity; F:ATP binding; P:protein phosphorylation	EC:2.7.11	Transferring phosphorus-containing groups
maker-CrufTF_contig_821-exonerate_est2genome-gene-0.0-mRNA-1_protein_AED_0.01_eAED_0.01_QI_221|1|1|1|0|0|5|528|	cytochrome b reductase 1 isoform X1	349	0	83.25	C:GO:0016021; P:GO:0055114	C:integral component of membrane; P:oxidation-reduction process
maker-CrufTF_contig_112-exonerate_est2genome-gene-0.0-mRNA-1_protein_AED_0.17_eAED_0.17_QI_63|1|1|1|0|0|5|41|	Deoxynucleotidyltransferase terminal-interacting 1	615	0	67.29	F:GO:0016740	F:transferase activity
maker-CrufTF_contig_282-augustus-gene-0.1-mRNA-1_protein_AED_0.00_eAED_0.00_QI_71|1|0.33|1|0|0|3|0|	chaoptin isoform X1	188	6.44446e-93	80.08
maker-CrufTF_contig_1007-augustus-gene-0.12-mRNA-1_protein_AED_0.01_eAED_0.01_QI_496|1|1|1|0|0.2|5|266|	TSC22 domain family 1	697	0	61.97	P:GO:0002121; P:GO:0007224; P:GO:0007616; P:GO:0008355; P:GO:0016319; P:GO:0035207; P:GO:0048149	P:inter-male aggressive behavior; P:smoothened signaling pathway; P:long-term memory; P:olfactory learning; P:mushroom body development; P:negative regulation of hemocyte proliferation; P:behavioral response to ethanol
maker-CrufTF_contig_1007-augustus-gene-0.11-mRNA-1_protein_AED_0.28_eAED_0.28_QI_238|0.66|0.5|1|0|0|4|0|	lazarillo -like	273	2.22876e-58	58.08	F:GO:0003674; C:GO:0005575; P:GO:0008150; C:GO:0016020; C:GO:0016021	F:molecular_function; C:cellular_component; P:biological_process; C:membrane; C:integral component of membrane
maker-CrufTF_contig_1007-exonerate_protein2genome-gene-0.4-mRNA-1_protein_AED_0.09_eAED_0.09_QI_0|0|0|1|0|0|7|0|	sodium-independent sulfate anion transporter	609	0	83.39	F:GO:0008271; C:GO:0016021; P:GO:1902358	F:secondary active sulfate transmembrane transporter activity; C:integral component of membrane; P:sulfate transmembrane transport
maker-CrufTF_contig_510-augustus-gene-0.6-mRNA-1_protein_AED_0.15_eAED_0.15_QI_233|0.88|1|1|0.44|0.4|10|72|	fatty-acid amide hydrolase 2-B	908	0	76.7	C:GO:0016021; F:GO:0016884	C:integral component of membrane; F:carbon-nitrogen ligase activity, with glutamine as amido-N-donor
maker-CrufTF_contig_843-augustus-gene-0.17-mRNA-1_protein_AED_0.03_eAED_0.03_QI_286|1|1|1|0|0|4|1078|	MOB kinase activator-like 4 isoform X2	224	6.634e-168	98.73	C:GO:0005829; P:GO:0008088; F:GO:0016301; P:GO:0016310; F:GO:0019901; C:GO:0043195; P:GO:0045886; P:GO:0046579; P:GO:0048812; P:GO:0070374; P:GO:0090307	C:cytosol; P:axo-dendritic transport; F:kinase activity; P:phosphorylation; F:protein kinase binding; C:terminal bouton; P:negative regulation of synaptic growth at neuromuscular junction; P:positive regulation of Ras protein signal transduction; P:neuron projection morphogenesis; P:positive regulation of ERK1 and ERK2 cascade; P:mitotic spindle assembly
maker-CrufTF_contig_843-augustus-gene-0.14-mRNA-1_protein_AED_0.06_eAED_0.06_QI_420|0.5|0.33|1|0|0|3|0|	shisa-5 isoform X8	90	5.9731e-14	82.1	C:GO:0016020; C:GO:0016021	C:membrane; C:integral component of membrane
maker-CrufTF_contig_843-augustus-gene-0.19-mRNA-1_protein_AED_0.00_eAED_0.00_QI_477|1|1|1|0|0|5|166|	Maltose maltodextrin import ATP-binding	209	3.28858e-107	66.93
maker-CrufTF_contig_843-augustus-gene-0.21-mRNA-1_protein_AED_0.01_eAED_0.01_QI_380|1|1|1|0|0|4|963|	ras-related Rab-2A	213	8.3002e-157	98.09	F:GO:0003924; F:GO:0005515; F:GO:0005525; C:GO:0005794; C:GO:0005886; P:GO:0016192; P:GO:0019233; C:GO:0031982; P:GO:0032482; C:GO:0043025	F:GTPase activity; F:protein binding; F:GTP binding; C:Golgi apparatus; C:plasma membrane; P:vesicle-mediated transport; P:sensory perception of pain; C:vesicle; P:Rab protein signal transduction; C:neuronal cell body	EC:3.6.1.15	Nucleoside-triphosphate phosphatase
maker-CrufTF_contig_843-augustus-gene-0.20-mRNA-1_protein_AED_0.03_eAED_0.03_QI_421|1|1|1|0|0|3|356|	hypothetical protein FF38_10000	96	5.03375e-39	74.99	C:GO:0016021	C:integral component of membrane
maker-CrufTF_contig_843-augustus-gene-0.16-mRNA-1_protein_AED_0.11_eAED_0.11_QI_0|0|0|1|0|0|4|0|	class E vacuolar -sorting machinery hse1 isoform X3	170	6.40779e-53	55.58	C:GO:0016020; C:GO:0016021	C:membrane; C:integral component of membrane
augustus_masked-CrufTF_contig_1488-processed-gene-0.3-mRNA-1_protein_AED_0.23_eAED_0.23_QI_0|0.2|0.16|1|1|1|6|0|	BTB POZ domain-containing 3	1024	0	67.25
maker-CrufTF_contig_1488-augustus-gene-0.11-mRNA-1_protein_AED_0.01_eAED_0.01_QI_338|1|1|1|0|0|4|391|	probable chitinase 3	226	2.10002e-155	89.87	C:GO:0005576; P:GO:0006030; F:GO:0008061	C:extracellular region; P:chitin metabolic process; F:chitin binding
maker-CrufTF_contig_1047-augustus-gene-0.6-mRNA-1_protein_AED_0.04_eAED_0.04_QI_452|1|1|1|0.62|0.77|9|816|	sodium-independent sulfate anion transporter isoform X1	606	0	84.36	P:GO:0006457; F:GO:0008271; C:GO:0016021; P:GO:1902358	P:protein folding; F:secondary active sulfate transmembrane transporter activity; C:integral component of membrane; P:sulfate transmembrane transport
maker-CrufTF_contig_1481-augustus-gene-0.3-mRNA-1_protein_AED_0.06_eAED_0.06_QI_0|1|1|1|0|0|2|626|	ion transport peptide-like isoform X5	121	1.77603e-74	96.24	F:GO:0005184; C:GO:0005576; C:GO:0016021	F:neuropeptide hormone activity; C:extracellular region; C:integral component of membrane
maker-CrufTF_contig_1236-augustus-gene-0.3-mRNA-1_protein_AED_0.09_eAED_0.09_QI_0|0.75|0.55|1|0.87|0.88|9|0|	Atrial natriuretic peptide-converting	1129	0	85.08	F:GO:0004252; F:GO:0005044; P:GO:0006508; P:GO:0006898; C:GO:0016020	F:serine-type endopeptidase activity; F:scavenger receptor activity; P:proteolysis; P:receptor-mediated endocytosis; C:membrane	EC:3.4.21	Acting on peptide bonds (peptidases)
augustus_masked-CrufTF_contig_496-processed-gene-0.1-mRNA-1_protein_AED_0.07_eAED_0.07_QI_0|0.33|0|1|1|1|4|0|	phosphatase 1 regulatory subunit 12A	1130	0	63.24
augustus_masked-CrufTF_contig_1114-processed-gene-0.3-mRNA-1_protein_AED_0.16_eAED_0.16_QI_0|0.62|0.55|1|0.5|0.44|9|4757|	translation factor mitochondrial	313	9.12903e-102	89.24	F:GO:0003924; F:GO:0005525; C:GO:0005759; F:GO:0043022; P:GO:0045727	F:GTPase activity; F:GTP binding; C:mitochondrial matrix; F:ribosome binding; P:positive regulation of translation	EC:3.6.1.15	Nucleoside-triphosphate phosphatase
maker-CrufTF_contig_1114-augustus-gene-0.20-mRNA-1_protein_AED_0.18_eAED_0.18_QI_213|0.75|0.8|1|0.75|0.6|5|410|	acidic phospholipase A2 PA4 isoform X2	203	3.34428e-132	78.06	P:GO:0008150; F:GO:0016787	P:biological_process; F:hydrolase activity
maker-CrufTF_contig_1114-exonerate_protein2genome-gene-0.17-mRNA-1_protein_AED_0.00_eAED_0.00_QI_0|-1|0|1|-1|1|1|0|	autophagy-related 9A	819	0	76.45	C:GO:0016021	C:integral component of membrane
maker-CrufTF_contig_1114-exonerate_protein2genome-gene-0.9-mRNA-1_protein_AED_0.44_eAED_0.44_QI_0|-1|0|1|-1|0|1|0|	required for meiotic nuclear division 1 homolog	413	0	80.3
maker-CrufTF_contig_1128-augustus-gene-0.7-mRNA-1_protein_AED_0.06_eAED_0.06_QI_0|1|0.85|1|0.66|0.57|7|389|	Scavenger receptor class B member 1	525	0	91.93	C:GO:0016021	C:integral component of membrane
maker-CrufTF_contig_1345-exonerate_protein2genome-gene-0.0-mRNA-1_protein_AED_0.43_eAED_0.43_QI_0|-1|0|1|-1|0|1|0|	PREDICTED: uncharacterized protein LOC109614121	40	3.01882e-15	83.13
maker-CrufTF_contig_348-augustus-gene-0.4-mRNA-1_protein_AED_0.14_eAED_0.14_QI_154|0.7|0.63|1|1|1|11|0|	Cell division cycle and apoptosis regulator 1	1025	0	66.29	P:GO:0006355	P:regulation of transcription, DNA-templated
maker-CrufTF_contig_1068-exonerate_protein2genome-gene-0.0-mRNA-1_protein_AED_0.07_eAED_0.07_QI_0|0|0|1|0|0|3|0|	ADP-ribosylation factor 8	147	7.67123e-103	98.78	F:GO:0005525; C:GO:0005622; P:GO:0007264	F:GTP binding; C:intracellular; P:small GTPase mediated signal transduction
augustus_masked-CrufTF_contig_522-processed-gene-0.0-mRNA-1_protein_AED_0.18_eAED_0.18_QI_0|0|0|1|1|1|4|0|	PDZ and LIM domain Zasp	413	0	67.77
maker-CrufTF_contig_1167-augustus-gene-0.3-mRNA-1_protein_AED_0.04_eAED_0.04_QI_0|0|0|0.5|1|1|2|0|	Zinc finger Elbow	538	0	71.43	F:GO:0003676; F:GO:0046872	F:nucleic acid binding; F:metal ion binding
maker-CrufTF_contig_1022-augustus-gene-0.8-mRNA-1_protein_AED_0.10_eAED_0.10_QI_24|0.76|0.57|1|0.61|0.57|14|0|	DNA helicase Ino80	1459	0	87.96	F:GO:0003677; F:GO:0004386; F:GO:0005524; P:GO:0006281; P:GO:0006338; P:GO:0006351; F:GO:0016887; C:GO:0031011	F:DNA binding; F:helicase activity; F:ATP binding; P:DNA repair; P:chromatin remodeling; P:transcription, DNA-templated; F:ATPase activity; C:Ino80 complex	EC:3.6.1.3; EC:3.6.1.15	Adenosinetriphosphatase; Nucleoside-triphosphate phosphatase
maker-CrufTF_contig_1093-augustus-gene-0.7-mRNA-1_protein_AED_0.05_eAED_0.05_QI_408|1|1|1|0.2|0.16|6|86|	beta-galactosidase	636	0	84.03	F:GO:0004565; P:GO:0005975	F:beta-galactosidase activity; P:carbohydrate metabolic process	EC:3.2.1.23	Beta-galactosidase
maker-CrufTF_contig_957-exonerate_protein2genome-gene-0.0-mRNA-1_protein_AED_0.25_eAED_0.25_QI_0|0.25|0.4|1|0|0|5|49|	Venom toxin 11	180	1.39985e-69	62.26	C:GO:0016020	C:membrane
maker-CrufTF_contig_515-augustus-gene-0.5-mRNA-1_protein_AED_0.02_eAED_0.02_QI_1078|0.83|0.71|1|1|1|7|1113|	sodium-dependent phosphate transporter 2	688	0	75.06	F:GO:0005315; P:GO:0006817; C:GO:0016021; P:GO:0055085	F:inorganic phosphate transmembrane transporter activity; P:phosphate ion transport; C:integral component of membrane; P:transmembrane transport
maker-CrufTF_contig_441-augustus-gene-0.7-mRNA-1_protein_AED_0.01_eAED_0.01_QI_0|0.9|0.63|1|0.8|0.72|11|0|	nesprin-1 isoform X11	6900	0	93.39	C:GO:0034993; F:GO:0051015; P:GO:0090286	C:meiotic nuclear membrane microtubule tethering complex; F:actin filament binding; P:cytoskeletal anchoring at nuclear membrane
augustus_masked-CrufTF_contig_992-processed-gene-0.2-mRNA-1_protein_AED_0.33_eAED_0.34_QI_0|0|0|1|1|1|2|0|	hypothetical protein FF38_08152	238	8.62514e-17	75.36
maker-CrufTF_contig_992-augustus-gene-0.8-mRNA-1_protein_AED_0.00_eAED_0.00_QI_261|1|1|1|0.5|0.66|3|272|	GPI-anchored pfl2	1268	0	72.17	F:GO:0003676; F:GO:0046872	F:nucleic acid binding; F:metal ion binding
maker-CrufTF_contig_1545-augustus-gene-0.40-mRNA-1_protein_AED_0.03_eAED_0.03_QI_121|1|1|1|1|0.75|4|402|	microspherule 1	525	0	80.52
maker-CrufTF_contig_1545-augustus-gene-0.37-mRNA-1_protein_AED_0.10_eAED_0.11_QI_562|0.5|0.28|1|0.83|0.71|7|0|	Folliculin-interacting 2	1222	0	68.58
maker-CrufTF_contig_1545-augustus-gene-0.41-mRNA-1_protein_AED_0.11_eAED_0.11_QI_884|0.9|0.90|1|0.7|0.63|11|750|	zinc transporter foi	1172	0	88.37	C:GO:0016021; P:GO:0030001; F:GO:0046873; P:GO:0055085	C:integral component of membrane; P:metal ion transport; F:metal ion transmembrane transporter activity; P:transmembrane transport
maker-CrufTF_contig_1545-augustus-gene-0.39-mRNA-1_protein_AED_0.42_eAED_0.69_QI_0|0|0|1|1|1|2|168|	---NA---	63
maker-CrufTF_contig_1545-augustus-gene-0.44-mRNA-1_protein_AED_0.00_eAED_0.00_QI_414|1|1|1|0.5|0.2|5|1374|	Akirin	202	6.23925e-133	88
maker-CrufTF_contig_1545-augustus-gene-0.42-mRNA-1_protein_AED_0.02_eAED_0.02_QI_729|0.33|0.5|1|1|1|4|0|	SH3 domain-binding glutamic acid-rich	232	2.37849e-82	79.85
maker-CrufTF_contig_1545-augustus-gene-0.45-mRNA-1_protein_AED_0.03_eAED_0.03_QI_312|1|1|1|0|0|6|1310|	coiled-coil domain-containing 6	510	0	85.37
maker-CrufTF_contig_1545-augustus-gene-0.47-mRNA-1_protein_AED_0.05_eAED_0.05_QI_173|0.75|0.6|1|0.5|0.4|5|346|	prune homolog 2	573	0	67.69
maker-CrufTF_contig_1545-exonerate_protein2genome-gene-0.31-mRNA-1_protein_AED_0.24_eAED_0.24_QI_0|0|0|1|0|0|4|0|	sphingomyelin synthase-related 1	427	0	82.03	C:GO:0016021	C:integral component of membrane
maker-CrufTF_contig_1545-exonerate_protein2genome-gene-0.26-mRNA-1_protein_AED_0.12_eAED_0.12_QI_0|0|0|1|0|0|2|0|	Netrin receptor DCC	320	1.67678e-145	84.04	C:GO:0016021	C:integral component of membrane
maker-CrufTF_contig_532-augustus-gene-0.10-mRNA-1_protein_AED_0.13_eAED_0.13_QI_41|0.75|0.57|1|0.9|0.90|21|0|	probable ubiquitin carboxyl-terminal hydrolase FAF isoform X1	2370	0	88.58	P:GO:0006511; P:GO:0016579; F:GO:0036459	P:ubiquitin-dependent protein catabolic process; P:protein deubiquitination; F:thiol-dependent ubiquitinyl hydrolase activity	EC:3.4.19.12	Ubiquitinyl hydrolase 1
maker-CrufTF_contig_532-augustus-gene-0.12-mRNA-1_protein_AED_0.04_eAED_0.04_QI_623|1|0.83|1|0.2|0.5|6|0|	E3 ubiquitin- ligase HRD1	669	0	74.02	C:GO:0000836; F:GO:0008270; C:GO:0016021; P:GO:0016567; F:GO:0016874; P:GO:0030433; F:GO:0061630	C:Hrd1p ubiquitin ligase complex; F:zinc ion binding; C:integral component of membrane; P:protein ubiquitination; F:ligase activity; P:ubiquitin-dependent ERAD pathway; F:ubiquitin protein ligase activity
maker-CrufTF_contig_1304-augustus-gene-0.5-mRNA-1_protein_AED_0.06_eAED_0.06_QI_422|1|1|1|0|0|7|289|	Venom acid phosphatase Acph-1	408	0	81.87	F:GO:0003993; P:GO:0016311	F:acid phosphatase activity; P:dephosphorylation	EC:3.1.3.41; EC:3.1.3.2	4-nitrophenylphosphatase; Acid phosphatase
maker-CrufTF_contig_106-augustus-gene-0.12-mRNA-1_protein_AED_0.11_eAED_0.11_QI_96|0.92|0.93|1|0.35|0.33|15|77|	probable cytochrome P450 28d1	961	0	74.59	F:GO:0004497; F:GO:0005506; C:GO:0016021; F:GO:0016705; F:GO:0020037; P:GO:0055114	F:monooxygenase activity; F:iron ion binding; C:integral component of membrane; F:oxidoreductase activity, acting on paired donors, with incorporation or reduction of molecular oxygen; F:heme binding; P:oxidation-reduction process
maker-CrufTF_contig_798-exonerate_protein2genome-gene-0.0-mRNA-1_protein_AED_0.02_eAED_0.02_QI_0|0|0|1|0|0|2|0|	isoform A	429	0	91.66
maker-CrufTF_contig_457-augustus-gene-0.5-mRNA-1_protein_AED_0.12_eAED_0.12_QI_171|0.66|0.42|1|0.83|0.85|7|0|	erythroid differentiation-related factor 1	1023	0	79.37
maker-CrufTF_contig_1705-augustus-gene-0.4-mRNA-1_protein_AED_0.35_eAED_0.35_QI_140|1|1|1|0|0|5|473|	venom metallo ase 3 isoform X5	131	2.03911e-89	97.15	F:GO:0004222; P:GO:0006508	F:metalloendopeptidase activity; P:proteolysis	EC:3.4.24	Acting on peptide bonds (peptidases)
maker-CrufTF_contig_1705-augustus-gene-0.6-mRNA-1_protein_AED_0.08_eAED_0.08_QI_165|1|1|1|0|0|6|187|	homologous-pairing 2 homolog	212	2.43816e-114	69.72	C:GO:0005634; P:GO:0051028	C:nucleus; P:mRNA transport
maker-CrufTF_contig_770-augustus-gene-0.12-mRNA-1_protein_AED_0.15_eAED_0.15_QI_1175|0.90|1|1|0.72|0.66|12|357|	axin isoform X1	719	0	83.95
maker-CrufTF_contig_770-exonerate_protein2genome-gene-0.7-mRNA-1_protein_AED_0.44_eAED_0.44_QI_0|0|0|1|0|0|4|0|	ninjurin-1 isoform X2	205	5.47066e-119	84.09	P:GO:0007155; C:GO:0016021; P:GO:0042246	P:cell adhesion; C:integral component of membrane; P:tissue regeneration
maker-CrufTF_contig_886-augustus-gene-0.11-mRNA-1_protein_AED_0.03_eAED_0.03_QI_724|1|1|1|0|0|8|196|	tetratricopeptide repeat 21B-like	1334	0	75.54
maker-CrufTF_contig_886-augustus-gene-0.12-mRNA-1_protein_AED_0.00_eAED_0.00_QI_40|1|1|1|0|0.5|2|143|	survival of motor neuron-related-splicing factor 30	241	2.37184e-159	90.9	F:GO:0003723; C:GO:0005634; C:GO:0005737; P:GO:0006397	F:RNA binding; C:nucleus; C:cytoplasm; P:mRNA processing
maker-CrufTF_contig_886-augustus-gene-0.13-mRNA-1_protein_AED_0.03_eAED_0.03_QI_379|1|1|1|0|0|7|338|	proton-associated sugar transporter A	652	0	81.7	C:GO:0016021; P:GO:0055085	C:integral component of membrane; P:transmembrane transport
maker-CrufTF_contig_922-augustus-gene-0.3-mRNA-1_protein_AED_0.01_eAED_0.01_QI_65|1|1|1|0|0|2|133|	tetratricopeptide repeat 36 homolog	192	8.9017e-108	79.56
maker-CrufTF_contig_147-augustus-gene-0.4-mRNA-1_protein_AED_0.06_eAED_0.06_QI_243|1|0.66|1|0|0|3|0|	alpha isoform isoform X1	260	2.87384e-137	80.32	F:GO:0003676; F:GO:0046872	F:nucleic acid binding; F:metal ion binding
maker-CrufTF_contig_493-augustus-gene-0.8-mRNA-1_protein_AED_0.11_eAED_0.11_QI_372|0.75|0.8|1|0.25|0.4|5|441|	Dymeclin	514	0	97.24	C:GO:0016021	C:integral component of membrane
maker-CrufTF_contig_493-augustus-gene-0.10-mRNA-1_protein_AED_0.16_eAED_0.16_QI_1|0.41|0.30|1|0.91|0.84|13|0|	ankyrin repeat and KH domain-containing mask isoform X1	3089	0	65.14	F:GO:0003723	F:RNA binding
maker-CrufTF_contig_1353-augustus-gene-0.3-mRNA-1_protein_AED_0.10_eAED_0.10_QI_0|0|0|1|1|1|11|0|	MAP kinase-activating death domain isoform X1	1123	0	92.28	F:GO:0016301; P:GO:0016310	F:kinase activity; P:phosphorylation
maker-CrufTF_contig_782-augustus-gene-0.7-mRNA-1_protein_AED_0.12_eAED_0.12_QI_0|0|0|1|1|0.8|5|0|	Endoplasmic reticulum resident 44	361	0	95.08	C:GO:0005623; P:GO:0045454	C:cell; P:cell redox homeostasis
maker-CrufTF_contig_782-augustus-gene-0.8-mRNA-1_protein_AED_0.16_eAED_0.16_QI_358|0.76|0.64|1|0.76|0.71|14|22|	myotubularin-related 4 isoform X1	953	0	83.09	F:GO:0004725; P:GO:0035335; F:GO:0046872	F:protein tyrosine phosphatase activity; P:peptidyl-tyrosine dephosphorylation; F:metal ion binding	EC:3.1.3.16; EC:3.1.3.48; EC:3.1.3.41	Protein-serine/threonine phosphatase; Protein-tyrosine-phosphatase; 4-nitrophenylphosphatase
maker-CrufTF_contig_12-augustus-gene-0.12-mRNA-1_protein_AED_0.05_eAED_0.05_QI_0|0|0|1|1|1|3|0|	ninjurin-1 isoform X1	213	1.57085e-125	82.56	P:GO:0007155; C:GO:0016021; P:GO:0042246	P:cell adhesion; C:integral component of membrane; P:tissue regeneration
maker-CrufTF_contig_12-augustus-gene-0.14-mRNA-1_protein_AED_0.02_eAED_0.02_QI_880|1|1|1|0.33|0.42|7|468|	nocturnin isoform X4	441	0	87.65
maker-CrufTF_contig_1124-augustus-gene-0.4-mRNA-1_protein_AED_0.17_eAED_0.17_QI_1259|0|0.5|1|0|0|2|0|	paired box pox-meso isoform X3	152	1.95008e-49	82.95
maker-CrufTF_contig_792-augustus-gene-0.4-mRNA-1_protein_AED_0.23_eAED_0.23_QI_0|0|0|1|1|0.75|4|0|	Chorion peroxidase	457	0	86.56	F:GO:0004601; P:GO:0006979; F:GO:0020037; P:GO:0048477; P:GO:0055114; P:GO:0098869	F:peroxidase activity; P:response to oxidative stress; F:heme binding; P:oogenesis; P:oxidation-reduction process; P:cellular oxidant detoxification	EC:1.11.1.7	Peroxidase
maker-CrufTF_contig_1536-augustus-gene-0.12-mRNA-1_protein_AED_0.07_eAED_0.07_QI_0|0|0|1|0.5|0.66|3|0|	gamma-glutamylcyclotransferase CG2811 isoform X2	138	1.16968e-76	69.38	F:GO:0016740	F:transferase activity
maker-CrufTF_contig_1536-augustus-gene-0.13-mRNA-1_protein_AED_0.00_eAED_0.00_QI_153|1|1|1|1|1|3|653|	CDV3 homolog	233	4.64994e-117	76.01	C:GO:0016020	C:membrane
maker-CrufTF_contig_1536-exonerate_protein2genome-gene-0.10-mRNA-1_protein_AED_0.05_eAED_0.05_QI_0|0|0|1|0|0.2|5|0|	phosphatidylinositol 4-kinase type 2-beta isoform X2	445	0	84.06	F:GO:0016301; P:GO:0016310	F:kinase activity; P:phosphorylation
maker-CrufTF_contig_1536-exonerate_protein2genome-gene-0.7-mRNA-1_protein_AED_0.00_eAED_0.00_QI_0|-1|0|1|-1|0|1|0|	receptor expression-enhancing 1-like	234	2.19327e-123	56.88	C:GO:0016021	C:integral component of membrane
[truncated: 12,187 more rows]

## Sheet: M_BLASTp_results
Predicted protein sequence name	Description	Length	E-value	sim mean	GO IDs	GO Names	Enzyme Codes	Enzyme Names
[truncated: 13,798 more rows]

[truncated: 1 more sheets: AF_BLASTp_results]
