# Supplementary material for: The genomes of a monogenic fly: views of primitive sex chromosomes
Source: Sci Rep. 2020 Sep 25;10:15728. doi: 10.1038/s41598-020-72880-0 (PMC7519133; doi:10.1038/s41598-020-72880-0)
Supplement: Supplementary file 2 — Supplementary file2 [file 41598_2020_72880_MOESM2_ESM.xlsx]

## Sheet: TF17_cluster_35seqs_BLASTp
Tags	Protein sequence name	Description		Length	E-value	sim mean	#GO	GO IDs	GO Names
[BLASTED, MAPPED, ANNOTATED]	augustus_masked-CrufTF_contig_44387-processed-gene-0.0-mRNA-1_protein_AED_0.03_eAED_0.03_QI_0	probable 4-coumarate--CoA ligase 3		202	2.03859e-126	88.74	5	P:GO:0001676; F:GO:0004467; C:GO:0005739; P:GO:0019433; P:GO:0046949	P:long-chain fatty acid metabolic process; F:long-chain fatty acid-CoA ligase activity; C:mitochondrion; P:triglyceride catabolic process; P:fatty-acyl-CoA biosynthetic process
[BLASTED, MAPPED, ANNOTATED]	augustus_masked-CrufTF_contig_33582-processed-gene-0.0-mRNA-1_protein_AED_0.03_eAED_0.03_QI_0	probable 4-coumarate--CoA ligase 3		202	2.03859e-126	88.74	5	P:GO:0001676; F:GO:0004467; C:GO:0005739; P:GO:0019433; P:GO:0046949	P:long-chain fatty acid metabolic process; F:long-chain fatty acid-CoA ligase activity; C:mitochondrion; P:triglyceride catabolic process; P:fatty-acyl-CoA biosynthetic process
[BLASTED, MAPPED, ANNOTATED]	maker-CrufTF_contig_106797-augustus-gene-0.2-mRNA-1_protein_AED_0.12_eAED_0.12_QI_0	sodium channel protein Nach		242	8.99492e-161	91.84	3	F:GO:0005272; C:GO:0016021; P:GO:0035725	F:sodium channel activity; C:integral component of membrane; P:sodium ion transmembrane transport
[BLASTED, MAPPED, ANNOTATED]	maker-CrufTF_contig_84041-augustus-gene-0.2-mRNA-1_protein_AED_0.12_eAED_0.12_QI_0	sodium channel protein Nach		242	8.99492e-161	91.84	3	F:GO:0005272; C:GO:0016021; P:GO:0035725	F:sodium channel activity; C:integral component of membrane; P:sodium ion transmembrane transport
[BLASTED, MAPPED, ANNOTATED]	maker-CrufTF_contig_1433-exonerate_protein2genome-gene-0.0-mRNA-1_protein_AED_0.00_eAED_0.00_QI_0	transcription factor SPT20 homolog		169	6.74426e-78	69.74	1	P:GO:0016246	P:RNA interference
[BLASTED, MAPPED, ANNOTATED]	maker-CrufTF_contig_76647-exonerate_protein2genome-gene-0.0-mRNA-1_protein_AED_0.00_eAED_0.00_QI_0	transcription factor SPT20 homolog		169	6.74426e-78	69.74	1	P:GO:0016246	P:RNA interference
[BLASTED, MAPPED, ANNOTATED]	maker-CrufTF_contig_52879-augustus-gene-0.2-mRNA-1_protein_AED_0.30_eAED_0.30_QI_0	activating signal cointegrator 1 complex subunit 1		135	7.49073e-76	74.15	1	F:GO:0003723	F:RNA binding
[BLASTED, MAPPED, ANNOTATED]	maker-CrufTF_contig_99066-augustus-gene-0.2-mRNA-1_protein_AED_0.30_eAED_0.30_QI_0	activating signal cointegrator 1 complex subunit 1		135	4.2087e-76	74.37	1	F:GO:0003723	F:RNA binding
[BLASTED, MAPPED, ANNOTATED]	maker-CrufTF_contig_76053-exonerate_protein2genome-gene-0.13-mRNA-1_protein_AED_0.35_eAED_0.35_QI_0	GATA zinc finger domain-containing protein 14-like isoform X6		116	7.8009e-11	60.85	2	F:GO:0000166; C:GO:0016020	F:nucleotide binding; C:membrane
[BLASTED, MAPPED, ANNOTATED]	maker-CrufTF_contig_7247-exonerate_protein2genome-gene-0.7-mRNA-1_protein_AED_0.41_eAED_0.42_QI_0	cilia- and flagella-associated protein 20		230	8.93089e-128	87.77	4	C:GO:0005643; P:GO:0006913; F:GO:0017056; C:GO:0031514	C:nuclear pore; P:nucleocytoplasmic transport; F:structural constituent of nuclear pore; C:motile cilium
[BLASTED, MAPPED, ANNOTATED]	maker-CrufTF_contig_50638-exonerate_protein2genome-gene-0.12-mRNA-1_protein_AED_0.41_eAED_0.41_QI_0	cilia- and flagella-associated protein 20		230	8.93089e-128	87.77	4	C:GO:0005643; P:GO:0006913; F:GO:0017056; C:GO:0031514	C:nuclear pore; P:nucleocytoplasmic transport; F:structural constituent of nuclear pore; C:motile cilium
[BLASTED, MAPPED, ANNOTATED]	augustus_masked-CrufTF_contig_3240-processed-gene-0.1-mRNA-1_protein_AED_0.05_eAED_0.13_QI_18	heat shock protein 70		77	2.9444e-18	88.4	1	F:GO:0005524	F:ATP binding
[BLASTED, MAPPED, ANNOTATED]	maker-CrufTF_contig_26151-exonerate_protein2genome-gene-0.5-mRNA-1_protein_AED_0.10_eAED_0.10_QI_0	heat shock protein 70		77	2.9444e-18	88.4	1	F:GO:0005524	F:ATP binding
[BLASTED, MAPPED]	maker-CrufTF_contig_64253-augustus-gene-0.1-mRNA-1_protein_AED_0.00_eAED_0.00_QI_99	hypothetical protein FF38_01600, partial		169	3.17513e-23	60.44	2	C:GO:0016020; C:GO:0016021	C:membrane; C:integral component of membrane
[BLASTED, MAPPED]	maker-CrufTF_contig_3504-augustus-gene-0.1-mRNA-1_protein_AED_0.00_eAED_0.00_QI_125	hypothetical protein FF38_01600, partial		172	8.53395e-23	58.73	2	C:GO:0016020; C:GO:0016021	C:membrane; C:integral component of membrane
[BLASTED, MAPPED]	maker-CrufTF_contig_46987-exonerate_protein2genome-gene-0.12-mRNA-1_protein_AED_0.34_eAED_0.45_QI_0	GATA zinc finger domain-containing protein 14-like isoform X6		121	1.19665e-11	57.91	5	F:GO:0000166; F:GO:0005524; C:GO:0016020; C:GO:0016021; F:GO:0016887	F:nucleotide binding; F:ATP binding; C:membrane; C:integral component of membrane; F:ATPase activity
[BLASTED, MAPPED]	maker-CrufTF_contig_17331-exonerate_protein2genome-gene-0.9-mRNA-1_protein_AED_0.30_eAED_0.30_QI_0	putative per-hexamer repeat protein 5-like		154	1.9052e-21	58.21	2	C:GO:0016020; C:GO:0016021	C:membrane; C:integral component of membrane
[BLASTED, MAPPED]	maker-CrufTF_contig_8385-exonerate_protein2genome-gene-0.0-mRNA-1_protein_AED_0.08_eAED_0.08_QI_0	microtubule-associated protein 1B-like		110	9.91515e-17	65.2	2	C:GO:0016020; C:GO:0016021	C:membrane; C:integral component of membrane
[BLASTED, MAPPED]	augustus_masked-CrufTF_contig_21992-processed-gene-0.0-mRNA-1_protein_AED_0.19_eAED_0.23_QI_0	golgin subfamily A member 6-like protein 22		134	3.41128e-26	53.58	4	F:GO:0003676; P:GO:0006364; C:GO:0016020; C:GO:0016021	F:nucleic acid binding; P:rRNA processing; C:membrane; C:integral component of membrane
[BLASTED, MAPPED]	maker-CrufTF_contig_50938-exonerate_protein2genome-gene-0.0-mRNA-1_protein_AED_0.07_eAED_0.09_QI_0	Retrovirus-related Pol polyprotein		102	4.87004e-21	64.45	4	F:GO:0003964; F:GO:0004519; P:GO:0006278; P:GO:0090305	F:RNA-directed DNA polymerase activity; F:endonuclease activity; P:RNA-dependent DNA biosynthetic process; P:nucleic acid phosphodiester bond hydrolysis
[BLASTED]	maker-CrufTF_contig_14810-augustus-gene-0.1-mRNA-1_protein_AED_0.23_eAED_0.29_QI_0	alpha-tocopherol transfer protein-like		150	3.53383e-74	84.88
[BLASTED]	maker-CrufTF_contig_53207-augustus-gene-0.2-mRNA-1_protein_AED_0.23_eAED_0.29_QI_0	alpha-tocopherol transfer protein-like		150	3.53383e-74	84.88
[BLASTED]	maker-CrufTF_contig_84172-augustus-gene-0.1-mRNA-1_protein_AED_0.23_eAED_0.29_QI_0	alpha-tocopherol transfer protein-like		150	3.53383e-74	84.88
[BLASTED]	maker-CrufTF_contig_86839-exonerate_protein2genome-gene-0.0-mRNA-1_protein_AED_0.03_eAED_0.03_QI_0	PREDICTED: uncharacterized protein LOC108975403		80	6.03875e-07	67.31
[BLASTED]	maker-CrufTF_contig_92346-augustus-gene-0.5-mRNA-1_protein_AED_0.06_eAED_0.06_QI_145	alpha-tocopherol transfer protein-like isoform X3		297	1.47502e-100	67.53
[BLASTED]	maker-CrufTF_contig_23319-augustus-gene-0.5-mRNA-1_protein_AED_0.06_eAED_0.06_QI_145	alpha-tocopherol transfer protein-like isoform X3		297	9.53412e-101	67.53
[BLASTED]	maker-CrufTF_contig_41918-exonerate_protein2genome-gene-0.0-mRNA-1_protein_AED_0.24_eAED_0.24_QI_0	predicted protein		65	3.83933e-18	67.3
[BLASTED]	maker-CrufTF_contig_2733-exonerate_protein2genome-gene-0.0-mRNA-1_protein_AED_0.29_eAED_0.29_QI_0	hypothetical protein FF38_10185		45	1.6122e-06	70.45
[BLASTED]	maker-CrufTF_contig_106170-exonerate_protein2genome-gene-0.0-mRNA-1_protein_AED_0.09_eAED_0.09_QI_0	protein MEMO1		177	3.48795e-128	92.75
[BLASTED]	maker-CrufTF_contig_105976-exonerate_protein2genome-gene-0.0-mRNA-1_protein_AED_0.10_eAED_0.10_QI_0	protein MEMO1		177	3.48795e-128	92.75
[BLASTED]	maker-CrufTF_contig_27856-exonerate_est2genome-gene-0.0-mRNA-1_protein_AED_0.21_eAED_0.21_QI_0	hypothetical protein FF38_01068		248	1.07451e-20	49.29
[BLASTED]	maker-CrufTF_contig_26236-exonerate_est2genome-gene-0.0-mRNA-1_protein_AED_0.21_eAED_0.21_QI_0	hypothetical protein FF38_01068		248	4.31093e-20	49.08
[BLASTED]	maker-CrufTF_contig_36894-exonerate_protein2genome-gene-0.0-mRNA-1_protein_AED_0.19_eAED_0.68_QI_0	hypothetical protein VOLCADRAFT_55492		76	3.6487e-08	46.72
[BLASTED]	maker-CrufTF_contig_63066-exonerate_protein2genome-gene-0.0-mRNA-1_protein_AED_0.03_eAED_0.05_QI_0	putative uncharacterized transposon-derived protein F52C9.6		93	1.05036e-18	64.8
[NO-BLAST]	maker-CrufTF_contig_2010-exonerate_protein2genome-gene-0.3-mRNA-1_protein_AED_0.10_eAED_0.10_QI_0	---NA---		70
				157.457

## Sheet: M20_cluster_44seqs_BLASTp
Tags	Protein sequence name	Description		Length	E-value	sim mean	#GO	GO IDs	GO Names
[NO-BLAST]	maker-CrufM_contig_29147-exonerate_protein2genome-gene-0.0-mRNA-1_protein_AED_0.27_eAED_0.27_QI_0	---NA---		60
[BLASTED, MAPPED, ANNOTATED]	augustus_masked-CrufM_contig_108713-processed-gene-0.0-mRNA-1_protein_AED_0.29_eAED_0.43_QI_0	alpha-amylase		168	7.44138e-91	79.5	4	F:GO:0004556; P:GO:0005975; F:GO:0043169; F:GO:0103025	F:alpha-amylase activity; P:carbohydrate metabolic process; F:cation binding; F:alpha-amylase activity (releasing maltohexaose)
[BLASTED, MAPPED, ANNOTATED]	augustus_masked-CrufM_contig_47666-processed-gene-0.0-mRNA-1_protein_AED_0.07_eAED_0.07_QI_100	lysosomal aspartic protease-like		216	5.37544e-132	80.54	2	F:GO:0004190; P:GO:0006508	F:aspartic-type endopeptidase activity; P:proteolysis
[BLASTED, MAPPED, ANNOTATED]	augustus_masked-CrufM_contig_48711-processed-gene-0.0-mRNA-1_protein_AED_0.00_eAED_0.00_QI_0	lysosomal aspartic protease-like		216	7.38136e-132	81.38	2	F:GO:0004190; P:GO:0006508	F:aspartic-type endopeptidase activity; P:proteolysis
[NO-BLAST]	maker-CrufM_contig_80188-exonerate_protein2genome-gene-0.0-mRNA-1_protein_AED_0.26_eAED_0.26_QI_0	---NA---		66
[BLASTED, MAPPED, ANNOTATED]	maker-CrufM_contig_108038-augustus-gene-0.2-mRNA-1_protein_AED_0.03_eAED_0.03_QI_0	vanin-like protein 2		240	4.26108e-139	77.91	3	P:GO:0009305; C:GO:0016021; F:GO:0016811	P:protein biotinylation; C:integral component of membrane; F:hydrolase activity, acting on carbon-nitrogen (but not peptide) bonds, in linear amides
[BLASTED, MAPPED, ANNOTATED]	maker-CrufM_contig_18438-exonerate_protein2genome-gene-0.0-mRNA-1_protein_AED_0.07_eAED_0.07_QI_0	cytochrome P450 4ae1 isoform X2		308	2.01583e-142	71.85	6	F:GO:0004497; F:GO:0005506; C:GO:0016021; F:GO:0016705; F:GO:0020037; P:GO:0055114	F:monooxygenase activity; F:iron ion binding; C:integral component of membrane; F:oxidoreductase activity, acting on paired donors, with incorporation or reduction of molecular oxygen; F:heme binding; P:oxidation-reduction process
[BLASTED, MAPPED, ANNOTATED]	maker-CrufM_contig_21066-exonerate_protein2genome-gene-0.0-mRNA-1_protein_AED_0.04_eAED_0.04_QI_0	alpha-amylase 2-like		256	1.32591e-135	78.08	4	F:GO:0004556; P:GO:0005975; F:GO:0043169; F:GO:0103025	F:alpha-amylase activity; P:carbohydrate metabolic process; F:cation binding; F:alpha-amylase activity (releasing maltohexaose)
[BLASTED, MAPPED, ANNOTATED]	maker-CrufM_contig_21786-augustus-gene-0.2-mRNA-1_protein_AED_0.03_eAED_0.03_QI_0	vanin-like protein 2		242	5.20343e-139	77.91	3	P:GO:0009305; C:GO:0016021; F:GO:0016811	P:protein biotinylation; C:integral component of membrane; F:hydrolase activity, acting on carbon-nitrogen (but not peptide) bonds, in linear amides
[BLASTED, MAPPED, ANNOTATED]	maker-CrufM_contig_2230-exonerate_protein2genome-gene-0.7-mRNA-1_protein_AED_0.46_eAED_0.46_QI_0	zinc finger protein 708-like		175	4.54274e-95	77.58	3	F:GO:0003676; C:GO:0005634; F:GO:0008270	F:nucleic acid binding; C:nucleus; F:zinc ion binding
[BLASTED, MAPPED, ANNOTATED]	maker-CrufM_contig_2230-exonerate_protein2genome-gene-0.8-mRNA-1_protein_AED_0.46_eAED_0.49_QI_0	zinc finger protein 708-like		175	2.1073e-73	72.94	1	F:GO:0005488	F:binding
[NO-BLAST]	maker-CrufM_contig_16790-exonerate_protein2genome-gene-0.0-mRNA-1_protein_AED_0.16_eAED_0.54_QI_0	---NA---		71
[BLASTED, MAPPED, ANNOTATED]	maker-CrufM_contig_3680-exonerate_est2genome-gene-0.1-mRNA-1_protein_AED_0.00_eAED_0.00_QI_620	27 kDa hemolymph protein		304	3.7941e-169	79.53	1	C:GO:0016021	C:integral component of membrane
[BLASTED, MAPPED, ANNOTATED]	maker-CrufM_contig_39816-augustus-gene-0.3-mRNA-1_protein_AED_0.04_eAED_0.04_QI_0	JHEH2		306	0	83.32	4	C:GO:0005789; C:GO:0016021; P:GO:0019439; F:GO:0033961	C:endoplasmic reticulum membrane; C:integral component of membrane; P:aromatic compound catabolic process; F:cis-stilbene-oxide hydrolase activity
[BLASTED, MAPPED, ANNOTATED]	maker-CrufM_contig_41444-exonerate_protein2genome-gene-0.0-mRNA-1_protein_AED_0.00_eAED_0.00_QI_0	ras-interacting protein RIP3		269	1.10944e-50	69.46	1	F:GO:0042302	F:structural constituent of cuticle
[BLASTED, MAPPED, ANNOTATED]	maker-CrufM_contig_53566-exonerate_protein2genome-gene-0.0-mRNA-1_protein_AED_0.05_eAED_0.05_QI_0	myeloid differentiation primary response protein MyD88		381	6.15738e-147	60.92	3	F:GO:0005488; P:GO:0007165; P:GO:0048584	F:binding; P:signal transduction; P:positive regulation of response to stimulus
[BLASTED, MAPPED, ANNOTATED]	maker-CrufM_contig_57781-exonerate_protein2genome-gene-0.0-mRNA-1_protein_AED_0.05_eAED_0.05_QI_0	myeloid differentiation primary response protein MyD88		381	6.15738e-147	60.92	3	F:GO:0005488; P:GO:0007165; P:GO:0048584	F:binding; P:signal transduction; P:positive regulation of response to stimulus
[BLASTED, MAPPED, ANNOTATED]	maker-CrufM_contig_62323-exonerate_protein2genome-gene-0.0-mRNA-1_protein_AED_0.22_eAED_0.22_QI_0	cytochrome P450 4ae1 isoform X2		257	6.78637e-137	74.58	6	F:GO:0004497; F:GO:0005506; C:GO:0016021; F:GO:0016705; F:GO:0020037; P:GO:0055114	F:monooxygenase activity; F:iron ion binding; C:integral component of membrane; F:oxidoreductase activity, acting on paired donors, with incorporation or reduction of molecular oxygen; F:heme binding; P:oxidation-reduction process
[BLASTED, MAPPED, ANNOTATED]	maker-CrufM_contig_68579-exonerate_protein2genome-gene-0.0-mRNA-1_protein_AED_0.03_eAED_0.03_QI_0	ras-interacting protein RIP3		305	5.32822e-55	64.98	1	F:GO:0042302	F:structural constituent of cuticle
[BLASTED, MAPPED, ANNOTATED]	maker-CrufM_contig_81768-exonerate_protein2genome-gene-0.0-mRNA-1_protein_AED_0.15_eAED_0.15_QI_0	galanin peptides		125	2.57355e-20	67.54	1	C:GO:0016020	C:membrane
[BLASTED, MAPPED, ANNOTATED]	maker-CrufM_contig_8210-exonerate_protein2genome-gene-0.2-mRNA-1_protein_AED_0.32_eAED_0.32_QI_0	ras-interacting protein RIP3		312	1.25277e-51	67.11	1	F:GO:0005198	F:structural molecule activity
[BLASTED, MAPPED, ANNOTATED]	maker-CrufM_contig_84030-exonerate_protein2genome-gene-0.0-mRNA-1_protein_AED_0.55_eAED_0.55_QI_0	mitochondrial import inner membrane translocase subunit Tim10		70	2.83762e-18	97.16	5	F:GO:0008565; C:GO:0042719; C:GO:0042721; P:GO:0045039; F:GO:0046872	F:obsolete protein transporter activity; C:mitochondrial intermembrane space protein transporter complex; C:TIM22 mitochondrial import inner membrane insertion complex; P:protein insertion into mitochondrial inner membrane; F:metal ion binding
[BLASTED, MAPPED, ANNOTATED]	maker-CrufM_contig_84031-exonerate_protein2genome-gene-0.0-mRNA-1_protein_AED_0.55_eAED_0.55_QI_0	mitochondrial import inner membrane translocase subunit Tim10		70	2.83762e-18	97.16	5	F:GO:0008565; C:GO:0042719; C:GO:0042721; P:GO:0045039; F:GO:0046872	F:obsolete protein transporter activity; C:mitochondrial intermembrane space protein transporter complex; C:TIM22 mitochondrial import inner membrane insertion complex; P:protein insertion into mitochondrial inner membrane; F:metal ion binding
[BLASTED, MAPPED, ANNOTATED]	maker-CrufM_contig_962-exonerate_est2genome-gene-0.0-mRNA-1_protein_AED_0.00_eAED_0.00_QI_621	27 kDa hemolymph protein		304	3.7941e-169	79.53	1	C:GO:0016021	C:integral component of membrane
[BLASTED, MAPPED, ANNOTATED]	maker-CrufM_contig_97520-augustus-gene-0.3-mRNA-1_protein_AED_0.02_eAED_0.09_QI_100	JHEH2		306	0	83.32	4	C:GO:0005789; C:GO:0016021; P:GO:0019439; F:GO:0033961	C:endoplasmic reticulum membrane; C:integral component of membrane; P:aromatic compound catabolic process; F:cis-stilbene-oxide hydrolase activity
[BLASTED, MAPPED]	augustus_masked-CrufM_contig_37265-processed-gene-0.0-mRNA-1_protein_AED_0.28_eAED_0.50_QI_0	predicted protein		133	1.45116e-16	58.86	8	F:GO:0003989; P:GO:0006633; C:GO:0009317; C:GO:0009507; C:GO:0009536; C:GO:0016020; C:GO:0016021; F:GO:0016740	F:acetyl-CoA carboxylase activity; P:fatty acid biosynthetic process; C:acetyl-CoA carboxylase complex; C:chloroplast; C:plastid; C:membrane; C:integral component of membrane; F:transferase activity
[NO-BLAST]	maker-CrufM_contig_7152-exonerate_protein2genome-gene-0.0-mRNA-1_protein_AED_0.22_eAED_0.49_QI_0	---NA---		64
[NO-BLAST]	maker-CrufM_contig_21470-exonerate_protein2genome-gene-0.0-mRNA-1_protein_AED_0.28_eAED_1.00_QI_0	---NA---		56
[BLASTED, MAPPED]	maker-CrufM_contig_25890-exonerate_protein2genome-gene-0.4-mRNA-1_protein_AED_0.18_eAED_0.18_QI_0	predicted protein		145	3.76308e-18	57.17	3	C:GO:0016020; C:GO:0016021; P:GO:0022008	C:membrane; C:integral component of membrane; P:neurogenesis
[BLASTED, MAPPED]	maker-CrufM_contig_35848-exonerate_protein2genome-gene-0.0-mRNA-1_protein_AED_0.21_eAED_0.21_QI_0	predicted protein		143	2.96867e-24	52.57	6	F:GO:0000166; F:GO:0005524; C:GO:0016020; C:GO:0016021; F:GO:0016887; P:GO:0022008	F:nucleotide binding; F:ATP binding; C:membrane; C:integral component of membrane; F:ATPase activity; P:neurogenesis
[BLASTED, MAPPED]	maker-CrufM_contig_41124-exonerate_protein2genome-gene-0.11-mRNA-1_protein_AED_0.34_eAED_0.34_QI_0	Protein sickie		110	7.52642e-12	63.66	3	C:GO:0016020; C:GO:0016021; P:GO:0022008	C:membrane; C:integral component of membrane; P:neurogenesis
[BLASTED, MAPPED]	maker-CrufM_contig_51-exonerate_protein2genome-gene-0.7-mRNA-1_protein_AED_0.19_eAED_0.19_QI_0	predicted protein		165	3.54623e-34	53.68	2	C:GO:0016020; C:GO:0016021	C:membrane; C:integral component of membrane
[NO-BLAST]	maker-CrufM_contig_39683-exonerate_protein2genome-gene-0.4-mRNA-1_protein_AED_0.41_eAED_0.41_QI_0	---NA---		96
[BLASTED]	maker-CrufM_contig_103223-exonerate_protein2genome-gene-0.0-mRNA-1_protein_AED_0.24_eAED_0.25_QI_0	predicted protein		66	2.36699e-13	63.01
[BLASTED]	maker-CrufM_contig_10500-exonerate_protein2genome-gene-0.0-mRNA-1_protein_AED_0.18_eAED_0.21_QI_0	predicted protein		56	4.86455e-14	67.55
[NO-BLAST]	maker-CrufM_contig_3002-exonerate_protein2genome-gene-0.25-mRNA-1_protein_AED_0.30_eAED_0.42_QI_0	---NA---		143
[BLASTED]	maker-CrufM_contig_109261-exonerate_protein2genome-gene-0.6-mRNA-1_protein_AED_0.07_eAED_0.28_QI_0	hypothetical protein FF38_13764		73	2.20472e-13	82.69
[BLASTED]	maker-CrufM_contig_18151-exonerate_protein2genome-gene-0.5-mRNA-1_protein_AED_0.04_eAED_1.00_QI_0	protein FAM107B isoform X1		61	6.41193e-12	77.62
[NO-BLAST]	maker-CrufM_contig_22120-exonerate_protein2genome-gene-0.0-mRNA-1_protein_AED_0.41_eAED_1.00_QI_0	---NA---		60
[NO-BLAST]	maker-CrufM_contig_23003-exonerate_protein2genome-gene-0.0-mRNA-1_protein_AED_0.36_eAED_1.00_QI_0	---NA---		37
[BLASTED]	maker-CrufM_contig_30515-exonerate_protein2genome-gene-0.0-mRNA-1_protein_AED_0.26_eAED_0.32_QI_0	predicted protein		152	5.78733e-20	51.84
[BLASTED]	maker-CrufM_contig_57596-exonerate_protein2genome-gene-0.0-mRNA-1_protein_AED_0.04_eAED_0.04_QI_0	hypothetical protein FF38_01180, partial		70	6.22426e-14	77.14
[BLASTED]	maker-CrufM_contig_77958-exonerate_protein2genome-gene-0.0-mRNA-1_protein_AED_0.30_eAED_0.32_QI_0	hypothetical protein FF38_01180, partial		52	2.72923e-06	74.51
[BLASTED]	maker-CrufM_contig_84047-exonerate_protein2genome-gene-0.1-mRNA-1_protein_AED_0.32_eAED_0.32_QI_0	serine/arginine-rich splicing factor RS31-like isoform X1		126	2.51664e-24	55.8
				167.977

## Sheet: AF30_cluster_66seqs_BLASTp
Tags	Protein sequence name	Description	Length	E-value	sim mean	#GO	GO IDs	GO Names
[NO-BLAST]	maker-CrufAF_contig_12980-exonerate_est2genome-gene-0.0-mRNA-1_protein_AED_0.00_eAED_0.00_QI_0	---NA---	62
[NO-BLAST]	maker-CrufAF_contig_138-exonerate_est2genome-gene-0.2-mRNA-1_protein_AED_0.47_eAED_0.47_QI_0	---NA---	133
[NO-BLAST]	maker-CrufAF_contig_53679-exonerate_est2genome-gene-0.0-mRNA-1_protein_AED_0.02_eAED_0.02_QI_0	---NA---	65
[NO-BLAST]	maker-CrufAF_contig_43324-exonerate_est2genome-gene-0.0-mRNA-1_protein_AED_0.00_eAED_0.00_QI_0	---NA---	84
[NO-BLAST]	maker-CrufAF_contig_16903-exonerate_est2genome-gene-0.0-mRNA-1_protein_AED_0.00_eAED_0.00_QI_28	---NA---	83
[NO-BLAST]	maker-CrufAF_contig_40411-exonerate_est2genome-gene-0.0-mRNA-1_protein_AED_0.01_eAED_0.01_QI_105	---NA---	108
[NO-BLAST]	maker-CrufAF_contig_41660-exonerate_est2genome-gene-0.0-mRNA-1_protein_AED_0.02_eAED_0.02_QI_106	---NA---	106
[NO-BLAST]	maker-CrufAF_contig_76330-exonerate_est2genome-gene-0.0-mRNA-1_protein_AED_0.01_eAED_0.01_QI_74	---NA---	119
[BLASTED, MAPPED, ANNOTATED]	maker-CrufAF_contig_7138-augustus-gene-0.2-mRNA-1_protein_AED_0.08_eAED_0.08_QI_0	DNA primase	379	0	77.65	1	F:GO:0016779	F:nucleotidyltransferase activity
[BLASTED, MAPPED, ANNOTATED]	maker-CrufAF_contig_7702-augustus-gene-0.6-mRNA-1_protein_AED_0.09_eAED_0.09_QI_0	DNA primase	1694	0	84.45	5	F:GO:0003677; F:GO:0004003; F:GO:0005524; P:GO:0006260; P:GO:0032508	F:DNA binding; F:ATP-dependent DNA helicase activity; F:ATP binding; P:DNA replication; P:DNA duplex unwinding
[BLASTED]	augustus_masked-CrufAF_contig_98874-processed-gene-0.0-mRNA-1_protein_AED_0.27_eAED_0.30_QI_0	DNA primase	86	2.41588e-53	93.51
[BLASTED, MAPPED]	maker-CrufAF_contig_88063-exonerate_protein2genome-gene-0.0-mRNA-1_protein_AED_0.15_eAED_0.16_QI_0	Protein sickie	98	1.04426e-09	62.61	3	C:GO:0016020; C:GO:0016021; P:GO:0022008	C:membrane; C:integral component of membrane; P:neurogenesis
[BLASTED, MAPPED]	maker-CrufAF_contig_111055-exonerate_protein2genome-gene-0.0-mRNA-1_protein_AED_0.24_eAED_0.24_QI_0	Protein sickie	82	2.13139e-09	61.24	1	P:GO:0022008	P:neurogenesis
[BLASTED, MAPPED]	maker-CrufAF_contig_90704-exonerate_protein2genome-gene-0.1-mRNA-1_protein_AED_0.16_eAED_0.16_QI_0	Protein sickie	82	4.13875e-09	65.67	1	P:GO:0022008	P:neurogenesis
[BLASTED, MAPPED, ANNOTATED]	maker-CrufAF_contig_62215-exonerate_protein2genome-gene-0.1-mRNA-1_protein_AED_0.00_eAED_0.00_QI_0	serine proteases 1/2-like	55	1.35194e-19	76.2	2	F:GO:0004252; P:GO:0006508	F:serine-type endopeptidase activity; P:proteolysis
[BLASTED, MAPPED, ANNOTATED]	maker-CrufAF_contig_62215-exonerate_protein2genome-gene-0.0-mRNA-1_protein_AED_0.00_eAED_0.00_QI_0	serine proteases 1/2-like	55	1.35194e-19	76.2	2	F:GO:0004252; P:GO:0006508	F:serine-type endopeptidase activity; P:proteolysis
[BLASTED, MAPPED, ANNOTATED]	maker-CrufAF_contig_7229-exonerate_est2genome-gene-0.2-mRNA-1_protein_AED_0.26_eAED_0.26_QI_87	transcription factor Adf-1	218	1.28592e-134	67.36	3	F:GO:0003677; C:GO:0005634; P:GO:0006355	F:DNA binding; C:nucleus; P:regulation of transcription, DNA-templated
[BLASTED, MAPPED, ANNOTATED]	maker-CrufAF_contig_6047-exonerate_est2genome-gene-0.1-mRNA-1_protein_AED_0.26_eAED_0.26_QI_87	transcription factor Adf-1	218	1.28592e-134	67.36	3	F:GO:0003677; C:GO:0005634; P:GO:0006355	F:DNA binding; C:nucleus; P:regulation of transcription, DNA-templated
[BLASTED, MAPPED, ANNOTATED]	maker-CrufAF_contig_83132-exonerate_protein2genome-gene-0.0-mRNA-1_protein_AED_0.36_eAED_0.37_QI_0	sodium-dependent nutrient amino acid transporter 1	103	5.85883e-47	94.71	4	F:GO:0005328; P:GO:0006836; C:GO:0016021; P:GO:0055085	F:neurotransmitter:sodium symporter activity; P:neurotransmitter transport; C:integral component of membrane; P:transmembrane transport
[BLASTED, MAPPED, ANNOTATED]	maker-CrufAF_contig_44193-exonerate_protein2genome-gene-0.0-mRNA-1_protein_AED_0.36_eAED_0.37_QI_0	sodium-dependent nutrient amino acid transporter 1	103	5.85883e-47	94.71	4	F:GO:0005328; P:GO:0006836; C:GO:0016021; P:GO:0055085	F:neurotransmitter:sodium symporter activity; P:neurotransmitter transport; C:integral component of membrane; P:transmembrane transport
[BLASTED, MAPPED, ANNOTATED]	maker-CrufAF_contig_44173-augustus-gene-0.12-mRNA-1_protein_AED_0.03_eAED_0.03_QI_0	larval cuticle protein 2-like	153	3.92284e-54	79.52	1	F:GO:0042302	F:structural constituent of cuticle
[BLASTED, MAPPED, ANNOTATED]	augustus_masked-CrufAF_contig_13714-processed-gene-0.0-mRNA-1_protein_AED_0.03_eAED_0.03_QI_0	larval cuticle protein 2-like	153	1.68944e-54	79.59	1	F:GO:0042302	F:structural constituent of cuticle
[BLASTED, MAPPED]	augustus_masked-CrufAF_contig_63089-processed-gene-0.0-mRNA-1_protein_AED_0.41_eAED_0.41_QI_0	PREDICTED: uncharacterized protein DDB_G0280315-like	195	2.41595e-10	57.64	2	C:GO:0016020; C:GO:0016021	C:membrane; C:integral component of membrane
[BLASTED, MAPPED]	maker-CrufAF_contig_86180-exonerate_protein2genome-gene-0.0-mRNA-1_protein_AED_0.27_eAED_0.27_QI_0	Protein sickie	134	8.65795e-07	80.34	1	P:GO:0022008	P:neurogenesis
[BLASTED, MAPPED, ANNOTATED]	augustus_masked-CrufAF_contig_83482-processed-gene-0.0-mRNA-1_protein_AED_0.11_eAED_0.11_QI_0	WW domain-binding protein 4	280	9.7689e-150	78.87	3	F:GO:0003676; C:GO:0005634; F:GO:0008270	F:nucleic acid binding; C:nucleus; F:zinc ion binding
[BLASTED, MAPPED, ANNOTATED]	augustus_masked-CrufAF_contig_72959-processed-gene-0.0-mRNA-1_protein_AED_0.11_eAED_0.11_QI_0	WW domain-binding protein 4	280	2.30334e-150	79.09	3	F:GO:0003676; C:GO:0005634; F:GO:0008270	F:nucleic acid binding; C:nucleus; F:zinc ion binding
[NO-BLAST]	maker-CrufAF_contig_546-exonerate_protein2genome-gene-0.0-mRNA-1_protein_AED_0.16_eAED_0.16_QI_0	---NA---	119
[NO-BLAST]	maker-CrufAF_contig_100329-exonerate_protein2genome-gene-0.0-mRNA-1_protein_AED_0.00_eAED_0.00_QI_0	---NA---	118
[BLASTED, MAPPED, ANNOTATED]	maker-CrufAF_contig_1391-augustus-gene-0.1-mRNA-1_protein_AED_0.16_eAED_0.16_QI_0	uncharacterized protein LOC111683168	367	0	89.83	1	C:GO:0016021	C:integral component of membrane
[BLASTED, MAPPED, ANNOTATED]	maker-CrufAF_contig_60-augustus-gene-0.2-mRNA-1_protein_AED_0.04_eAED_0.04_QI_2	hypothetical protein FF38_09290	298	0	97.18	1	C:GO:0016021	C:integral component of membrane
[BLASTED, MAPPED, ANNOTATED]	maker-CrufAF_contig_5689-exonerate_protein2genome-gene-0.0-mRNA-1_protein_AED_0.19_eAED_0.19_QI_0	predicted protein	85	3.79704e-10	66.56	2	F:GO:0000166; C:GO:0016020	F:nucleotide binding; C:membrane
[BLASTED, MAPPED, ANNOTATED]	maker-CrufAF_contig_14040-exonerate_protein2genome-gene-0.1-mRNA-1_protein_AED_0.15_eAED_0.15_QI_0	predicted protein	90	6.68591e-12	66.43	2	F:GO:0000166; C:GO:0016020	F:nucleotide binding; C:membrane
[NO-BLAST]	maker-CrufAF_contig_12788-exonerate_protein2genome-gene-0.0-mRNA-1_protein_AED_0.15_eAED_0.15_QI_0	---NA---	113
[NO-BLAST]	maker-CrufAF_contig_30635-exonerate_protein2genome-gene-0.0-mRNA-1_protein_AED_0.09_eAED_0.21_QI_0	---NA---	139
[NO-BLAST]	maker-CrufAF_contig_78787-exonerate_protein2genome-gene-0.1-mRNA-1_protein_AED_0.14_eAED_1.00_QI_0	---NA---	62
[NO-BLAST]	maker-CrufAF_contig_31988-exonerate_protein2genome-gene-0.0-mRNA-1_protein_AED_0.16_eAED_0.16_QI_0	---NA---	84
[BLASTED, MAPPED, ANNOTATED]	augustus_masked-CrufAF_contig_69196-processed-gene-0.0-mRNA-1_protein_AED_0.02_eAED_0.02_QI_0	DNA primase	310	8.55909e-148	95.08	4	F:GO:0003896; F:GO:0004386; P:GO:0006269; F:GO:0008270	F:DNA primase activity; F:helicase activity; P:DNA replication, synthesis of RNA primer; F:zinc ion binding
[BLASTED, MAPPED, ANNOTATED]	augustus_masked-CrufAF_contig_105298-processed-gene-0.0-mRNA-1_protein_AED_0.00_eAED_0.00_QI_0	DNA primase	216	5.62039e-115	93.5	4	F:GO:0003896; F:GO:0004386; P:GO:0006269; F:GO:0008270	F:DNA primase activity; F:helicase activity; P:DNA replication, synthesis of RNA primer; F:zinc ion binding
[BLASTED, MAPPED, ANNOTATED]	augustus_masked-CrufAF_contig_78093-processed-gene-0.0-mRNA-1_protein_AED_0.25_eAED_0.25_QI_0	elongation factor Tu	213	2.4962e-141	99.83	5	F:GO:0003746; F:GO:0003924; F:GO:0005525; C:GO:0005737; P:GO:0006414	F:translation elongation factor activity; F:GTPase activity; F:GTP binding; C:cytoplasm; P:translational elongation
[BLASTED, MAPPED, ANNOTATED]	augustus_masked-CrufAF_contig_40001-processed-gene-0.0-mRNA-1_protein_AED_0.12_eAED_0.12_QI_0	elongation factor Tu	234	3.89819e-147	100	5	F:GO:0003746; F:GO:0003924; F:GO:0005525; C:GO:0005622; P:GO:0006414	F:translation elongation factor activity; F:GTPase activity; F:GTP binding; C:intracellular; P:translational elongation
[BLASTED, MAPPED, ANNOTATED]	maker-CrufAF_contig_32052-augustus-gene-0.8-mRNA-1_protein_AED_0.20_eAED_0.20_QI_122	Odorant-binding protein 56a	144	4.05668e-08	56.4	2	P:GO:0007608; P:GO:0050896	P:sensory perception of smell; P:response to stimulus
[BLASTED, MAPPED, ANNOTATED]	maker-CrufAF_contig_83507-augustus-gene-0.5-mRNA-1_protein_AED_0.20_eAED_0.20_QI_122	Odorant-binding protein 56a	144	4.05668e-08	56.4	2	P:GO:0007608; P:GO:0050896	P:sensory perception of smell; P:response to stimulus
[BLASTED, MAPPED, ANNOTATED]	maker-CrufAF_contig_113961-exonerate_protein2genome-gene-0.0-mRNA-1_protein_AED_0.01_eAED_0.01_QI_0	Octopamine receptor beta-2R	98	1.15462e-13	82.62	3	F:GO:0004930; P:GO:0007186; C:GO:0016021	F:G protein-coupled receptor activity; P:G protein-coupled receptor signaling pathway; C:integral component of membrane
[BLASTED, MAPPED, ANNOTATED]	maker-CrufAF_contig_3010-exonerate_protein2genome-gene-0.0-mRNA-1_protein_AED_0.01_eAED_0.01_QI_0	Octopamine receptor beta-2R	98	1.15462e-13	82.62	3	F:GO:0004930; P:GO:0007186; C:GO:0016021	F:G protein-coupled receptor activity; P:G protein-coupled receptor signaling pathway; C:integral component of membrane
[BLASTED, MAPPED, ANNOTATED]	maker-CrufAF_contig_105893-augustus-gene-0.3-mRNA-1_protein_AED_0.04_eAED_0.04_QI_67	DNA-directed RNA polymerase I subunit RPA12	112	1.85165e-64	83.17	6	F:GO:0001054; F:GO:0003676; C:GO:0005736; P:GO:0006363; P:GO:0006379; F:GO:0008270	F:RNA polymerase I activity; F:nucleic acid binding; C:RNA polymerase I complex; P:termination of RNA polymerase I transcription; P:mRNA cleavage; F:zinc ion binding
[BLASTED, MAPPED, ANNOTATED]	maker-CrufAF_contig_94998-exonerate_protein2genome-gene-0.0-mRNA-1_protein_AED_0.10_eAED_0.10_QI_0	DNA-directed RNA polymerase I subunit RPA12	112	1.85165e-64	83.17	6	F:GO:0001054; F:GO:0003676; C:GO:0005736; P:GO:0006363; P:GO:0006379; F:GO:0008270	F:RNA polymerase I activity; F:nucleic acid binding; C:RNA polymerase I complex; P:termination of RNA polymerase I transcription; P:mRNA cleavage; F:zinc ion binding
[NO-BLAST]	maker-CrufAF_contig_74140-exonerate_protein2genome-gene-0.0-mRNA-1_protein_AED_0.37_eAED_1.00_QI_0	---NA---	30
[NO-BLAST]	maker-CrufAF_contig_93389-exonerate_protein2genome-gene-0.1-mRNA-1_protein_AED_0.39_eAED_1.00_QI_0	---NA---	30
[NO-BLAST]	maker-CrufAF_contig_28663-exonerate_protein2genome-gene-0.0-mRNA-1_protein_AED_0.28_eAED_0.28_QI_0	---NA---	95
[NO-BLAST]	maker-CrufAF_contig_78299-exonerate_protein2genome-gene-0.0-mRNA-1_protein_AED_0.25_eAED_0.25_QI_0	---NA---	69
[BLASTED, MAPPED]	maker-CrufAF_contig_70284-exonerate_protein2genome-gene-0.0-mRNA-1_protein_AED_0.24_eAED_0.25_QI_0	alpha-N-acetylgalactosaminide alpha-2,6-sialyltransferase 2-like	116	1.29108e-16	56.88	2	C:GO:0016020; C:GO:0016021	C:membrane; C:integral component of membrane
[BLASTED, MAPPED]	maker-CrufAF_contig_71765-exonerate_protein2genome-gene-0.2-mRNA-1_protein_AED_0.03_eAED_0.12_QI_0	predicted protein	119	3.55133e-16	58.4	6	F:GO:0000166; F:GO:0005524; C:GO:0016020; C:GO:0016021; F:GO:0016788; F:GO:0016887	F:nucleotide binding; F:ATP binding; C:membrane; C:integral component of membrane; F:hydrolase activity, acting on ester bonds; F:ATPase activity
[NO-BLAST]	maker-CrufAF_contig_113040-exonerate_protein2genome-gene-0.0-mRNA-1_protein_AED_0.00_eAED_0.00_QI_0	---NA---	98
[NO-BLAST]	maker-CrufAF_contig_6371-exonerate_protein2genome-gene-0.0-mRNA-1_protein_AED_0.08_eAED_0.08_QI_0	---NA---	104
[BLASTED, MAPPED, ANNOTATED]	maker-CrufAF_contig_526-exonerate_est2genome-gene-0.0-mRNA-2_protein_AED_0.34_eAED_0.35_QI_91	Protein toll	561	0	66.27	3	P:GO:0007165; C:GO:0016021; P:GO:0045087	P:signal transduction; C:integral component of membrane; P:innate immune response
[BLASTED, MAPPED, ANNOTATED]	maker-CrufAF_contig_526-exonerate_est2genome-gene-0.0-mRNA-1_protein_AED_0.38_eAED_0.38_QI_0	Protein toll	411	0	71.73	3	P:GO:0007165; C:GO:0016021; P:GO:0045087	P:signal transduction; C:integral component of membrane; P:innate immune response
[BLASTED, MAPPED]	maker-CrufAF_contig_85779-exonerate_protein2genome-gene-0.7-mRNA-1_protein_AED_0.23_eAED_0.23_QI_0	predicted protein	109	9.02687e-16	59.74	3	C:GO:0016020; C:GO:0016021; P:GO:0022008	C:membrane; C:integral component of membrane; P:neurogenesis
[NO-BLAST]	maker-CrufAF_contig_40052-exonerate_protein2genome-gene-0.4-mRNA-1_protein_AED_0.27_eAED_0.28_QI_0	---NA---	66
[NO-BLAST]	maker-CrufAF_contig_108882-exonerate_protein2genome-gene-0.0-mRNA-1_protein_AED_0.24_eAED_1.00_QI_0	---NA---	67
[BLASTED]	maker-CrufAF_contig_2693-augustus-gene-0.6-mRNA-1_protein_AED_0.43_eAED_1.00_QI_0	PREDICTED: uncharacterized protein LOC108975403	67	5.66887e-08	62.72
[NO-BLAST]	augustus_masked-CrufAF_contig_80047-processed-gene-0.0-mRNA-1_protein_AED_0.00_eAED_1.00_QI_16	---NA---	76
[NO-BLAST]	maker-CrufAF_contig_103049-exonerate_protein2genome-gene-0.1-mRNA-1_protein_AED_0.32_eAED_1.00_QI_0	---NA---	53
[NO-BLAST]	maker-CrufAF_contig_36692-exonerate_protein2genome-gene-0.0-mRNA-1_protein_AED_0.25_eAED_1.00_QI_0	---NA---	33
[NO-BLAST]	maker-CrufAF_contig_103713-exonerate_protein2genome-gene-0.0-mRNA-1_protein_AED_0.24_eAED_1.00_QI_0	---NA---	33
[NO-BLAST]	maker-CrufAF_contig_11804-exonerate_est2genome-gene-0.0-mRNA-1_protein_AED_0.00_eAED_0.00_QI_227	---NA---	98
[NO-BLAST]	maker-CrufAF_contig_1273-exonerate_est2genome-gene-0.1-mRNA-1_protein_AED_0.39_eAED_0.39_QI_181	---NA---	78
			160.561

## Sheet: AFTF_644cluster_1313seqs_BLASTp
AFTF ID	Number of protein sequences in cluster	Swiss-Prot Hit		GO Annotation
cluster10863	2	(R)-mandelonitrile lyase 1	Plant protein	GO:0008812; F:choline dehydrogenase activity; IEA:InterPro; GO:0050660; F:flavin adenine dinucleotide binding; IEA:InterPro; GO:0046593; F:mandelonitrile lyase activity; IEA:UniProtKB-EC; GO:0006066; P:alcohol metabolic process; IEA:InterPro
cluster11328	2	(R)-mandelonitrile lyase 1	Plant protein	GO:0008812; F:choline dehydrogenase activity; IEA:InterPro; GO:0050660; F:flavin adenine dinucleotide binding; IEA:InterPro; GO:0046593; F:mandelonitrile lyase activity; IEA:UniProtKB-EC; GO:0006066; P:alcohol metabolic process; IEA:InterPro
cluster12479	2	(R)-mandelonitrile lyase 3	Plant protein	GO:0005773; C:vacuole; IEA:UniProtKB-KW; GO:0008812; F:choline dehydrogenase activity; IEA:InterPro; GO:0050660; F:flavin adenine dinucleotide binding; IEA:InterPro; GO:0046593; F:mandelonitrile lyase activity; IEA:UniProtKB-EC; GO:0006066; P:alcohol metabolic process; IEA:InterPro
cluster11948	2	(R)-mandelonitrile lyase-like	Plant protein	GO:0008812; F:choline dehydrogenase activity; IEA:InterPro; GO:0050660; F:flavin adenine dinucleotide binding; IEA:InterPro; GO:0046593; F:mandelonitrile lyase activity; IEA:UniProtKB-EC; GO:0006066; P:alcohol metabolic process; IEA:InterPro
cluster11445	2	1,2-dihydroxy-3-keto-5-methylthiopentene dioxygenase 4 {ECO:0000255|HAMAP-Rule:MF_03154}	Adi1 gene, required for fecunity in Drosophila (encodes and enzyme in the methioine salvage pathway (MTA cycle)	GO:0005737; C:cytoplasm; IEA:UniProtKB-HAMAP; GO:0005634; C:nucleus; IEA:UniProtKB-HAMAP; GO:0010309; F:acireductone dioxygenase [iron(II)-requiring] activity; IEA:UniProtKB-HAMAP; GO:0005506; F:iron ion binding; IEA:UniProtKB-HAMAP; GO:0019509; P:L-methionine biosynthetic process from methylthioadenosine; IEA:UniProtKB-HAMAP
cluster11699	2	14-3-3-like protein	signal transduction	N/A
cluster11273	2	1-acyl-sn-glycerol-3-phosphate acyltransferase 3	minotaur - functions in phosphatidic acid biosynthesis, essential for piRNA biogensis in gonads, with mino muitants showing tyransposon de-repression and sterility phenotypes	GO:0016021; C:integral component of membrane; IEA:UniProtKB-KW; GO:0003841; F:1-acylglycerol-3-phosphate O-acyltransferase activity; IDA:TAIR; GO:0016024; P:CDP-diacylglycerol biosynthetic process; IEA:UniProtKB-UniPathway
cluster11239	2	29 kDa ribonucleoprotein B, chloroplastic	chloroplast	GO:0009507; C:chloroplast; IEA:UniProtKB-KW; GO:0030529; C:ribonucleoprotein complex; IEA:UniProtKB-KW; GO:0000166; F:nucleotide binding; IEA:InterPro; GO:0003723; F:RNA binding; IEA:UniProtKB-KW; GO:0006397; P:mRNA processing; IEA:UniProtKB-KW
cluster11747	2	3-hydroxyisobutyryl-CoA hydrolase 1	CG5044, predicted to localize to mitochondrion, present in both sexes	GO:0005777; C:peroxisome; IEA:UniProtKB-KW; GO:0003860; F:3-hydroxyisobutyryl-CoA hydrolase activity; IDA:UniProtKB; GO:0009409; P:response to cold; IMP:TAIR; GO:0006574; P:valine catabolic process; NAS:UniProtKB
cluster10935	2	40S ribosomal protein S25	chloroplast	GO:0005840; C:ribosome; IEA:UniProtKB-KW
cluster12347	2	50S ribosomal protein L14, chloroplastic	chloroplast	GO:0009507; C:chloroplast; IEA:UniProtKB-HAMAP; GO:0015934; C:large ribosomal subunit; IEA:InterPro; GO:0019843; F:rRNA binding; IEA:UniProtKB-HAMAP; GO:0003735; F:structural constituent of ribosome; IEA:InterPro; GO:0006412; P:translation; IEA:UniProtKB-HAMAP
cluster10550	2	ABC transporter B family member 4	ABCB7 - transported activity	GO:0016021; C:integral component of membrane; IEA:UniProtKB-KW; GO:0016020; C:membrane; IDA:TAIR; GO:0005886; C:plasma membrane; IDA:TAIR; GO:0009506; C:plasmodesma; IDA:TAIR; GO:0005524; F:ATP binding; IEA:UniProtKB-KW; GO:0010329; F:auxin efflux transmembrane transporter activity; IDA:TAIR; GO:0010328; F:auxin influx transmembrane transporter activity; IDA:TAIR; GO:0008559; F:xenobiotic-transpo…
cluster11202	2	ABC transporter G family member 1	ABCB7 - transported activity	GO:0016021; C:integral component of membrane; IEA:UniProtKB-KW; GO:0005886; C:plasma membrane; IDA:TAIR; GO:0005524; F:ATP binding; IEA:UniProtKB-KW; GO:0016887; F:ATPase activity; IEA:InterPro; GO:0009624; P:response to nematode; IEP:TAIR; GO:0006810; P:transport; IEA:UniProtKB-KW
cluster11472	2	ABSCISIC ACID-INSENSITIVE 5-like protein 7	Plant protein	GO:0005634; C:nucleus; IEA:UniProtKB-KW; GO:0043565; F:sequence-specific DNA binding; IEA:InterPro; GO:0003700; F:sequence-specific DNA binding transcription factor activity; IEA:InterPro; GO:0009738; P:abscisic acid-activated signaling pathway; IEA:UniProtKB-KW; GO:0006351; P:transcription, DNA-templated; IEA:UniProtKB-KW
cluster10826	2	Acyl-CoA-binding domain-containing protein 2	ER protein	GO:0005783; C:endoplasmic reticulum; IDA:TAIR; GO:0009514; C:glyoxysome; IDA:UniProtKB; GO:0016021; C:integral component of membrane; IEA:UniProtKB-KW; GO:0005886; C:plasma membrane; IDA:UniProtKB; GO:0000062; F:fatty-acyl-CoA binding; IDA:UniProtKB; GO:0032791; F:lead ion binding; IDA:TAIR; GO:0008289; F:lipid binding; IEA:UniProtKB-KW; GO:0006869; P:lipid transport; TAS:TAIR; GO:0010288; P:resp…
cluster10693	2	Alpha-galactosidase	Plant protein	GO:0009505; C:plant-type cell wall; IBA:RefGenome; GO:0052692; F:raffinose alpha-galactosidase activity; IEA:UniProtKB-EC; GO:0009965; P:leaf morphogenesis; IEA:EnsemblPlants/Gramene; GO:0000023; P:maltose metabolic process; IEA:EnsemblPlants/Gramene; GO:0007020; P:microtubule nucleation; IEA:EnsemblPlants/Gramene; GO:0043085; P:positive regulation of catalytic activity; IEA:EnsemblPlants/Gramene…
cluster11047	2	Aminopeptidase M1-A	ER protein	GO:0005829; C:cytosol; IEA:EnsemblPlants/Gramene; GO:0005783; C:endoplasmic reticulum; IEA:UniProtKB-KW; GO:0005886; C:plasma membrane; IEA:EnsemblPlants/Gramene; GO:0004177; F:aminopeptidase activity; IEA:UniProtKB-KW; GO:0008237; F:metallopeptidase activity; IEA:UniProtKB-KW; GO:0008270; F:zinc ion binding; IEA:EnsemblPlants/Gramene; GO:0009926; P:auxin polar transport; IEA:EnsemblPlants/Gramen…
cluster11378	2	Aquaporin TIP3-1	channel protein	GO:0016021; C:integral component of membrane; IEA:UniProtKB-KW; GO:0005773; C:vacuole; IEA:UniProtKB-KW; GO:0005215; F:transporter activity; IEA:InterPro
cluster12111	2	Armadillo repeat-containing kinesin-like protein 3	maybe armadillo	GO:0005737; C:cytoplasm; IEA:UniProtKB-KW; GO:0005871; C:kinesin complex; IEA:InterPro; GO:0005874; C:microtubule; IEA:UniProtKB-KW; GO:0005524; F:ATP binding; IEA:UniProtKB-KW; GO:0003777; F:microtubule motor activity; IEA:InterPro; GO:0007018; P:microtubule-based movement; IEA:InterPro
cluster11438	2	ATP synthase subunit b', chloroplastic {ECO:0000255|HAMAP-Rule:MF_01399}	chloroplast	GO:0009507; C:chloroplast; IEA:UniProtKB-KW; GO:0016021; C:integral component of membrane; IEA:UniProtKB-KW; GO:0045263; C:proton-transporting ATP synthase complex, coupling factor F(o); IEA:UniProtKB-KW; GO:0009579; C:thylakoid; IEA:UniProtKB-KW; GO:0015078; F:hydrogen ion transmembrane transporter activity; IEA:InterPro; GO:0015986; P:ATP synthesis coupled proton transport; IEA:InterPro
cluster11235	2	ATP-dependent zinc metalloprotease FTSH, chloroplastic	chloroplast	GO:0009507; C:chloroplast; IEA:UniProtKB-KW; GO:0016021; C:integral component of membrane; IEA:UniProtKB-KW; GO:0005524; F:ATP binding; IEA:UniProtKB-KW; GO:0046872; F:metal ion binding; IEA:UniProtKB-KW; GO:0004222; F:metalloendopeptidase activity; IEA:InterPro; GO:0007049; P:cell cycle; IEA:UniProtKB-KW; GO:0051301; P:cell division; IEA:UniProtKB-KW
cluster11475	2	Auxin response factor 19	Plant protein	GO:0005634; C:nucleus; IEA:UniProtKB-KW; GO:0003677; F:DNA binding; IEA:UniProtKB-KW; GO:0009734; P:auxin-activated signaling pathway; IEA:UniProtKB-KW; GO:0006355; P:regulation of transcription, DNA-templated; IEA:UniProtKB-KW; GO:0006351; P:transcription, DNA-templated; IEA:UniProtKB-KW
cluster11327	2	Auxin response factor 7	Plant protein	GO:0005634; C:nucleus; IDA:TAIR; GO:0003677; F:DNA binding; IDA:TAIR; GO:0003700; F:sequence-specific DNA binding transcription factor activity; ISS:TAIR; GO:0009734; P:auxin-activated signaling pathway; IEA:UniProtKB-KW; GO:0009785; P:blue light signaling pathway; IMP:TAIR; GO:0009630; P:gravitropism; TAS:TAIR; GO:0048527; P:lateral root development; IGI:TAIR; GO:0010311; P:lateral root formatio…
cluster11583	2	Auxin response factor 7	Plant protein	GO:0005634; C:nucleus; IDA:TAIR; GO:0003677; F:DNA binding; IDA:TAIR; GO:0003700; F:sequence-specific DNA binding transcription factor activity; ISS:TAIR; GO:0009734; P:auxin-activated signaling pathway; IEA:UniProtKB-KW; GO:0009785; P:blue light signaling pathway; IMP:TAIR; GO:0009630; P:gravitropism; TAS:TAIR; GO:0048527; P:lateral root development; IGI:TAIR; GO:0010311; P:lateral root formatio…
cluster1840	3	BEL1-like homeodomain protein 1	Plant protein	GO:0005737; C:cytoplasm; IDA:TAIR; GO:0005634; C:nucleus; IDA:TAIR; GO:0003677; F:DNA binding; IDA:TAIR; GO:0046982; F:protein heterodimerization activity; IPI:TAIR; GO:0042803; F:protein homodimerization activity; IPI:TAIR; GO:0003700; F:sequence-specific DNA binding transcription factor activity; ISS:TAIR; GO:0010197; P:polar nucleus fusion; IMP:TAIR; GO:0009737; P:response to abscisic acid; IE…
cluster11364	2	Beta-galactosidase 16	bacteria	GO:0048046; C:apoplast; IEA:UniProtKB-KW; GO:0004565; F:beta-galactosidase activity; IEA:UniProtKB-EC; GO:0030246; F:carbohydrate binding; IEA:InterPro; GO:0005975; P:carbohydrate metabolic process; IEA:InterPro
cluster10987	2	Beta-hexosaminidase 3	bacteria	GO:0005618; C:cell wall; IDA:TAIR; GO:0009505; C:plant-type cell wall; IDA:TAIR; GO:0005886; C:plasma membrane; IDA:TAIR; GO:0004563; F:beta-N-acetylhexosaminidase activity; IDA:TAIR; GO:0015929; F:hexosaminidase activity; IDA:TAIR; GO:0005975; P:carbohydrate metabolic process; IEA:InterPro
cluster10581	2	BTB/POZ domain-containing protein At2g04740		GO:0016567; P:protein ubiquitination; IEA:UniProtKB-UniPathway
cluster11435	2	Calcineurin B-like protein 5		GO:0005509; F:calcium ion binding; IEA:InterPro
cluster10505	2	Calcium-binding protein CML37		GO:0005737; C:cytoplasm; IDA:TAIR; GO:0005634; C:nucleus; IDA:TAIR; GO:0005509; F:calcium ion binding; IDA:TAIR; GO:0010193; P:response to ozone; IEP:TAIR
cluster11105	2	Calmodulin		GO:0005509; F:calcium ion binding; IEA:InterPro
cluster11427	2	Calreticulin-1		GO:0048046; C:apoplast; IDA:TAIR; GO:0009507; C:chloroplast; IDA:TAIR; GO:0005783; C:endoplasmic reticulum; IDA:TAIR; GO:0005739; C:mitochondrion; IDA:TAIR; GO:0009506; C:plasmodesma; IDA:TAIR; GO:0005774; C:vacuolar membrane; IDA:TAIR; GO:0005509; F:calcium ion binding; IEA:InterPro; GO:0030246; F:carbohydrate binding; IEA:UniProtKB-KW; GO:0055074; P:calcium ion homeostasis; IGI:TAIR; GO:0006457…
cluster11045	2	Cardosin-E {ECO:0000303|PubMed:19488781}		GO:0005618; C:cell wall; IEA:UniProtKB-KW; GO:0005783; C:endoplasmic reticulum; IEA:UniProtKB-KW; GO:0016020; C:membrane; IEA:UniProtKB-KW; GO:0005578; C:proteinaceous extracellular matrix; IEA:UniProtKB-KW; GO:0005773; C:vacuole; IEA:UniProtKB-KW; GO:0004190; F:aspartic-type endopeptidase activity; IEA:UniProtKB-KW
cluster10487	2	Cardosin-G {ECO:0000303|PubMed:19488781}		GO:0005618; C:cell wall; IEA:UniProtKB-KW; GO:0005783; C:endoplasmic reticulum; IEA:UniProtKB-KW; GO:0016020; C:membrane; IEA:UniProtKB-KW; GO:0005578; C:proteinaceous extracellular matrix; IEA:UniProtKB-KW; GO:0005773; C:vacuole; IEA:UniProtKB-KW; GO:0004190; F:aspartic-type endopeptidase activity; IEA:UniProtKB-KW
cluster11731	2	Carotenoid cleavage dioxygenase 8, chloroplastic		GO:0009570; C:chloroplast stroma; IDA:TAIR; GO:0046872; F:metal ion binding; IEA:UniProtKB-KW; GO:0016702; F:oxidoreductase activity, acting on single donors with incorporation of molecular oxygen, incorporation of two atoms of oxygen; IDA:UniProtKB; GO:0009926; P:auxin polar transport; IMP:TAIR; GO:0016121; P:carotene catabolic process; IDA:UniProtKB; GO:0009965; P:leaf morphogenesis; IMP:TAIR; …
cluster11175	2	Cationic amino acid transporter 5		GO:0016021; C:integral component of membrane; IEA:UniProtKB-KW; GO:0005886; C:plasma membrane; IDA:TAIR; GO:0015181; F:arginine transmembrane transporter activity; IGI:TAIR; GO:0005313; F:L-glutamate transmembrane transporter activity; IGI:TAIR; GO:0015189; F:L-lysine transmembrane transporter activity; IGI:TAIR; GO:0043091; P:L-arginine import; IGI:TAIR; GO:0051938; P:L-glutamate import; IGI:TAI…
cluster11660	2	Cytochrome P450 71B2		GO:0016021; C:integral component of membrane; IEA:UniProtKB-KW; GO:0020037; F:heme binding; IEA:InterPro; GO:0005506; F:iron ion binding; IEA:InterPro; GO:0004497; F:monooxygenase activity; IEA:UniProtKB-KW; GO:0016705; F:oxidoreductase activity, acting on paired donors, with incorporation or reduction of molecular oxygen; IEA:InterPro; GO:0010286; P:heat acclimation; IEP:TAIR
cluster11446	2	Cytochrome P450 83B1		GO:0005783; C:endoplasmic reticulum; IDA:TAIR; GO:0016021; C:integral component of membrane; IEA:UniProtKB-KW; GO:0016020; C:membrane; IDA:TAIR; GO:0005739; C:mitochondrion; IDA:TAIR; GO:0005886; C:plasma membrane; IDA:TAIR; GO:0020037; F:heme binding; IEA:InterPro; GO:0005506; F:iron ion binding; IEA:InterPro; GO:0016709; F:oxidoreductase activity, acting on paired donors, with incorporation or …
cluster10518	2	Cytochrome P450 86A8		GO:0016021; C:integral component of membrane; IEA:UniProtKB-KW; GO:0018685; F:alkane 1-monooxygenase activity; IDA:TAIR; GO:0070330; F:aromatase activity; IEA:UniProtKB-EC; GO:0020037; F:heme binding; IEA:InterPro; GO:0005506; F:iron ion binding; IEA:InterPro; GO:0006631; P:fatty acid metabolic process; IDA:TAIR
cluster10988	2	DEAD-box ATP-dependent RNA helicase 10		GO:0005524; F:ATP binding; IEA:UniProtKB-KW; GO:0008026; F:ATP-dependent helicase activity; IEA:InterPro; GO:0003723; F:RNA binding; IEA:UniProtKB-KW
cluster11312	2	DEAD-box ATP-dependent RNA helicase 27		GO:0005524; F:ATP binding; IEA:UniProtKB-KW; GO:0008026; F:ATP-dependent helicase activity; IEA:InterPro; GO:0003723; F:RNA binding; IEA:UniProtKB-KW
cluster10710	2	Delta(8)-fatty-acid desaturase		GO:0016021; C:integral component of membrane; IEA:UniProtKB-KW; GO:0020037; F:heme binding; IEA:InterPro; GO:0005506; F:iron ion binding; IEA:InterPro; GO:0016717; F:oxidoreductase activity, acting on paired donors, with oxidation of a pair of donors resulting in the reduction of molecular oxygen to two molecules of water; IEA:InterPro; GO:0006633; P:fatty acid biosynthetic process; IEA:InterPro;…
cluster12320	2	Dynein gamma chain, flagellar outer arm		GO:0005737; C:cytoplasm; IEA:UniProtKB-KW; GO:0030286; C:dynein complex; IEA:UniProtKB-KW; GO:0005874; C:microtubule; IEA:UniProtKB-KW; GO:0031514; C:motile cilium; IEA:UniProtKB-KW; GO:0005524; F:ATP binding; IEA:UniProtKB-KW; GO:0016887; F:ATPase activity; IEA:InterPro; GO:0003777; F:microtubule motor activity; IEA:InterPro; GO:0030030; P:cell projection organization; IEA:UniProtKB-KW; GO:00070…
cluster10881	2	Dynein-1-beta heavy chain, flagellar inner arm I1 complex		GO:0005930; C:axoneme; IDA:BHF-UCL; GO:0030286; C:dynein complex; IEA:UniProtKB-KW; GO:0005874; C:microtubule; IEA:UniProtKB-KW; GO:0031514; C:motile cilium; IEA:UniProtKB-KW; GO:0005524; F:ATP binding; IEA:UniProtKB-KW; GO:0016887; F:ATPase activity; IEA:InterPro; GO:0003777; F:microtubule motor activity; IEA:InterPro; GO:0030030; P:cell projection organization; IEA:UniProtKB-KW; GO:0007018; P:m…
cluster11799	2	E3 ubiquitin-protein ligase listerin		GO:0005829; C:cytosol; IDA:TAIR; GO:0016874; F:ligase activity; IEA:UniProtKB-KW; GO:0008270; F:zinc ion binding; IEA:InterPro; GO:0016567; P:protein ubiquitination; IEA:UniProtKB-UniPathway
cluster10905	2	Fatty acyl-CoA reductase 1		GO:0009507; C:chloroplast; IDA:TAIR; GO:0005886; C:plasma membrane; IDA:TAIR; GO:0080019; F:fatty-acyl-CoA reductase (alcohol-forming) activity; IDA:TAIR; GO:0050062; F:long-chain-fatty-acyl-CoA reductase activity; IDA:TAIR; GO:0006629; P:lipid metabolic process; IEA:UniProtKB-KW; GO:0009651; P:response to salt stress; IEP:TAIR; GO:0009611; P:response to wounding; IMP:TAIR; GO:0010345; P:suberin …
cluster11453	2	F-box/kelch-repeat protein At5g26960		N/A
cluster10934	2	F-box/LRR-repeat protein 12		N/A
cluster11138	2	Ferredoxin--NADP reductase, leaf isozyme 2, chloroplastic		GO:0048046; C:apoplast; IDA:TAIR; GO:0009507; C:chloroplast; IDA:TAIR; GO:0009570; C:chloroplast stroma; IDA:TAIR; GO:0009534; C:chloroplast thylakoid; IDA:TAIR; GO:0009535; C:chloroplast thylakoid membrane; IDA:TAIR; GO:0009579; C:thylakoid; IDA:TAIR; GO:0004324; F:ferredoxin-NADP+ reductase activity; IEA:UniProtKB-EC; GO:0008266; F:poly(U) RNA binding; IDA:TAIR; GO:0042742; P:defense response t…
cluster11326	2	Flavonoid 3',5'-hydroxylase 1		GO:0005783; C:endoplasmic reticulum; IEA:UniProtKB-KW; GO:0033772; F:flavonoid 3',5'-hydroxylase activity; IEA:UniProtKB-EC; GO:0020037; F:heme binding; IEA:InterPro; GO:0005506; F:iron ion binding; IEA:InterPro; GO:0009718; P:anthocyanin-containing compound biosynthetic process; IEA:UniProtKB-UniPathway
cluster11551	2	Formin-like protein 21b		GO:0005884; C:actin filament; IEA:InterPro; GO:0045010; P:actin nucleation; IEA:InterPro
cluster10632	2	Fumarate hydratase 2, chloroplastic		GO:0009507; C:chloroplast; IEA:UniProtKB-KW; GO:0005829; C:cytosol; IDA:TAIR; GO:0005739; C:mitochondrion; IDA:TAIR; GO:0045239; C:tricarboxylic acid cycle enzyme complex; IEA:InterPro; GO:0004333; F:fumarate hydratase activity; IEA:UniProtKB-EC; GO:0006106; P:fumarate metabolic process; IEA:InterPro; GO:0042128; P:nitrate assimilation; IMP:TAIR; GO:0009651; P:response to salt stress; IEP:TAIR; G…
cluster10446	2	Germacrene A oxidase		GO:0005783; C:endoplasmic reticulum; IEA:UniProtKB-KW; GO:0016021; C:integral component of membrane; IEA:UniProtKB-KW; GO:0020037; F:heme binding; IEA:InterPro; GO:0005506; F:iron ion binding; IEA:InterPro; GO:0004497; F:monooxygenase activity; IEA:UniProtKB-KW; GO:0016705; F:oxidoreductase activity, acting on paired donors, with incorporation or reduction of molecular oxygen; IEA:InterPro
cluster11800	2	Glutathione S-transferase		GO:0005737; C:cytoplasm; IEA:UniProtKB-KW; GO:0004364; F:glutathione transferase activity; IEA:UniProtKB-EC; GO:0009072; P:aromatic amino acid family metabolic process; IEA:InterPro
cluster11599	2	Glycerol-3-phosphate dehydrogenase [NAD(+)]		GO:0009331; C:glycerol-3-phosphate dehydrogenase complex; IEA:InterPro; GO:0004367; F:glycerol-3-phosphate dehydrogenase [NAD+] activity; IEA:UniProtKB-EC; GO:0051287; F:NAD binding; IEA:InterPro; GO:0005975; P:carbohydrate metabolic process; IEA:InterPro; GO:0046168; P:glycerol-3-phosphate catabolic process; IEA:InterPro
cluster11653	2	Glycine-rich cell wall structural protein		GO:0005618; C:cell wall; IEA:UniProtKB-KW; GO:0005576; C:extracellular region; IEA:UniProtKB-KW; GO:0071555; P:cell wall organization; IEA:UniProtKB-KW
cluster11773	2	GTP-binding protein SAR1		GO:0005783; C:endoplasmic reticulum; IEA:UniProtKB-KW; GO:0005794; C:Golgi apparatus; IEA:UniProtKB-KW; GO:0005525; F:GTP binding; IEA:UniProtKB-KW; GO:0006886; P:intracellular protein transport; IEA:InterPro; GO:0016192; P:vesicle-mediated transport; IEA:UniProtKB-KW
cluster10678	2	Guanosine nucleotide diphosphate dissociation inhibitor 2		GO:0048046; C:apoplast; IDA:TAIR; GO:0005829; C:cytosol; IDA:TAIR; GO:0009506; C:plasmodesma; IDA:TAIR; GO:0005096; F:GTPase activator activity; IEA:UniProtKB-KW; GO:0005093; F:Rab GDP-dissociation inhibitor activity; IGI:UniProtKB; GO:0015031; P:protein transport; IEA:InterPro; GO:0050790; P:regulation of catalytic activity; IGI:GOC
cluster10447	2	Histone acetyltransferase GCN5		GO:0000123; C:histone acetyltransferase complex; IEA:EnsemblPlants/Gramene; GO:0003677; F:DNA binding; IEA:EnsemblPlants/Gramene; GO:0010484; F:H3 histone acetyltransferase activity; IEA:EnsemblPlants/Gramene; GO:0010388; P:cullin deneddylation; IEA:EnsemblPlants/Gramene; GO:0009908; P:flower development; IEA:EnsemblPlants/Gramene; GO:0016571; P:histone methylation; IEA:EnsemblPlants/Gramene; GO:…
cluster11901	2	Homeobox-leucine zipper protein ATHB-X		GO:0005634; C:nucleus; IEA:UniProtKB-KW; GO:0043565; F:sequence-specific DNA binding; IEA:InterPro; GO:0003700; F:sequence-specific DNA binding transcription factor activity; ISS:TAIR; GO:0044212; F:transcription regulatory region DNA binding; IPI:TAIR; GO:0006351; P:transcription, DNA-templated; IEA:UniProtKB-KW
cluster11225	2	Homeobox-leucine zipper protein HAT2		GO:0005634; C:nucleus; IEA:UniProtKB-KW; GO:0003677; F:DNA binding; ISS:TAIR; GO:0043565; F:sequence-specific DNA binding; IEA:InterPro; GO:0003700; F:sequence-specific DNA binding transcription factor activity; ISS:TAIR; GO:0009734; P:auxin-activated signaling pathway; IEP:TAIR; GO:0045892; P:negative regulation of transcription, DNA-templated; IMP:TAIR; GO:0009733; P:response to auxin; IMP:TAIR…
cluster11704	2	Homocysteine S-methyltransferase 3		GO:0005886; C:plasma membrane; IDA:TAIR; GO:0046872; F:metal ion binding; IEA:UniProtKB-KW; GO:0008898; F:S-adenosylmethionine-homocysteine S-methyltransferase activity; IEA:InterPro; GO:0009086; P:methionine biosynthetic process; IEA:UniProtKB-KW
cluster12017	2	Inactive protein RESTRICTED TEV MOVEMENT 2		GO:0016021; C:integral component of membrane; IEA:UniProtKB-KW; GO:0005886; C:plasma membrane; IEA:UniProtKB-KW; GO:0006952; P:defense response; IEA:UniProtKB-KW
cluster11673	2	Kinesin-like protein KCA2		GO:0005871; C:kinesin complex; IEA:InterPro; GO:0005874; C:microtubule; IEA:UniProtKB-KW; GO:0005886; C:plasma membrane; IDA:UniProtKB; GO:0005524; F:ATP binding; IEA:UniProtKB-KW; GO:0003777; F:microtubule motor activity; IEA:InterPro; GO:0009904; P:chloroplast accumulation movement; IGI:UniProtKB; GO:0009903; P:chloroplast avoidance movement; IGI:UniProtKB; GO:0007018; P:microtubule-based movem…
cluster11733	2	LRR repeats and ubiquitin-like domain-containing protein At2g30105		N/A
cluster10638	2	Luminal-binding protein		GO:0005783; C:endoplasmic reticulum; IEA:UniProtKB-KW; GO:0005524; F:ATP binding; IEA:UniProtKB-KW
cluster11186	2	Mediator of RNA polymerase II transcription subunit 15a		GO:0016592; C:mediator complex; IDA:UniProtKB; GO:0005634; C:nucleus; IDA:TAIR; GO:0006355; P:regulation of transcription, DNA-templated; IEA:UniProtKB-KW; GO:0009751; P:response to salicylic acid; IMP:TAIR; GO:0006351; P:transcription, DNA-templated; IEA:UniProtKB-KW
cluster10574	2	Mediator of RNA polymerase II transcription subunit 9		GO:0016592; C:mediator complex; IDA:UniProtKB; GO:0006355; P:regulation of transcription, DNA-templated; IEA:UniProtKB-KW; GO:0006351; P:transcription, DNA-templated; IEA:UniProtKB-KW
cluster10778	2	Microtubule-associated protein 70-2		GO:0005737; C:cytoplasm; IEA:UniProtKB-KW; GO:0005874; C:microtubule; IEA:UniProtKB-KW; GO:0007010; P:cytoskeleton organization; IEA:InterPro
cluster11447	2	Nuclear pore complex protein NUP62 {ECO:0000303|PubMed:21189294}		GO:0005829; C:cytosol; IDA:TAIR; GO:0005635; C:nuclear envelope; IDA:TAIR; GO:0005643; C:nuclear pore; IEA:InterPro; GO:0005515; F:protein binding; IPI:TAIR; GO:0017056; F:structural constituent of nuclear pore; IEA:InterPro
cluster10929	2	Nucleosome assembly protein 1		GO:0005737; C:cytoplasm; IEA:UniProtKB-KW; GO:0005634; C:nucleus; IEA:UniProtKB-KW; GO:0006334; P:nucleosome assembly; IEA:InterPro
cluster12164	2	Oleosin-B6		GO:0016021; C:integral component of membrane; IEA:UniProtKB-KW; GO:0012511; C:monolayer-surrounded lipid storage body; IEA:InterPro
cluster11452	2	Patellin-1		GO:0048046; C:apoplast; IDA:TAIR; GO:0009507; C:chloroplast; IDA:TAIR; GO:0005794; C:Golgi apparatus; IDA:TAIR; GO:0016021; C:integral component of membrane; IEA:InterPro; GO:0016020; C:membrane; IDA:TAIR; GO:0005886; C:plasma membrane; IDA:TAIR; GO:0009506; C:plasmodesma; IDA:TAIR; GO:0005773; C:vacuole; IDA:TAIR; GO:0008289; F:lipid binding; IEA:UniProtKB-KW; GO:0002020; F:protease binding; IPI…
cluster10462	2	Peptidyl-prolyl cis-trans isomerase CYP18-2		GO:0005829; C:cytosol; IDA:TAIR; GO:0042277; F:peptide binding; IEA:UniProtKB-KW; GO:0003755; F:peptidyl-prolyl cis-trans isomerase activity; IEA:UniProtKB-KW; GO:0006457; P:protein folding; IEA:UniProtKB-KW
cluster12267	2	Period clock protein		GO:0009507; C:chloroplast; IEA:UniProtKB-KW; GO:0048511; P:rhythmic process; IEA:UniProtKB-KW
cluster10959	2	Phospholipid-transporting ATPase 2		GO:0005783; C:endoplasmic reticulum; IEA:UniProtKB-KW; GO:0016021; C:integral component of membrane; IEA:UniProtKB-KW; GO:0005524; F:ATP binding; IEA:UniProtKB-KW; GO:0019829; F:cation-transporting ATPase activity; IEA:InterPro; GO:0000287; F:magnesium ion binding; IEA:InterPro; GO:0004012; F:phospholipid-translocating ATPase activity; IEA:UniProtKB-EC
cluster12398	2	Plant intracellular Ras-group-related LRR protein 2		N/A
cluster11885	2	Polyol transporter 5		GO:0016021; C:integral component of membrane; IEA:UniProtKB-KW; GO:0005886; C:plasma membrane; IDA:TAIR; GO:0015591; F:D-ribose transmembrane transporter activity; IDA:TAIR; GO:0015148; F:D-xylose transmembrane transporter activity; IDA:TAIR; GO:0005354; F:galactose transmembrane transporter activity; IDA:TAIR; GO:0005355; F:glucose transmembrane transporter activity; IDA:TAIR; GO:0015168; F:glyc…
cluster10606	2	Probable anion transporter 2, chloroplastic		GO:0031969; C:chloroplast membrane; IEA:EnsemblPlants/Gramene; GO:0016021; C:integral component of membrane; IEA:UniProtKB-KW; GO:0005315; F:inorganic phosphate transmembrane transporter activity; IEA:EnsemblPlants/Gramene; GO:0015706; P:nitrate transport; IEA:EnsemblPlants/Gramene
cluster10629	2	Probable aquaporin NIP5-1		GO:0016021; C:integral component of membrane; IEA:UniProtKB-KW; GO:0016328; C:lateral plasma membrane; IDA:TAIR; GO:0005886; C:plasma membrane; IDA:TAIR; GO:0015105; F:arsenite transmembrane transporter activity; IDA:TAIR; GO:0046715; F:borate transmembrane transporter activity; IDA:TAIR; GO:0080138; F:borate uptake transmembrane transporter activity; IDA:TAIR; GO:0015250; F:water channel activit…
cluster11692	2	Probable E3 ubiquitin ligase SUD1		GO:0016021; C:integral component of membrane; IEA:UniProtKB-KW; GO:0016874; F:ligase activity; IEA:UniProtKB-KW; GO:0004842; F:ubiquitin-protein transferase activity; TAS:TAIR; GO:0008270; F:zinc ion binding; IEA:InterPro; GO:0010143; P:cutin biosynthetic process; IMP:TAIR; GO:0008299; P:isoprenoid biosynthetic process; IMP:TAIR; GO:1900490; P:positive regulation of hydroxymethylglutaryl-CoA redu…
cluster10956	2	Probable histone H2A.2		GO:0000786; C:nucleosome; IEA:UniProtKB-KW; GO:0005634; C:nucleus; IEA:UniProtKB-KW; GO:0003677; F:DNA binding; IEA:UniProtKB-KW
cluster10641	2	Probable leucine-rich repeat receptor-like protein kinase At5g49770		GO:0016021; C:integral component of membrane; IEA:UniProtKB-KW; GO:0005524; F:ATP binding; IEA:UniProtKB-KW; GO:0004674; F:protein serine/threonine kinase activity; IEA:UniProtKB-KW
cluster11385	2	Probable NAD(P)H-dependent oxidoreductase 2		GO:0016491; F:oxidoreductase activity; IEA:UniProtKB-KW
cluster10688	2	Probable non-inhibitory serpin-Z9		GO:0005615; C:extracellular space; IEA:InterPro; GO:0004867; F:serine-type endopeptidase inhibitor activity; IBA:RefGenome; GO:0010951; P:negative regulation of endopeptidase activity; IBA:RefGenome; GO:0030162; P:regulation of proteolysis; IBA:RefGenome
cluster11091	2	Protein CHROMATIN REMODELING 8 {ECO:0000303|PubMed:16547115}		GO:0005524; F:ATP binding; IEA:InterPro; GO:0003677; F:DNA binding; IEA:InterPro; GO:0006974; P:cellular response to DNA damage stimulus; IEP:UniProtKB; GO:0006281; P:DNA repair; IMP:TAIR; GO:0010332; P:response to gamma radiation; IMP:TAIR
cluster12014	2	Protein HOTHEAD		GO:0005576; C:extracellular region; ISS:TAIR; GO:0008812; F:choline dehydrogenase activity; IEA:InterPro; GO:0050660; F:flavin adenine dinucleotide binding; ISS:TAIR; GO:0046593; F:mandelonitrile lyase activity; ISS:TAIR; GO:0006066; P:alcohol metabolic process; IEA:InterPro; GO:0007267; P:cell-cell signaling; IMP:TAIR; GO:0009553; P:embryo sac development; IMP:TAIR; GO:0010430; P:fatty acid omeg…
cluster11884	2	Protein MITOFERRINLIKE 1, chloroplastic		GO:0009507; C:chloroplast; IDA:TAIR; GO:0009941; C:chloroplast envelope; IDA:TAIR; GO:0016021; C:integral component of membrane; IEA:UniProtKB-KW; GO:0009536; C:plastid; IDA:TAIR; GO:0009528; C:plastid inner membrane; IEA:UniProtKB-KW; GO:0006826; P:iron ion transport; IMP:TAIR; GO:0010039; P:response to iron ion; IEP:TAIR
cluster10449	2	Protein Ycf2 {ECO:0000255|HAMAP-Rule:MF_01330}		GO:0009570; C:chloroplast stroma; IEA:UniProtKB-HAMAP; GO:0005524; F:ATP binding; IEA:UniProtKB-KW
cluster11766	2	Protein-tyrosine-phosphatase IBR5		GO:0005634; C:nucleus; IDA:TAIR; GO:0033549; F:MAP kinase phosphatase activity; IDA:TAIR; GO:0004725; F:protein tyrosine phosphatase activity; IEA:UniProtKB-EC; GO:0008138; F:protein tyrosine/serine/threonine phosphatase activity; IBA:RefGenome; GO:0009738; P:abscisic acid-activated signaling pathway; IEA:UniProtKB-KW; GO:0009734; P:auxin-activated signaling pathway; IEA:UniProtKB-KW; GO:0000188;…
cluster11749	2	Protein-tyrosine-phosphatase PTP1		GO:0005737; C:cytoplasm; IDA:UniProtKB; GO:0005634; C:nucleus; IDA:UniProtKB; GO:0005886; C:plasma membrane; IDA:TAIR; GO:0033550; F:MAP kinase tyrosine phosphatase activity; IDA:UniProtKB; GO:0004725; F:protein tyrosine phosphatase activity; IDA:TAIR; GO:0006952; P:defense response; IEA:UniProtKB-KW; GO:0035556; P:intracellular signal transduction; TAS:TAIR; GO:0031348; P:negative regulation of …
cluster11552	2	Putative acyl-coenzyme A oxidase 3.2, peroxisomal		GO:0005777; C:peroxisome; IEA:UniProtKB-KW; GO:0003995; F:acyl-CoA dehydrogenase activity; IEA:InterPro; GO:0003997; F:acyl-CoA oxidase activity; IEA:UniProtKB-EC; GO:0050660; F:flavin adenine dinucleotide binding; IEA:InterPro; GO:0006635; P:fatty acid beta-oxidation; IEA:InterPro
cluster11210	2	Putative cysteine-rich receptor-like protein kinase 33		GO:0016021; C:integral component of membrane; IEA:UniProtKB-KW; GO:0005524; F:ATP binding; IEA:UniProtKB-KW; GO:0004674; F:protein serine/threonine kinase activity; IEA:UniProtKB-KW
cluster11562	2	Putative glycine-rich cell wall structural protein 1		GO:0005618; C:cell wall; IEA:UniProtKB-KW; GO:0005576; C:extracellular region; IEA:UniProtKB-KW; GO:0071555; P:cell wall organization; IEA:UniProtKB-KW
cluster10958	2	Putative membrane protein ycf1		GO:0009507; C:chloroplast; IEA:UniProtKB-KW; GO:0016021; C:integral component of membrane; IEA:UniProtKB-KW
cluster11486	2	Putative membrane protein ycf1		GO:0009507; C:chloroplast; IEA:UniProtKB-KW; GO:0016021; C:integral component of membrane; IEA:UniProtKB-KW
cluster12283	2	Putative membrane protein ycf1		GO:0009507; C:chloroplast; IEA:UniProtKB-KW; GO:0016021; C:integral component of membrane; IEA:UniProtKB-KW
cluster11274	2	Putative peroxiredoxin ycf42		GO:0009507; C:chloroplast; IEA:UniProtKB-KW; GO:0004601; F:peroxidase activity; IEA:UniProtKB-KW; GO:0051920; F:peroxiredoxin activity; IEA:UniProtKB-EC
cluster11356	2	Putative RING-H2 finger protein ATL69		GO:0016021; C:integral component of membrane; IEA:UniProtKB-KW; GO:0008270; F:zinc ion binding; IEA:InterPro; GO:0016567; P:protein ubiquitination; IEA:UniProtKB-UniPathway
cluster12279	2	Rac-like GTP-binding protein ARAC8		GO:0005622; C:intracellular; IEA:InterPro; GO:0005886; C:plasma membrane; IDA:TAIR; GO:0005525; F:GTP binding; IEA:UniProtKB-KW; GO:0003924; F:GTPase activity; ISS:TAIR; GO:0009738; P:abscisic acid-activated signaling pathway; TAS:TAIR; GO:0006184; P:GTP catabolic process; ISS:GOC; GO:0009788; P:negative regulation of abscisic acid-activated signaling pathway; TAS:TAIR; GO:0007264; P:small GTPase…
cluster10500	2	Ras-related protein RABA1a		GO:0005886; C:plasma membrane; IDA:UniProtKB; GO:0005525; F:GTP binding; IDA:UniProtKB; GO:0003924; F:GTPase activity; IDA:UniProtKB; GO:0006184; P:GTP catabolic process; IDA:GOC; GO:0015031; P:protein transport; IEA:UniProtKB-KW; GO:0009733; P:response to auxin; IMP:UniProtKB; GO:0007264; P:small GTPase mediated signal transduction; IEA:InterPro
cluster10738	2	Ras-related protein RABA1i		GO:0005886; C:plasma membrane; IDA:TAIR; GO:0005525; F:GTP binding; IEA:UniProtKB-KW; GO:0015031; P:protein transport; IEA:UniProtKB-KW; GO:0007264; P:small GTPase mediated signal transduction; IEA:InterPro
cluster12410	2	Replication factor C subunit 4		GO:0005634; C:nucleus; IEA:UniProtKB-KW; GO:0005524; F:ATP binding; IEA:UniProtKB-KW; GO:0003677; F:DNA binding; IEA:EnsemblPlants/Gramene; GO:0017111; F:nucleoside-triphosphatase activity; IEA:EnsemblPlants/Gramene; GO:0006260; P:DNA replication; IEA:UniProtKB-KW
cluster11651	2	Serine/threonine-protein kinase Aurora-3		GO:0000775; C:chromosome, centromeric region; IDA:TAIR; GO:0005737; C:cytoplasm; IEA:UniProtKB-KW; GO:0005634; C:nucleus; IDA:TAIR; GO:0005819; C:spindle; IDA:TAIR; GO:0005524; F:ATP binding; IEA:UniProtKB-KW; GO:0035175; F:histone kinase activity (H3-S10 specific); IDA:TAIR; GO:0044022; F:histone kinase activity (H3-S28 specific); IDA:TAIR; GO:0043987; P:histone H3-S10 phosphorylation; IDA:TAIR;…
cluster10571	2	Short-chain dehydrogenase TIC 32, chloroplastic		GO:0009507; C:chloroplast; IEA:UniProtKB-KW; GO:0009528; C:plastid inner membrane; IEA:UniProtKB-KW; GO:0016491; F:oxidoreductase activity; IEA:UniProtKB-KW; GO:0015031; P:protein transport; IEA:UniProtKB-KW
cluster11752	2	Succinate dehydrogenase [ubiquinone] flavoprotein subunit 2, mitochondrial		GO:0005749; C:mitochondrial respiratory chain complex II; ISS:TAIR; GO:0005739; C:mitochondrion; IDA:TAIR; GO:0050660; F:flavin adenine dinucleotide binding; IEA:InterPro; GO:0008177; F:succinate dehydrogenase (ubiquinone) activity; IEA:UniProtKB-EC; GO:0000104; F:succinate dehydrogenase activity; TAS:TAIR; GO:0006121; P:mitochondrial electron transport, succinate to ubiquinone; TAS:TAIR; GO:0006…
cluster11792	2	Sugar transporter ERD6-like 12		GO:0016021; C:integral component of membrane; IEA:UniProtKB-KW; GO:0022891; F:substrate-specific transmembrane transporter activity; IEA:InterPro; GO:0008643; P:carbohydrate transport; IEA:UniProtKB-KW
cluster10809	2	Sulfate transporter 1.1		GO:0016021; C:integral component of membrane; IEA:UniProtKB-KW; GO:0008271; F:secondary active sulfate transmembrane transporter activity; IEA:InterPro; GO:0015293; F:symporter activity; IEA:UniProtKB-KW; GO:0080160; P:selenate transport; IGI:TAIR; GO:0008272; P:sulfate transport; IGI:TAIR
cluster11602	2	Trans-cinnamate 4-monooxygenase		GO:0020037; F:heme binding; IEA:InterPro; GO:0005506; F:iron ion binding; IEA:InterPro; GO:0016710; F:trans-cinnamate 4-monooxygenase activity; IEA:UniProtKB-EC
cluster10998	2	Transcription initiation factor TFIID subunit 12b		GO:0005669; C:transcription factor TFIID complex; IEA:InterPro; GO:0006352; P:DNA-templated transcription, initiation; IEA:InterPro; GO:0006355; P:regulation of transcription, DNA-templated; IEA:UniProtKB-KW
cluster11564	2	Transcription initiation factor TFIID subunit 9		GO:0005634; C:nucleus; IEA:UniProtKB-KW; GO:0006352; P:DNA-templated transcription, initiation; IEA:InterPro; GO:0006355; P:regulation of transcription, DNA-templated; IEA:UniProtKB-KW
cluster11550	2	Transcriptional corepressor LEUNIG		GO:0005634; C:nucleus; IEA:UniProtKB-KW; GO:0030154; P:cell differentiation; IEA:UniProtKB-KW; GO:0009908; P:flower development; IEA:UniProtKB-KW; GO:0045892; P:negative regulation of transcription, DNA-templated; IDA:UniProtKB; GO:0006351; P:transcription, DNA-templated; IEA:UniProtKB-KW
cluster11603	2	Transcriptional corepressor LEUNIG		GO:0005634; C:nucleus; IEA:UniProtKB-KW; GO:0030154; P:cell differentiation; IEA:UniProtKB-KW; GO:0009908; P:flower development; IEA:UniProtKB-KW; GO:0045892; P:negative regulation of transcription, DNA-templated; IDA:UniProtKB; GO:0006351; P:transcription, DNA-templated; IEA:UniProtKB-KW
cluster11744	2	Transcriptional corepressor SEUSS		GO:0005634; C:nucleus; IEA:UniProtKB-KW; GO:0060090; F:binding, bridging; IDA:UniProtKB; GO:0003677; F:DNA binding; IDA:TAIR; GO:0046982; F:protein heterodimerization activity; IPI:TAIR; GO:0030154; P:cell differentiation; IEA:UniProtKB-KW; GO:0009793; P:embryo development ending in seed dormancy; IMP:TAIR; GO:0048467; P:gynoecium development; IMP:TAIR; GO:0048481; P:ovule development; IMP:TAIR; …
cluster11324	2	Tubulin beta-2 chain		GO:0005737; C:cytoplasm; IEA:UniProtKB-KW; GO:0005874; C:microtubule; IEA:UniProtKB-KW; GO:0005525; F:GTP binding; IEA:UniProtKB-KW; GO:0003924; F:GTPase activity; IEA:InterPro; GO:0005200; F:structural constituent of cytoskeleton; IEA:InterPro; GO:0007017; P:microtubule-based process; IEA:InterPro; GO:0051258; P:protein polymerization; IEA:InterPro
cluster11048	2	Tubulin beta-5 chain		GO:0005618; C:cell wall; IDA:TAIR; GO:0009507; C:chloroplast; IDA:TAIR; GO:0009570; C:chloroplast stroma; IDA:TAIR; GO:0016020; C:membrane; IDA:TAIR; GO:0005874; C:microtubule; IEA:UniProtKB-KW; GO:0005886; C:plasma membrane; IDA:TAIR; GO:0045298; C:tubulin complex; ISS:TAIR; GO:0005774; C:vacuolar membrane; IDA:TAIR; GO:0005525; F:GTP binding; IEA:UniProtKB-KW; GO:0003924; F:GTPase activity; IEA…
cluster11682	2	Tubulin beta-6 chain		GO:0005737; C:cytoplasm; IEA:UniProtKB-KW; GO:0005874; C:microtubule; IEA:UniProtKB-KW; GO:0005525; F:GTP binding; IEA:UniProtKB-KW; GO:0003924; F:GTPase activity; IEA:InterPro; GO:0005200; F:structural constituent of cytoskeleton; IEA:InterPro; GO:0007017; P:microtubule-based process; IEA:InterPro; GO:0051258; P:protein polymerization; IEA:InterPro
cluster10804	2	U1 small nuclear ribonucleoprotein 70 kDa		GO:0005634; C:nucleus; IDA:TAIR; GO:0005681; C:spliceosomal complex; IEA:UniProtKB-KW; GO:0000166; F:nucleotide binding; IEA:InterPro; GO:0003723; F:RNA binding; IEA:UniProtKB-KW; GO:0000398; P:mRNA splicing, via spliceosome; IDA:TAIR
cluster10876	2	UDP-glycosyltransferase 90A2		GO:0016758; F:transferase activity, transferring hexosyl groups; IEA:InterPro
cluster10904	2	Uncharacterized protein At3g23325		N/A
cluster11079	2	Valine--tRNA ligase		GO:0009507; C:chloroplast; IDA:TAIR; GO:0005829; C:cytosol; IDA:TAIR; GO:0005739; C:mitochondrion; IDA:TAIR; GO:0002161; F:aminoacyl-tRNA editing activity; IEA:InterPro; GO:0005524; F:ATP binding; IEA:UniProtKB-KW; GO:0004832; F:valine-tRNA ligase activity; IEA:UniProtKB-EC; GO:0009793; P:embryo development ending in seed dormancy; IMP:TAIR; GO:0006438; P:valyl-tRNA aminoacylation; IEA:InterPro
cluster11154	2	V-type proton ATPase subunit E2		GO:0033178; C:proton-transporting two-sector ATPase complex, catalytic domain; IEA:InterPro; GO:0005773; C:vacuole; IDA:TAIR; GO:0046961; F:proton-transporting ATPase activity, rotational mechanism; IEA:InterPro; GO:0015991; P:ATP hydrolysis coupled proton transport; IEA:InterPro
cluster153	4	N/A		N/A
cluster239	4	N/A		N/A
cluster297	4	N/A		N/A
cluster351	4	N/A		N/A
cluster986	3	N/A		N/A
cluster1835	3	N/A		N/A
cluster1836	3	N/A		N/A
cluster1838	3	N/A		N/A
cluster1839	3	N/A		N/A
cluster1842	3	N/A		N/A
cluster1843	3	N/A		N/A
cluster1848	3	N/A		N/A
cluster1850	3	N/A		N/A
cluster1851	3	N/A		N/A
cluster4654	3	N/A		N/A
cluster4675	3	N/A		N/A
cluster6548	3	N/A		N/A
cluster6930	3	N/A		N/A
cluster8218	3	N/A		N/A
cluster9536	3	N/A		N/A
cluster10429	2	N/A		N/A
cluster10431	2	N/A		N/A
cluster10433	2	N/A		N/A
cluster10434	2	N/A		N/A
cluster10437	2	N/A		N/A
cluster10439	2	N/A		N/A
cluster10441	2	N/A		N/A
cluster10442	2	N/A		N/A
cluster10445	2	N/A		N/A
cluster10454	2	N/A		N/A
cluster10456	2	N/A		N/A
cluster10461	2	N/A		N/A
cluster10463	2	N/A		N/A
cluster10464	2	N/A		N/A
cluster10466	2	N/A		N/A
cluster10469	2	N/A		N/A
cluster10470	2	N/A		N/A
cluster10476	2	N/A		N/A
cluster10477	2	N/A		N/A
cluster10478	2	N/A		N/A
cluster10479	2	N/A		N/A
cluster10482	2	N/A		N/A
cluster10483	2	N/A		N/A
cluster10485	2	N/A		N/A
cluster10488	2	N/A		N/A
cluster10489	2	N/A		N/A
cluster10490	2	N/A		N/A
cluster10491	2	N/A		N/A
cluster10492	2	N/A		N/A
cluster10494	2	N/A		N/A
cluster10497	2	N/A		N/A
cluster10503	2	N/A		N/A
cluster10506	2	N/A		N/A
cluster10507	2	N/A		N/A
cluster10510	2	N/A		N/A
cluster10511	2	N/A		N/A
cluster10513	2	N/A		N/A
cluster10516	2	N/A		N/A
cluster10519	2	N/A		N/A
cluster10521	2	N/A		N/A
cluster10524	2	N/A		N/A
cluster10525	2	N/A		N/A
cluster10526	2	N/A		N/A
cluster10528	2	N/A		N/A
cluster10534	2	N/A		N/A
cluster10535	2	N/A		N/A
cluster10537	2	N/A		N/A
cluster10538	2	N/A		N/A
cluster10539	2	N/A		N/A
cluster10540	2	N/A		N/A
cluster10547	2	N/A		N/A
cluster10548	2	N/A		N/A
cluster10549	2	N/A		N/A
cluster10553	2	N/A		N/A
cluster10554	2	N/A		N/A
cluster10557	2	N/A		N/A
cluster10559	2	N/A		N/A
cluster10562	2	N/A		N/A
cluster10566	2	N/A		N/A
cluster10567	2	N/A		N/A
cluster10569	2	N/A		N/A
cluster10577	2	N/A		N/A
cluster10578	2	N/A		N/A
cluster10585	2	N/A		N/A
cluster10586	2	N/A		N/A
cluster10590	2	N/A		N/A
cluster10591	2	N/A		N/A
cluster10594	2	N/A		N/A
cluster10596	2	N/A		N/A
cluster10600	2	N/A		N/A
cluster10601	2	N/A		N/A
cluster10603	2	N/A		N/A
cluster10605	2	N/A		N/A
cluster10622	2	N/A		N/A
cluster10623	2	N/A		N/A
cluster10625	2	N/A		N/A
cluster10626	2	N/A		N/A
cluster10627	2	N/A		N/A
cluster10630	2	N/A		N/A
cluster10634	2	N/A		N/A
cluster10635	2	N/A		N/A
cluster10640	2	N/A		N/A
cluster10642	2	N/A		N/A
cluster10643	2	N/A		N/A
cluster10649	2	N/A		N/A
cluster10650	2	N/A		N/A
cluster10654	2	N/A		N/A
cluster10658	2	N/A		N/A
cluster10659	2	N/A		N/A
cluster10660	2	N/A		N/A
cluster10663	2	N/A		N/A
cluster10664	2	N/A		N/A
cluster10670	2	N/A		N/A
cluster10692	2	N/A		N/A
cluster10699	2	N/A		N/A
cluster10701	2	N/A		N/A
cluster10711	2	N/A		N/A
cluster10712	2	N/A		N/A
cluster10714	2	N/A		N/A
cluster10716	2	N/A		N/A
cluster10722	2	N/A		N/A
cluster10725	2	N/A		N/A
cluster10729	2	N/A		N/A
cluster10734	2	N/A		N/A
cluster10739	2	N/A		N/A
cluster10740	2	N/A		N/A
cluster10744	2	N/A		N/A
cluster10745	2	N/A		N/A
cluster10746	2	N/A		N/A
cluster10748	2	N/A		N/A
cluster10749	2	N/A		N/A
cluster10752	2	N/A		N/A
cluster10754	2	N/A		N/A
cluster10755	2	N/A		N/A
cluster10757	2	N/A		N/A
cluster10760	2	N/A		N/A
cluster10762	2	N/A		N/A
cluster10765	2	N/A		N/A
cluster10769	2	N/A		N/A
cluster10777	2	N/A		N/A
cluster10779	2	N/A		N/A
cluster10780	2	N/A		N/A
cluster10783	2	N/A		N/A
cluster10785	2	N/A		N/A
cluster10788	2	N/A		N/A
cluster10790	2	N/A		N/A
cluster10797	2	N/A		N/A
cluster10799	2	N/A		N/A
cluster10807	2	N/A		N/A
cluster10812	2	N/A		N/A
cluster10815	2	N/A		N/A
cluster10816	2	N/A		N/A
cluster10817	2	N/A		N/A
cluster10822	2	N/A		N/A
cluster10823	2	N/A		N/A
cluster10824	2	N/A		N/A
cluster10827	2	N/A		N/A
cluster10828	2	N/A		N/A
cluster10831	2	N/A		N/A
cluster10834	2	N/A		N/A
cluster10838	2	N/A		N/A
cluster10841	2	N/A		N/A
cluster10842	2	N/A		N/A
cluster10843	2	N/A		N/A
cluster10844	2	N/A		N/A
cluster10845	2	N/A		N/A
cluster10847	2	N/A		N/A
cluster10852	2	N/A		N/A
cluster10856	2	N/A		N/A
cluster10858	2	N/A		N/A
cluster10859	2	N/A		N/A
cluster10869	2	N/A		N/A
cluster10875	2	N/A		N/A
cluster10880	2	N/A		N/A
cluster10887	2	N/A		N/A
cluster10888	2	N/A		N/A
cluster10892	2	N/A		N/A
cluster10895	2	N/A		N/A
cluster10897	2	N/A		N/A
cluster10899	2	N/A		N/A
cluster10900	2	N/A		N/A
cluster10901	2	N/A		N/A
cluster10902	2	N/A		N/A
cluster10903	2	N/A		N/A
cluster10906	2	N/A		N/A
cluster10912	2	N/A		N/A
cluster10913	2	N/A		N/A
cluster10916	2	N/A		N/A
cluster10917	2	N/A		N/A
cluster10920	2	N/A		N/A
cluster10931	2	N/A		N/A
cluster10932	2	N/A		N/A
cluster10937	2	N/A		N/A
cluster10939	2	N/A		N/A
cluster10945	2	N/A		N/A
cluster10947	2	N/A		N/A
cluster10949	2	N/A		N/A
cluster10954	2	N/A		N/A
cluster10960	2	N/A		N/A
cluster10962	2	N/A		N/A
cluster10963	2	N/A		N/A
cluster10967	2	N/A		N/A
cluster10969	2	N/A		N/A
cluster10973	2	N/A		N/A
cluster10985	2	N/A		N/A
cluster10989	2	N/A		N/A
cluster10991	2	N/A		N/A
cluster10992	2	N/A		N/A
cluster10996	2	N/A		N/A
cluster10999	2	N/A		N/A
cluster11000	2	N/A		N/A
cluster11001	2	N/A		N/A
cluster11004	2	N/A		N/A
cluster11005	2	N/A		N/A
cluster11006	2	N/A		N/A
cluster11009	2	N/A		N/A
cluster11013	2	N/A		N/A
cluster11017	2	N/A		N/A
cluster11018	2	N/A		N/A
cluster11029	2	N/A		N/A
cluster11030	2	N/A		N/A
cluster11031	2	N/A		N/A
cluster11038	2	N/A		N/A
cluster11042	2	N/A		N/A
cluster11046	2	N/A		N/A
cluster11050	2	N/A		N/A
cluster11051	2	N/A		N/A
cluster11063	2	N/A		N/A
cluster11066	2	N/A		N/A
cluster11071	2	N/A		N/A
cluster11072	2	N/A		N/A
cluster11073	2	N/A		N/A
cluster11077	2	N/A		N/A
cluster11084	2	N/A		N/A
cluster11088	2	N/A		N/A
cluster11090	2	N/A		N/A
cluster11095	2	N/A		N/A
cluster11096	2	N/A		N/A
cluster11098	2	N/A		N/A
cluster11100	2	N/A		N/A
cluster11101	2	N/A		N/A
cluster11103	2	N/A		N/A
cluster11104	2	N/A		N/A
cluster11110	2	N/A		N/A
cluster11112	2	N/A		N/A
cluster11116	2	N/A		N/A
cluster11118	2	N/A		N/A
cluster11124	2	N/A		N/A
cluster11125	2	N/A		N/A
cluster11126	2	N/A		N/A
cluster11129	2	N/A		N/A
cluster11131	2	N/A		N/A
cluster11132	2	N/A		N/A
cluster11133	2	N/A		N/A
cluster11134	2	N/A		N/A
cluster11135	2	N/A		N/A
cluster11139	2	N/A		N/A
cluster11143	2	N/A		N/A
cluster11147	2	N/A		N/A
cluster11149	2	N/A		N/A
cluster11156	2	N/A		N/A
cluster11157	2	N/A		N/A
cluster11158	2	N/A		N/A
cluster11160	2	N/A		N/A
cluster11165	2	N/A		N/A
cluster11166	2	N/A		N/A
cluster11169	2	N/A		N/A
cluster11170	2	N/A		N/A
cluster11172	2	N/A		N/A
cluster11174	2	N/A		N/A
cluster11178	2	N/A		N/A
cluster11179	2	N/A		N/A
cluster11193	2	N/A		N/A
cluster11197	2	N/A		N/A
cluster11198	2	N/A		N/A
cluster11200	2	N/A		N/A
cluster11203	2	N/A		N/A
cluster11205	2	N/A		N/A
cluster11209	2	N/A		N/A
cluster11212	2	N/A		N/A
cluster11213	2	N/A		N/A
cluster11215	2	N/A		N/A
cluster11218	2	N/A		N/A
cluster11233	2	N/A		N/A
cluster11236	2	N/A		N/A
cluster11238	2	N/A		N/A
cluster11241	2	N/A		N/A
cluster11246	2	N/A		N/A
cluster11250	2	N/A		N/A
cluster11252	2	N/A		N/A
cluster11253	2	N/A		N/A
cluster11256	2	N/A		N/A
cluster11260	2	N/A		N/A
cluster11264	2	N/A		N/A
cluster11268	2	N/A		N/A
cluster11275	2	N/A		N/A
cluster11277	2	N/A		N/A
cluster11282	2	N/A		N/A
cluster11283	2	N/A		N/A
cluster11284	2	N/A		N/A
cluster11285	2	N/A		N/A
cluster11286	2	N/A		N/A
cluster11287	2	N/A		N/A
cluster11289	2	N/A		N/A
cluster11293	2	N/A		N/A
cluster11297	2	N/A		N/A
cluster11300	2	N/A		N/A
cluster11303	2	N/A		N/A
cluster11318	2	N/A		N/A
cluster11320	2	N/A		N/A
cluster11321	2	N/A		N/A
cluster11322	2	N/A		N/A
cluster11330	2	N/A		N/A
cluster11331	2	N/A		N/A
cluster11336	2	N/A		N/A
cluster11340	2	N/A		N/A
cluster11342	2	N/A		N/A
cluster11347	2	N/A		N/A
cluster11349	2	N/A		N/A
cluster11352	2	N/A		N/A
cluster11361	2	N/A		N/A
cluster11366	2	N/A		N/A
cluster11367	2	N/A		N/A
cluster11369	2	N/A		N/A
cluster11373	2	N/A		N/A
cluster11374	2	N/A		N/A
cluster11375	2	N/A		N/A
cluster11381	2	N/A		N/A
cluster11386	2	N/A		N/A
cluster11389	2	N/A		N/A
cluster11391	2	N/A		N/A
cluster11393	2	N/A		N/A
cluster11394	2	N/A		N/A
cluster11396	2	N/A		N/A
cluster11400	2	N/A		N/A
cluster11402	2	N/A		N/A
cluster11405	2	N/A		N/A
cluster11407	2	N/A		N/A
cluster11410	2	N/A		N/A
cluster11414	2	N/A		N/A
cluster11415	2	N/A		N/A
cluster11421	2	N/A		N/A
cluster11426	2	N/A		N/A
cluster11429	2	N/A		N/A
cluster11430	2	N/A		N/A
cluster11431	2	N/A		N/A
cluster11432	2	N/A		N/A
cluster11434	2	N/A		N/A
cluster11437	2	N/A		N/A
cluster11440	2	N/A		N/A
cluster11441	2	N/A		N/A
cluster11448	2	N/A		N/A
cluster11457	2	N/A		N/A
cluster11459	2	N/A		N/A
cluster11460	2	N/A		N/A
cluster11464	2	N/A		N/A
cluster11466	2	N/A		N/A
cluster11467	2	N/A		N/A
cluster11468	2	N/A		N/A
cluster11469	2	N/A		N/A
cluster11471	2	N/A		N/A
cluster11477	2	N/A		N/A
cluster11478	2	N/A		N/A
cluster11481	2	N/A		N/A
cluster11483	2	N/A		N/A
cluster11484	2	N/A		N/A
cluster11487	2	N/A		N/A
cluster11490	2	N/A		N/A
cluster11492	2	N/A		N/A
cluster11499	2	N/A		N/A
cluster11500	2	N/A		N/A
cluster11503	2	N/A		N/A
cluster11504	2	N/A		N/A
cluster11505	2	N/A		N/A
cluster11506	2	N/A		N/A
cluster11507	2	N/A		N/A
cluster11509	2	N/A		N/A
cluster11511	2	N/A		N/A
cluster11512	2	N/A		N/A
cluster11513	2	N/A		N/A
cluster11514	2	N/A		N/A
cluster11515	2	N/A		N/A
cluster11516	2	N/A		N/A
cluster11517	2	N/A		N/A
cluster11518	2	N/A		N/A
cluster11520	2	N/A		N/A
cluster11522	2	N/A		N/A
cluster11528	2	N/A		N/A
cluster11533	2	N/A		N/A
cluster11536	2	N/A		N/A
cluster11537	2	N/A		N/A
cluster11538	2	N/A		N/A
cluster11539	2	N/A		N/A
cluster11541	2	N/A		N/A
cluster11544	2	N/A		N/A
cluster11545	2	N/A		N/A
cluster11547	2	N/A		N/A
cluster11553	2	N/A		N/A
cluster11554	2	N/A		N/A
cluster11557	2	N/A		N/A
cluster11559	2	N/A		N/A
cluster11561	2	N/A		N/A
cluster11565	2	N/A		N/A
cluster11566	2	N/A		N/A
cluster11570	2	N/A		N/A
cluster11571	2	N/A		N/A
cluster11572	2	N/A		N/A
cluster11573	2	N/A		N/A
cluster11584	2	N/A		N/A
cluster11586	2	N/A		N/A
cluster11590	2	N/A		N/A
cluster11592	2	N/A		N/A
cluster11594	2	N/A		N/A
cluster11598	2	N/A		N/A
cluster11600	2	N/A		N/A
cluster11601	2	N/A		N/A
cluster11609	2	N/A		N/A
cluster11610	2	N/A		N/A
cluster11612	2	N/A		N/A
cluster11621	2	N/A		N/A
cluster11624	2	N/A		N/A
cluster11625	2	N/A		N/A
cluster11627	2	N/A		N/A
cluster11628	2	N/A		N/A
cluster11629	2	N/A		N/A
cluster11631	2	N/A		N/A
cluster11633	2	N/A		N/A
cluster11637	2	N/A		N/A
cluster11640	2	N/A		N/A
cluster11641	2	N/A		N/A
cluster11642	2	N/A		N/A
cluster11649	2	N/A		N/A
cluster11654	2	N/A		N/A
cluster11656	2	N/A		N/A
cluster11661	2	N/A		N/A
cluster11663	2	N/A		N/A
cluster11666	2	N/A		N/A
cluster11667	2	N/A		N/A
cluster11677	2	N/A		N/A
cluster11681	2	N/A		N/A
cluster11686	2	N/A		N/A
cluster11687	2	N/A		N/A
cluster11689	2	N/A		N/A
cluster11693	2	N/A		N/A
cluster11696	2	N/A		N/A
cluster11698	2	N/A		N/A
cluster11701	2	N/A		N/A
cluster11702	2	N/A		N/A
cluster11703	2	N/A		N/A
cluster11705	2	N/A		N/A
cluster11706	2	N/A		N/A
cluster11708	2	N/A		N/A
cluster11709	2	N/A		N/A
cluster11712	2	N/A		N/A
cluster11713	2	N/A		N/A
cluster11714	2	N/A		N/A
cluster11715	2	N/A		N/A
cluster11718	2	N/A		N/A
cluster11720	2	N/A		N/A
cluster11722	2	N/A		N/A
cluster11725	2	N/A		N/A
cluster11735	2	N/A		N/A
cluster11737	2	N/A		N/A
cluster11741	2	N/A		N/A
cluster11751	2	N/A		N/A
cluster11758	2	N/A		N/A
cluster11759	2	N/A		N/A
cluster11760	2	N/A		N/A
cluster11761	2	N/A		N/A
cluster11763	2	N/A		N/A
cluster11769	2	N/A		N/A
cluster11772	2	N/A		N/A
cluster11774	2	N/A		N/A
cluster11779	2	N/A		N/A
cluster11780	2	N/A		N/A
cluster11781	2	N/A		N/A
cluster11783	2	N/A		N/A
cluster11784	2	N/A		N/A
cluster11787	2	N/A		N/A
cluster11791	2	N/A		N/A
cluster11798	2	N/A		N/A
cluster11821	2	N/A		N/A
cluster11851	2	N/A		N/A
cluster11868	2	N/A		N/A
cluster11883	2	N/A		N/A
cluster11896	2	N/A		N/A
cluster11902	2	N/A		N/A
cluster11915	2	N/A		N/A
cluster11943	2	N/A		N/A
cluster11957	2	N/A		N/A
cluster11999	2	N/A		N/A
cluster12019	2	N/A		N/A
cluster12023	2	N/A		N/A
cluster12056	2	N/A		N/A
cluster12061	2	N/A		N/A
cluster12063	2	N/A		N/A
cluster12084	2	N/A		N/A
cluster12099	2	N/A		N/A
cluster12109	2	N/A		N/A
cluster12119	2	N/A		N/A
cluster12120	2	N/A		N/A
cluster12122	2	N/A		N/A
cluster12140	2	N/A		N/A
cluster12151	2	N/A		N/A
cluster12162	2	N/A		N/A
cluster12202	2	N/A		N/A
cluster12225	2	N/A		N/A
cluster12227	2	N/A		N/A
cluster12235	2	N/A		N/A
cluster12277	2	N/A		N/A
cluster12297	2	N/A		N/A
cluster12315	2	N/A		N/A
cluster12317	2	N/A		N/A
cluster12380	2	N/A		N/A
cluster12384	2	N/A		N/A
cluster12385	2	N/A		N/A
cluster12390	2	N/A		N/A
cluster12423	2	N/A		N/A
cluster12443	2	N/A		N/A
cluster12444	2	N/A		N/A
cluster12451	2	N/A		N/A
cluster12459	2	N/A		N/A

## Sheet: AFM_732cluster_1490seqs_BLASTp
MAF ID	Number of protein sequences in cluster	Swiss-Prot Hit	GO Annotation
cluster11978	2	28 kDa ribonucleoprotein, chloroplastic	GO:0009507; C:chloroplast; IEA:UniProtKB-KW; GO:0030529; C:ribonucleoprotein complex; IEA:UniProtKB-KW; GO:0000166; F:nucleotide binding; IEA:InterPro; GO:0003723; F:RNA binding; IEA:UniProtKB-KW; GO:0006397; P:mRNA processing; IEA:UniProtKB-KW
cluster12070	2	30S ribosomal protein S12, chloroplastic	GO:0009507; C:chloroplast; IEA:UniProtKB-HAMAP; GO:0015935; C:small ribosomal subunit; IEA:InterPro; GO:0019843; F:rRNA binding; IEA:UniProtKB-HAMAP; GO:0003735; F:structural constituent of ribosome; IEA:InterPro; GO:0006412; P:translation; IEA:UniProtKB-HAMAP
cluster12142	2	3-hydroxy-3-methylglutaryl-coenzyme A reductase 2	GO:0005783; C:endoplasmic reticulum; IEA:UniProtKB-KW; GO:0016021; C:integral component of membrane; IEA:UniProtKB-KW; GO:0005739; C:mitochondrion; IEA:UniProtKB-KW; GO:0009536; C:plastid; IEA:UniProtKB-KW; GO:0050662; F:coenzyme binding; IEA:InterPro; GO:0004420; F:hydroxymethylglutaryl-CoA reductase (NADPH) activity; IEA:UniProtKB-EC; GO:0015936; P:coenzyme A metabolic process; IEA:InterPro; GO…
cluster12186	2	4-coumarate--CoA ligase 2	GO:0016207; F:4-coumarate-CoA ligase activity; IDA:TAIR; GO:0005524; F:ATP binding; IEA:UniProtKB-KW; GO:0009698; P:phenylpropanoid metabolic process; TAS:TAIR
cluster12199	2	60S ribosomal protein L15	GO:0005840; C:ribosome; IEA:UniProtKB-KW; GO:0003735; F:structural constituent of ribosome; IEA:InterPro; GO:0006412; P:translation; IEA:InterPro
cluster12301	2	9-divinyl ether synthase	GO:0005737; C:cytoplasm; IEA:UniProtKB-KW; GO:0020037; F:heme binding; IEA:InterPro; GO:0005506; F:iron ion binding; IEA:InterPro; GO:0016829; F:lyase activity; IEA:UniProtKB-KW; GO:0004497; F:monooxygenase activity; IEA:InterPro; GO:0016705; F:oxidoreductase activity, acting on paired donors, with incorporation or reduction of molecular oxygen; IEA:InterPro
cluster12103	2	ABC transporter B family member 29, chloroplastic	GO:0009507; C:chloroplast; IDA:TAIR; GO:0009941; C:chloroplast envelope; IDA:TAIR; GO:0016021; C:integral component of membrane; IBA:RefGenome; GO:0005886; C:plasma membrane; IBA:RefGenome; GO:0005524; F:ATP binding; IEA:UniProtKB-KW; GO:0042626; F:ATPase activity, coupled to transmembrane movement of substances; IBA:RefGenome; GO:0010329; F:auxin efflux transmembrane transporter activity; IBA:Re…
cluster10438	2	ABC transporter B family member 6	GO:0016021; C:integral component of membrane; IBA:RefGenome; GO:0005634; C:nucleus; IDA:TAIR; GO:0005886; C:plasma membrane; IDA:TAIR; GO:0009506; C:plasmodesma; IDA:TAIR; GO:0005524; F:ATP binding; IEA:UniProtKB-KW; GO:0042626; F:ATPase activity, coupled to transmembrane movement of substances; IBA:RefGenome; GO:0010329; F:auxin efflux transmembrane transporter activity; IBA:RefGenome; GO:001054…
cluster10448	2	ABC transporter B family member 9	GO:0016021; C:integral component of membrane; IEA:UniProtKB-KW; GO:0005524; F:ATP binding; IEA:UniProtKB-KW; GO:0042626; F:ATPase activity, coupled to transmembrane movement of substances; IEA:InterPro
cluster12221	2	ABC transporter C family member 9	GO:0016021; C:integral component of membrane; IEA:UniProtKB-KW; GO:0005524; F:ATP binding; IEA:UniProtKB-KW; GO:0008559; F:xenobiotic-transporting ATPase activity; IEA:UniProtKB-EC
cluster11897	2	Acetolactate synthase 2, chloroplastic	GO:0009507; C:chloroplast; IEA:UniProtKB-KW; GO:0003984; F:acetolactate synthase activity; IEA:UniProtKB-EC; GO:0050660; F:flavin adenine dinucleotide binding; IEA:InterPro; GO:0000287; F:magnesium ion binding; IEA:InterPro; GO:0030976; F:thiamine pyrophosphate binding; IEA:InterPro; GO:0009097; P:isoleucine biosynthetic process; IEA:UniProtKB-UniPathway; GO:0009635; P:response to herbicide; IEA:…
cluster12025	2	Acetyl-coenzyme A synthetase, chloroplastic/glyoxysomal	GO:0009507; C:chloroplast; IDA:TAIR; GO:0009570; C:chloroplast stroma; IDA:TAIR; GO:0005829; C:cytosol; IDA:TAIR; GO:0009514; C:glyoxysome; IEA:UniProtKB-KW; GO:0003987; F:acetate-CoA ligase activity; IMP:TAIR; GO:0016208; F:AMP binding; IEA:InterPro; GO:0005524; F:ATP binding; IEA:UniProtKB-KW; GO:0006083; P:acetate metabolic process; IMP:TAIR; GO:0019427; P:acetyl-CoA biosynthetic process from …
cluster11950	2	Actin	GO:0005737; C:cytoplasm; IEA:UniProtKB-KW; GO:0005856; C:cytoskeleton; IEA:UniProtKB-KW; GO:0005524; F:ATP binding; IEA:UniProtKB-KW
cluster10544	2	Acyl-coenzyme A oxidase 2, peroxisomal	GO:0005777; C:peroxisome; ISS:TAIR; GO:0003995; F:acyl-CoA dehydrogenase activity; IEA:InterPro; GO:0003997; F:acyl-CoA oxidase activity; IDA:TAIR; GO:0050660; F:flavin adenine dinucleotide binding; IEA:InterPro; GO:0006635; P:fatty acid beta-oxidation; IDA:TAIR; GO:0001676; P:long-chain fatty acid metabolic process; IDA:TAIR
cluster12000	2	Adenosylhomocysteinase 2	GO:0005829; C:cytosol; IDA:TAIR; GO:0016020; C:membrane; IDA:TAIR; GO:0005886; C:plasma membrane; IDA:TAIR; GO:0005773; C:vacuole; IDA:TAIR; GO:0004013; F:adenosylhomocysteinase activity; IEA:UniProtKB-EC; GO:0006730; P:one-carbon metabolic process; IEA:UniProtKB-KW
cluster12101	2	ADP-ribosylation factor-like protein 13B	GO:0005929; C:cilium; IEA:UniProtKB-KW; GO:0005622; C:intracellular; IEA:InterPro; GO:0005886; C:plasma membrane; IEA:UniProtKB-KW; GO:0005525; F:GTP binding; IEA:UniProtKB-KW; GO:0007264; P:small GTPase mediated signal transduction; IEA:InterPro
cluster12185	2	Alpha/beta-gliadin A-II	GO:0045735; F:nutrient reservoir activity; IEA:UniProtKB-KW
cluster12269	2	Alpha-soluble NSF attachment protein 1	GO:0005886; C:plasma membrane; IDA:TAIR; GO:0006886; P:intracellular protein transport; IEA:InterPro; GO:0016192; P:vesicle-mediated transport; IEA:UniProtKB-KW
cluster10592	2	Amidophosphoribosyltransferase 3, chloroplastic	GO:0009507; C:chloroplast; IEA:UniProtKB-KW; GO:0004044; F:amidophosphoribosyltransferase activity; IEA:UniProtKB-EC; GO:0051536; F:iron-sulfur cluster binding; IEA:UniProtKB-KW; GO:0046872; F:metal ion binding; IEA:UniProtKB-KW; GO:0006189; P:'de novo' IMP biosynthetic process; IEA:UniProtKB-UniPathway; GO:0006541; P:glutamine metabolic process; IEA:UniProtKB-KW; GO:0009116; P:nucleoside metabol…
cluster11926	2	Aminopeptidase M1-C	GO:0005783; C:endoplasmic reticulum; IEA:UniProtKB-KW; GO:0016020; C:membrane; IEA:UniProtKB-KW; GO:0004177; F:aminopeptidase activity; IEA:UniProtKB-KW; GO:0008237; F:metallopeptidase activity; IEA:UniProtKB-KW; GO:0008270; F:zinc ion binding; IEA:InterPro
cluster11996	2	Anaphase-promoting complex subunit 10	GO:0005680; C:anaphase-promoting complex; IEA:InterPro; GO:0016604; C:nuclear body; IDA:TAIR; GO:0031145; P:anaphase-promoting complex-dependent proteasomal ubiquitin-dependent protein catabolic process; IEA:InterPro; GO:0008283; P:cell proliferation; IMP:TAIR; GO:0007067; P:mitotic nuclear division; IEA:UniProtKB-KW; GO:0032876; P:negative regulation of DNA endoreduplication; IMP:TAIR; GO:001008…
cluster12189	2	Anthocyanidin 5,3-O-glucosyltransferase	GO:0016758; F:transferase activity, transferring hexosyl groups; IEA:InterPro; GO:0009718; P:anthocyanin-containing compound biosynthetic process; IEA:UniProtKB-UniPathway
cluster12404	2	AP-4 complex subunit sigma	GO:0005905; C:coated pit; IEA:UniProtKB-KW; GO:0005794; C:Golgi apparatus; IEA:UniProtKB-KW; GO:0008565; F:protein transporter activity; IEA:InterPro
cluster12361	2	Aquaporin NIP1-1	GO:0016021; C:integral component of membrane; IEA:UniProtKB-KW; GO:0005215; F:transporter activity; IEA:InterPro
cluster12350	2	ATP-dependent zinc metalloprotease FTSH 4, mitochondrial	GO:0016020; C:membrane; IEA:InterPro; GO:0005739; C:mitochondrion; IEA:UniProtKB-KW; GO:0005524; F:ATP binding; IEA:UniProtKB-KW; GO:0046872; F:metal ion binding; IEA:UniProtKB-KW; GO:0004222; F:metalloendopeptidase activity; IEA:InterPro
cluster12284	2	Auxin response factor 19	GO:0005634; C:nucleus; TAS:UniProtKB; GO:0003677; F:DNA binding; IDA:TAIR; GO:0046983; F:protein dimerization activity; IDA:UniProtKB; GO:0043565; F:sequence-specific DNA binding; IDA:TAIR; GO:0003700; F:sequence-specific DNA binding transcription factor activity; ISS:TAIR; GO:0009734; P:auxin-activated signaling pathway; IEA:UniProtKB-KW; GO:0048527; P:lateral root development; IGI:TAIR; GO:0010…
cluster12287	2	Calcium-dependent protein kinase 3	GO:0005829; C:cytosol; IDA:TAIR; GO:0016020; C:membrane; IDA:TAIR; GO:0005634; C:nucleus; IEA:UniProtKB-KW; GO:0005886; C:plasma membrane; IDA:TAIR; GO:0005773; C:vacuole; IDA:TAIR; GO:0005524; F:ATP binding; IEA:UniProtKB-KW; GO:0005509; F:calcium ion binding; IEA:InterPro; GO:0004672; F:protein kinase activity; IDA:TAIR; GO:0004674; F:protein serine/threonine kinase activity; IDA:TAIR; GO:00097…
cluster12408	2	Calreticulin	GO:0005788; C:endoplasmic reticulum lumen; IDA:UniProtKB; GO:0005509; F:calcium ion binding; IEA:InterPro; GO:0030246; F:carbohydrate binding; IEA:UniProtKB-KW; GO:0006457; P:protein folding; IEA:InterPro
cluster10582	2	Chaperone protein dnaJ 13	GO:0016021; C:integral component of membrane; IEA:UniProtKB-KW; GO:0009536; C:plastid; IDA:TAIR; GO:0055122; P:response to very low light intensity stimulus; IMP:TAIR; GO:0010228; P:vegetative to reproductive phase transition of meristem; IMP:TAIR
cluster11962	2	Chlorophyll(ide) b reductase NOL, chloroplastic	GO:0009535; C:chloroplast thylakoid membrane; IEA:EnsemblPlants/Gramene; GO:0034256; F:chlorophyll(ide) b reductase activity; IDA:UniProtKB; GO:0015996; P:chlorophyll catabolic process; IEA:UniProtKB-KW; GO:0010304; P:PSII associated light-harvesting complex II catabolic process; IEA:EnsemblPlants/Gramene
cluster12165	2	Chlorophyll(ide) b reductase NOL, chloroplastic	GO:0009535; C:chloroplast thylakoid membrane; IEA:EnsemblPlants/Gramene; GO:0034256; F:chlorophyll(ide) b reductase activity; IDA:UniProtKB; GO:0015996; P:chlorophyll catabolic process; IEA:UniProtKB-KW; GO:0010304; P:PSII associated light-harvesting complex II catabolic process; IEA:EnsemblPlants/Gramene
cluster12344	2	Choline/ethanolaminephosphotransferase 2	GO:0016021; C:integral component of membrane; IEA:UniProtKB-KW; GO:0004142; F:diacylglycerol cholinephosphotransferase activity; IEA:UniProtKB-EC; GO:0004307; F:ethanolaminephosphotransferase activity; IEA:UniProtKB-EC; GO:0046872; F:metal ion binding; IEA:UniProtKB-KW; GO:0006646; P:phosphatidylethanolamine biosynthetic process; IEA:UniProtKB-UniPathway
cluster11937	2	Choline-phosphate cytidylyltransferase 2	GO:0004105; F:choline-phosphate cytidylyltransferase activity; IMP:TAIR; GO:0006657; P:CDP-choline pathway; IMP:GOC; GO:0006656; P:phosphatidylcholine biosynthetic process; IMP:TAIR
cluster12403	2	Cyclin-D3-1	GO:0005634; C:nucleus; IDA:TAIR; GO:0000082; P:G1/S transition of mitotic cell cycle; IMP:TAIR; GO:0007067; P:mitotic nuclear division; IEA:UniProtKB-KW; GO:0042127; P:regulation of cell proliferation; IGI:TAIR; GO:0009741; P:response to brassinosteroid; IGI:TAIR; GO:0009735; P:response to cytokinin; IMP:TAIR; GO:0009744; P:response to sucrose; IEP:TAIR; GO:0048316; P:seed development; IGI:TAIR
cluster12055	2	Cytochrome P450 714D1	GO:0005783; C:endoplasmic reticulum; IEA:UniProtKB-KW; GO:0016021; C:integral component of membrane; IEA:UniProtKB-KW; GO:0020037; F:heme binding; IEA:InterPro; GO:0005506; F:iron ion binding; IEA:InterPro; GO:0004497; F:monooxygenase activity; IEA:UniProtKB-KW; GO:0016705; F:oxidoreductase activity, acting on paired donors, with incorporation or reduction of molecular oxygen; IEA:InterPro; GO:00…
cluster12366	2	Cytochrome P450 714D1	GO:0005783; C:endoplasmic reticulum; IEA:UniProtKB-KW; GO:0016021; C:integral component of membrane; IEA:UniProtKB-KW; GO:0020037; F:heme binding; IEA:InterPro; GO:0005506; F:iron ion binding; IEA:InterPro; GO:0004497; F:monooxygenase activity; IEA:UniProtKB-KW; GO:0016705; F:oxidoreductase activity, acting on paired donors, with incorporation or reduction of molecular oxygen; IEA:InterPro; GO:00…
cluster12242	2	Cytochrome P450 71B11	GO:0016021; C:integral component of membrane; IEA:UniProtKB-KW; GO:0005886; C:plasma membrane; IDA:TAIR; GO:0020037; F:heme binding; IEA:InterPro; GO:0005506; F:iron ion binding; IEA:InterPro; GO:0004497; F:monooxygenase activity; IEA:UniProtKB-KW; GO:0016705; F:oxidoreductase activity, acting on paired donors, with incorporation or reduction of molecular oxygen; IEA:InterPro
cluster10543	2	Cytochrome P450 88A1	GO:0016021; C:integral component of membrane; IEA:UniProtKB-KW; GO:0020037; F:heme binding; IEA:InterPro; GO:0005506; F:iron ion binding; IEA:InterPro; GO:0004497; F:monooxygenase activity; IEA:UniProtKB-KW; GO:0016705; F:oxidoreductase activity, acting on paired donors, with incorporation or reduction of molecular oxygen; IEA:InterPro; GO:0009686; P:gibberellin biosynthetic process; IEA:UniProtK…
cluster12348	2	Cytochrome P450 97B3, chloroplastic	GO:0009507; C:chloroplast; IDA:TAIR; GO:0009941; C:chloroplast envelope; IDA:TAIR; GO:0009570; C:chloroplast stroma; IDA:TAIR; GO:0016020; C:membrane; IEA:UniProtKB-KW; GO:0020037; F:heme binding; IEA:InterPro; GO:0005506; F:iron ion binding; IEA:InterPro; GO:0004497; F:monooxygenase activity; IEA:UniProtKB-KW; GO:0016705; F:oxidoreductase activity, acting on paired donors, with incorporation or …
cluster10570	2	Cytochrome P450 CYP749A22	GO:0016021; C:integral component of membrane; IEA:UniProtKB-KW; GO:0020037; F:heme binding; IEA:InterPro; GO:0005506; F:iron ion binding; IEA:InterPro; GO:0004497; F:monooxygenase activity; IEA:UniProtKB-KW; GO:0016705; F:oxidoreductase activity, acting on paired donors, with incorporation or reduction of molecular oxygen; IEA:InterPro
cluster11986	2	Cytochrome P450 CYP749A22	GO:0016021; C:integral component of membrane; IEA:UniProtKB-KW; GO:0020037; F:heme binding; IEA:InterPro; GO:0005506; F:iron ion binding; IEA:InterPro; GO:0004497; F:monooxygenase activity; IEA:UniProtKB-KW; GO:0016705; F:oxidoreductase activity, acting on paired donors, with incorporation or reduction of molecular oxygen; IEA:InterPro
cluster10545	2	DEAD-box ATP-dependent RNA helicase 12	GO:0005737; C:cytoplasm; IEA:UniProtKB-KW; GO:0005524; F:ATP binding; IEA:UniProtKB-KW; GO:0008026; F:ATP-dependent helicase activity; IEA:InterPro; GO:0003723; F:RNA binding; IEA:UniProtKB-KW; GO:0006397; P:mRNA processing; IEA:UniProtKB-KW; GO:0051028; P:mRNA transport; IEA:UniProtKB-KW; GO:0006417; P:regulation of translation; IEA:UniProtKB-KW
cluster12166	2	DEAD-box ATP-dependent RNA helicase 28	GO:0005524; F:ATP binding; IEA:UniProtKB-KW; GO:0008026; F:ATP-dependent helicase activity; IEA:InterPro; GO:0003723; F:RNA binding; IEA:UniProtKB-KW
cluster12450	2	DEAD-box ATP-dependent RNA helicase 52B	GO:0005524; F:ATP binding; IEA:UniProtKB-KW; GO:0004386; F:helicase activity; IEA:UniProtKB-KW; GO:0003723; F:RNA binding; IEA:UniProtKB-KW
cluster12128	2	DEAD-box ATP-dependent RNA helicase 7	GO:0005634; C:nucleus; IEA:UniProtKB-KW; GO:0005524; F:ATP binding; IEA:UniProtKB-KW; GO:0008026; F:ATP-dependent helicase activity; IEA:InterPro; GO:0003723; F:RNA binding; IEA:UniProtKB-KW
cluster12158	2	Dirigent protein 10	GO:0048046; C:apoplast; IEA:UniProtKB-KW; GO:0010345; P:suberin biosynthetic process; IMP:TAIR
cluster12433	2	Dynein alpha chain, flagellar outer arm	GO:0005737; C:cytoplasm; IEA:UniProtKB-KW; GO:0030286; C:dynein complex; IEA:UniProtKB-KW; GO:0005874; C:microtubule; IEA:UniProtKB-KW; GO:0031514; C:motile cilium; IEA:UniProtKB-KW; GO:0005524; F:ATP binding; IEA:UniProtKB-KW; GO:0016887; F:ATPase activity; IEA:InterPro; GO:0003777; F:microtubule motor activity; IEA:InterPro; GO:0030030; P:cell projection organization; IEA:UniProtKB-KW; GO:00070…
cluster11930	2	Dynein gamma chain, flagellar outer arm	GO:0005737; C:cytoplasm; IEA:UniProtKB-KW; GO:0030286; C:dynein complex; IEA:UniProtKB-KW; GO:0005874; C:microtubule; IEA:UniProtKB-KW; GO:0031514; C:motile cilium; IEA:UniProtKB-KW; GO:0005524; F:ATP binding; IEA:UniProtKB-KW; GO:0016887; F:ATPase activity; IEA:InterPro; GO:0003777; F:microtubule motor activity; IEA:InterPro; GO:0030030; P:cell projection organization; IEA:UniProtKB-KW; GO:00070…
cluster10450	2	Dynein-1-beta heavy chain, flagellar inner arm I1 complex	GO:0005930; C:axoneme; IDA:BHF-UCL; GO:0030286; C:dynein complex; IEA:UniProtKB-KW; GO:0005874; C:microtubule; IEA:UniProtKB-KW; GO:0031514; C:motile cilium; IEA:UniProtKB-KW; GO:0005524; F:ATP binding; IEA:UniProtKB-KW; GO:0016887; F:ATPase activity; IEA:InterPro; GO:0003777; F:microtubule motor activity; IEA:InterPro; GO:0030030; P:cell projection organization; IEA:UniProtKB-KW; GO:0007018; P:m…
cluster11826	2	E3 ubiquitin-protein ligase UPL3	GO:0005886; C:plasma membrane; IDA:TAIR; GO:0016874; F:ligase activity; IEA:UniProtKB-KW; GO:0004842; F:ubiquitin-protein transferase activity; IBA:RefGenome; GO:0042023; P:DNA endoreduplication; IMP:TAIR; GO:0042787; P:protein ubiquitination involved in ubiquitin-dependent protein catabolic process; IBA:RefGenome; GO:0010091; P:trichome branching; IMP:TAIR
cluster12292	2	Endoplasmin homolog	GO:0048046; C:apoplast; IEA:EnsemblPlants/Gramene; GO:0009507; C:chloroplast; IEA:EnsemblPlants/Gramene; GO:0005788; C:endoplasmic reticulum lumen; IEA:EnsemblPlants/Gramene; GO:0005739; C:mitochondrion; IEA:EnsemblPlants/Gramene; GO:0005634; C:nucleus; IEA:EnsemblPlants/Gramene; GO:0005886; C:plasma membrane; IEA:EnsemblPlants/Gramene; GO:0009506; C:plasmodesma; IEA:EnsemblPlants/Gramene; GO:000…
cluster10563	2	Fatty acyl-CoA reductase 2	GO:0080019; F:fatty-acyl-CoA reductase (alcohol-forming) activity; IDA:TAIR; GO:0016628; F:oxidoreductase activity, acting on the CH-CH group of donors, NAD or NADP as acceptor; ISS:TAIR; GO:0006629; P:lipid metabolic process; IEA:UniProtKB-KW; GO:0010584; P:pollen exine formation; IMP:TAIR
cluster10455	2	F-box/LRR-repeat protein 4	N/A
cluster12191	2	Glutamate receptor 2.9	GO:0016021; C:integral component of membrane; IEA:UniProtKB-KW; GO:0005886; C:plasma membrane; ISS:UniProtKB; GO:0005262; F:calcium channel activity; ISS:UniProtKB; GO:0005234; F:extracellular-glutamate-gated ion channel activity; IEA:InterPro; GO:0008066; F:glutamate receptor activity; ISS:UniProtKB; GO:0004970; F:ionotropic glutamate receptor activity; IEA:InterPro; GO:0070588; P:calcium ion tr…
cluster12079	2	Glutathione S-transferase PM239X14	GO:0005737; C:cytoplasm; IEA:UniProtKB-KW; GO:0004364; F:glutathione transferase activity; IEA:UniProtKB-EC; GO:0004601; F:peroxidase activity; IEA:UniProtKB-KW; GO:0006950; P:response to stress; IEA:UniProtKB-KW; GO:0009636; P:response to toxic substance; IEA:UniProtKB-KW
cluster12149	2	Glutathione S-transferase PM239X14	GO:0005737; C:cytoplasm; IEA:UniProtKB-KW; GO:0004364; F:glutathione transferase activity; IEA:UniProtKB-EC; GO:0004601; F:peroxidase activity; IEA:UniProtKB-KW; GO:0006950; P:response to stress; IEA:UniProtKB-KW; GO:0009636; P:response to toxic substance; IEA:UniProtKB-KW
cluster12378	2	Glycine-rich RNA-binding protein 1	GO:0000166; F:nucleotide binding; IEA:InterPro; GO:0003723; F:RNA binding; IEA:UniProtKB-KW
cluster12475	2	Glycine-rich RNA-binding protein blt801 {ECO:0000250|UniProtKB:Q03250, ECO:0000303|PubMed:8639753}	GO:0000166; F:nucleotide binding; IEA:InterPro; GO:0003723; F:RNA binding; IDA:UniProtKB; GO:0003697; F:single-stranded DNA binding; IDA:UniProtKB; GO:0006397; P:mRNA processing; IEA:UniProtKB-KW; GO:0009737; P:response to abscisic acid; IDA:UniProtKB; GO:0009409; P:response to cold; IDA:UniProtKB; GO:0006351; P:transcription, DNA-templated; IEA:UniProtKB-KW
cluster12428	2	GTP-binding nuclear protein Ran-2	GO:0005634; C:nucleus; IEA:UniProtKB-KW; GO:0005525; F:GTP binding; IEA:UniProtKB-KW; GO:0003924; F:GTPase activity; IEA:InterPro; GO:0006886; P:intracellular protein transport; IEA:InterPro; GO:0006913; P:nucleocytoplasmic transport; IEA:InterPro; GO:0007264; P:small GTPase mediated signal transduction; IEA:InterPro
cluster12432	2	GTP-binding protein SAR1	GO:0005783; C:endoplasmic reticulum; IEA:UniProtKB-KW; GO:0005794; C:Golgi apparatus; IEA:UniProtKB-KW; GO:0005525; F:GTP binding; IEA:UniProtKB-KW; GO:0006886; P:intracellular protein transport; IEA:InterPro; GO:0016192; P:vesicle-mediated transport; IEA:UniProtKB-KW
cluster11889	2	Heat shock 70 kDa protein	GO:0005524; F:ATP binding; IEA:UniProtKB-KW; GO:0006950; P:response to stress; IEA:UniProtKB-KW
cluster12220	2	Heat shock 70 kDa protein	GO:0005524; F:ATP binding; IEA:UniProtKB-KW; GO:0006950; P:response to stress; IEA:UniProtKB-KW
cluster11905	2	High mobility group B protein 2	GO:0000785; C:chromatin; TAS:TAIR; GO:0005737; C:cytoplasm; IEA:UniProtKB-KW; GO:0005634; C:nucleus; IDA:TAIR; GO:0003682; F:chromatin binding; TAS:TAIR; GO:0003677; F:DNA binding; IDA:TAIR; GO:0003700; F:sequence-specific DNA binding transcription factor activity; ISS:TAIR; GO:0030527; F:structural constituent of chromatin; TAS:TAIR; GO:0006333; P:chromatin assembly or disassembly; TAS:TAIR; GO:…
cluster12174	2	High mobility group B protein 6	GO:0005634; C:nucleus; IEA:UniProtKB-KW; GO:0003677; F:DNA binding; IDA:TAIR; GO:0003700; F:sequence-specific DNA binding transcription factor activity; ISS:TAIR; GO:0006355; P:regulation of transcription, DNA-templated; ISS:GOC
cluster11853	2	Histone deacetylase complex subunit SAP18	GO:0005730; C:nucleolus; IDA:TAIR; GO:0006355; P:regulation of transcription, DNA-templated; IEA:UniProtKB-KW; GO:0009737; P:response to abscisic acid; IEP:TAIR; GO:0009651; P:response to salt stress; IMP:TAIR; GO:0006351; P:transcription, DNA-templated; IEA:UniProtKB-KW
cluster12430	2	Histone deacetylase HDT3	GO:0005730; C:nucleolus; IDA:TAIR; GO:0016787; F:hydrolase activity; IEA:UniProtKB-KW; GO:0046872; F:metal ion binding; IEA:UniProtKB-KW; GO:0016568; P:chromatin modification; IEA:UniProtKB-KW; GO:0007275; P:multicellular organismal development; IEA:UniProtKB-KW; GO:0045892; P:negative regulation of transcription, DNA-templated; IDA:TAIR; GO:0009737; P:response to abscisic acid; IEP:TAIR; GO:0009…
cluster12238	2	Homeobox-leucine zipper protein HOX3	GO:0005634; C:nucleus; IEA:UniProtKB-KW; GO:0043565; F:sequence-specific DNA binding; IEA:InterPro; GO:0003700; F:sequence-specific DNA binding transcription factor activity; IEA:InterPro; GO:0006351; P:transcription, DNA-templated; IEA:UniProtKB-KW
cluster12217	2	Importin subunit alpha-2	GO:0005829; C:cytosol; IDA:TAIR; GO:0005634; C:nucleus; IDA:TAIR; GO:0008565; F:protein transporter activity; IEA:InterPro; GO:0006952; P:defense response; IMP:TAIR; GO:0006606; P:protein import into nucleus; IEA:InterPro
cluster12477	2	Ion channel POLLUX	GO:0016021; C:integral component of membrane; IEA:UniProtKB-KW; GO:0005634; C:nucleus; IEA:UniProtKB-KW; GO:0006811; P:ion transport; IEA:UniProtKB-KW
cluster12075	2	LOB domain-containing protein 18	GO:0005634; C:nucleus; IDA:TAIR; GO:0010311; P:lateral root formation; IMP:TAIR; GO:0010089; P:xylem development; IMP:TAIR
cluster10572	2	Mediator of RNA polymerase II transcription subunit 19a	GO:0016592; C:mediator complex; IDA:UniProtKB; GO:0006355; P:regulation of transcription, DNA-templated; IEA:UniProtKB-KW; GO:0006351; P:transcription, DNA-templated; IEA:UniProtKB-KW
cluster12332	2	Mediator of RNA polymerase II transcription subunit 25	GO:0016592; C:mediator complex; IDA:TAIR; GO:0005634; C:nucleus; IDA:TAIR; GO:0003677; F:DNA binding; IDA:UniProtKB; GO:0003713; F:transcription coactivator activity; NAS:TAIR; GO:0050832; P:defense response to fungus; IMP:TAIR; GO:0009908; P:flower development; IEA:UniProtKB-KW; GO:0009867; P:jasmonic acid mediated signaling pathway; IMP:TAIR; GO:0031349; P:positive regulation of defense respons…
cluster11954	2	Methyl-CpG-binding domain-containing protein 10	GO:0005829; C:cytosol; IDA:TAIR; GO:0005634; C:nucleus; IDA:UniProtKB; GO:0008327; F:methyl-CpG binding; ISS:TAIR; GO:0006355; P:regulation of transcription, DNA-templated; IEA:UniProtKB-KW; GO:0006351; P:transcription, DNA-templated; IEA:UniProtKB-KW
cluster11848	2	Monosaccharide-sensing protein 3	GO:0016021; C:integral component of membrane; IEA:UniProtKB-KW; GO:0022891; F:substrate-specific transmembrane transporter activity; IEA:InterPro; GO:0008643; P:carbohydrate transport; IEA:UniProtKB-KW
cluster12342	2	NAD(P)H-quinone oxidoreductase subunit K, chloroplastic {ECO:0000255|HAMAP-Rule:MF_01356}	GO:0009535; C:chloroplast thylakoid membrane; IEA:UniProtKB-HAMAP; GO:0051539; F:4 iron, 4 sulfur cluster binding; IEA:UniProtKB-KW; GO:0005506; F:iron ion binding; IEA:UniProtKB-HAMAP; GO:0008137; F:NADH dehydrogenase (ubiquinone) activity; IEA:InterPro; GO:0048038; F:quinone binding; IEA:UniProtKB-KW; GO:0019684; P:photosynthesis, light reaction; IEA:UniProtKB-HAMAP; GO:0006810; P:transport; IE…
cluster12291	2	NAP1-related protein 2	GO:0005737; C:cytoplasm; IDA:TAIR; GO:0005634; C:nucleus; IDA:TAIR; GO:0003682; F:chromatin binding; IPI:TAIR; GO:0042393; F:histone binding; IPI:TAIR; GO:0030154; P:cell differentiation; IGI:TAIR; GO:0008283; P:cell proliferation; IGI:TAIR; GO:0010311; P:lateral root formation; IGI:TAIR; GO:0006334; P:nucleosome assembly; IEA:InterPro; GO:0016444; P:somatic cell DNA recombination; IMP:UniProtKB
cluster12266	2	Nuclear pore complex protein NUP62 {ECO:0000303|PubMed:21189294}	GO:0005829; C:cytosol; IDA:TAIR; GO:0005635; C:nuclear envelope; IDA:TAIR; GO:0005643; C:nuclear pore; IEA:InterPro; GO:0005515; F:protein binding; IPI:TAIR; GO:0017056; F:structural constituent of nuclear pore; IEA:InterPro
cluster12439	2	Nuclear pore complex protein NUP62 {ECO:0000303|PubMed:21189294}	GO:0005829; C:cytosol; IDA:TAIR; GO:0005635; C:nuclear envelope; IDA:TAIR; GO:0005643; C:nuclear pore; IEA:InterPro; GO:0005515; F:protein binding; IPI:TAIR; GO:0017056; F:structural constituent of nuclear pore; IEA:InterPro
cluster12074	2	Nucleolin 1	GO:0005739; C:mitochondrion; IDA:TAIR; GO:0005730; C:nucleolus; IDA:TAIR; GO:0003677; F:DNA binding; IEA:UniProtKB-KW; GO:0000166; F:nucleotide binding; IEA:InterPro; GO:0003723; F:RNA binding; IEA:UniProtKB-KW; GO:0010588; P:cotyledon vascular tissue pattern formation; IMP:TAIR; GO:0000478; P:endonucleolytic cleavage involved in rRNA processing; IMP:TAIR; GO:0048366; P:leaf development; IMP:TAIR…
cluster12356	2	Nucleosome assembly protein 1	GO:0005737; C:cytoplasm; IEA:UniProtKB-KW; GO:0005634; C:nucleus; IEA:UniProtKB-KW; GO:0006334; P:nucleosome assembly; IEA:InterPro
cluster11825	2	Pentatricopeptide repeat-containing protein At3g13150	N/A
cluster12168	2	Peroxisome biogenesis protein 7	GO:0080008; C:Cul4-RING E3 ubiquitin ligase complex; ISS:TAIR; GO:0016020; C:membrane; IEA:UniProtKB-KW; GO:0005777; C:peroxisome; IEA:UniProtKB-KW; GO:0006625; P:protein targeting to peroxisome; IMP:TAIR
cluster10546	2	Phosphoglycerate kinase, chloroplastic	GO:0009507; C:chloroplast; IEA:UniProtKB-KW; GO:0005524; F:ATP binding; IEA:UniProtKB-KW; GO:0004618; F:phosphoglycerate kinase activity; IEA:UniProtKB-EC; GO:0006096; P:glycolytic process; IEA:InterPro; GO:0019253; P:reductive pentose-phosphate cycle; IEA:UniProtKB-UniPathway
cluster12427	2	Phosphoinositide phospholipase C 7	GO:0005886; C:plasma membrane; IDA:TAIR; GO:0005509; F:calcium ion binding; IEA:InterPro; GO:0004435; F:phosphatidylinositol phospholipase C activity; IEA:UniProtKB-EC; GO:0004871; F:signal transducer activity; IEA:UniProtKB-KW; GO:0035556; P:intracellular signal transduction; IEA:InterPro; GO:0016042; P:lipid catabolic process; IEA:UniProtKB-KW
cluster10517	2	Phytochrome-associated serine/threonine-protein phosphatase 1	GO:0005737; C:cytoplasm; IEA:UniProtKB-KW; GO:0046872; F:metal ion binding; IEA:UniProtKB-KW; GO:0004721; F:phosphoprotein phosphatase activity; IEA:UniProtKB-KW
cluster12150	2	Probable 1-Cys peroxiredoxin	GO:0005634; C:nucleus; IEA:UniProtKB-KW; GO:0004601; F:peroxidase activity; IEA:UniProtKB-KW; GO:0051920; F:peroxiredoxin activity; IEA:UniProtKB-EC
cluster12046	2	Probable 3-hydroxyisobutyrate dehydrogenase-like 2, mitochondrial	GO:0005739; C:mitochondrion; IEA:UniProtKB-KW; GO:0008442; F:3-hydroxyisobutyrate dehydrogenase activity; IEA:UniProtKB-EC; GO:0051287; F:NAD binding; IEA:InterPro; GO:0004616; F:phosphogluconate dehydrogenase (decarboxylating) activity; IEA:InterPro; GO:0006098; P:pentose-phosphate shunt; IEA:InterPro; GO:0006574; P:valine catabolic process; IEA:UniProtKB-UniPathway
cluster12311	2	Probable anion transporter 4, chloroplastic	GO:0009507; C:chloroplast; IEA:UniProtKB-KW; GO:0016021; C:integral component of membrane; IEA:UniProtKB-KW; GO:0005315; F:inorganic phosphate transmembrane transporter activity; IDA:TAIR; GO:0055085; P:transmembrane transport; IDA:GOC
cluster11872	2	Probable anion transporter 6	GO:0016021; C:integral component of membrane; IEA:UniProtKB-KW; GO:0005886; C:plasma membrane; IEA:UniProtKB-KW; GO:0006811; P:ion transport; IEA:UniProtKB-KW; GO:0055085; P:transmembrane transport; IEA:InterPro
cluster12127	2	Probable ATP-dependent DNA helicase CHR23	GO:0005634; C:nucleus; IEA:UniProtKB-KW; GO:0005524; F:ATP binding; IEA:UniProtKB-KW; GO:0031490; F:chromatin DNA binding; IDA:UniProtKB; GO:0004386; F:helicase activity; IEA:UniProtKB-KW; GO:0016568; P:chromatin modification; IEA:UniProtKB-KW; GO:0010078; P:maintenance of root meristem identity; IMP:UniProtKB; GO:0010492; P:maintenance of shoot apical meristem identity; IMP:UniProtKB; GO:0040008…
cluster12050	2	Probable DNA primase large subunit	GO:1990077; C:primosome complex; IEA:UniProtKB-KW; GO:0051539; F:4 iron, 4 sulfur cluster binding; IEA:UniProtKB-KW; GO:0003677; F:DNA binding; IEA:UniProtKB-KW; GO:0003896; F:DNA primase activity; IEA:InterPro; GO:0046872; F:metal ion binding; IEA:UniProtKB-KW
cluster11944	2	Probable histone-arginine methyltransferase 1.4	GO:0005737; C:cytoplasm; IDA:TAIR; GO:0005634; C:nucleus; IDA:TAIR; GO:0016277; F:[myelin basic protein]-arginine N-methyltransferase activity; IDA:TAIR; GO:0008469; F:histone-arginine N-methyltransferase activity; IDA:TAIR; GO:0046982; F:protein heterodimerization activity; IPI:TAIR; GO:0042803; F:protein homodimerization activity; IPI:TAIR; GO:0035242; F:protein-arginine omega-N asymmetric meth…
cluster12334	2	Probable leucine-rich repeat receptor-like protein kinase At5g49770	GO:0016021; C:integral component of membrane; IEA:UniProtKB-KW; GO:0005524; F:ATP binding; IEA:UniProtKB-KW; GO:0004674; F:protein serine/threonine kinase activity; IEA:UniProtKB-KW
cluster12373	2	Probable manganese-transporting ATPase PDR2	GO:0005783; C:endoplasmic reticulum; IDA:TAIR; GO:0016021; C:integral component of membrane; IEA:UniProtKB-KW; GO:0005886; C:plasma membrane; IDA:TAIR; GO:0005524; F:ATP binding; IEA:UniProtKB-KW; GO:0019829; F:cation-transporting ATPase activity; IGI:TAIR; GO:0046872; F:metal ion binding; IEA:UniProtKB-KW; GO:0098655; P:cation transmembrane transport; IGI:GOC; GO:0006875; P:cellular metal ion ho…
cluster12434	2	Probable mannose-1-phosphate guanylyltransferase 3	GO:0005525; F:GTP binding; IEA:UniProtKB-KW; GO:0004475; F:mannose-1-phosphate guanylyltransferase activity; IEA:UniProtKB-EC; GO:0009298; P:GDP-mannose biosynthetic process; IEA:UniProtKB-UniPathway
cluster12254	2	Probable pre-mRNA-splicing factor ATP-dependent RNA helicase	GO:0005829; C:cytosol; IDA:TAIR; GO:0005739; C:mitochondrion; IDA:TAIR; GO:0005634; C:nucleus; IEA:UniProtKB-KW; GO:0009506; C:plasmodesma; IDA:TAIR; GO:0005524; F:ATP binding; IEA:UniProtKB-KW; GO:0008026; F:ATP-dependent helicase activity; IEA:InterPro; GO:0003723; F:RNA binding; IEA:InterPro; GO:0006397; P:mRNA processing; IEA:UniProtKB-KW; GO:0008380; P:RNA splicing; IEA:UniProtKB-KW
cluster11910	2	Probable prolyl 4-hydroxylase 11	GO:0005783; C:endoplasmic reticulum; IEA:UniProtKB-KW; GO:0005506; F:iron ion binding; IEA:InterPro; GO:0031418; F:L-ascorbic acid binding; IEA:InterPro; GO:0004656; F:procollagen-proline 4-dioxygenase activity; IEA:UniProtKB-EC
cluster11997	2	Probable protein S-acyltransferase 13	GO:0031410; C:cytoplasmic vesicle; IEA:UniProtKB-KW; GO:0016021; C:integral component of membrane; IEA:UniProtKB-KW; GO:0005886; C:plasma membrane; IEA:UniProtKB-KW; GO:0019706; F:protein-cysteine S-palmitoyltransferase activity; IEA:UniProtKB-EC; GO:0008270; F:zinc ion binding; IEA:InterPro
cluster11858	2	Probable small nuclear ribonucleoprotein G	GO:0005681; C:spliceosomal complex; IEA:UniProtKB-KW; GO:0003723; F:RNA binding; IEA:UniProtKB-KW; GO:0006397; P:mRNA processing; IEA:UniProtKB-KW; GO:0008380; P:RNA splicing; IEA:UniProtKB-KW
cluster12091	2	Probable transcription factor PosF21	GO:0005634; C:nucleus; IEA:UniProtKB-KW; GO:0043565; F:sequence-specific DNA binding; IEA:InterPro; GO:0003700; F:sequence-specific DNA binding transcription factor activity; ISS:TAIR; GO:0006351; P:transcription, DNA-templated; IEA:UniProtKB-KW
cluster11822	2	Probable ureidoglycolate hydrolase	GO:0005783; C:endoplasmic reticulum; IEA:UniProtKB-KW; GO:0046872; F:metal ion binding; IEA:UniProtKB-KW; GO:0004848; F:ureidoglycolate hydrolase activity; IDA:UniProtKB; GO:0000256; P:allantoin catabolic process; TAS:UniProtKB; GO:0009086; P:methionine biosynthetic process; IEA:EnsemblPlants/Gramene; GO:0006144; P:purine nucleobase metabolic process; IEA:UniProtKB-KW; GO:0000394; P:RNA splicing,…
cluster12049	2	Probable uridine nucleosidase 2	GO:0005829; C:cytosol; IDA:TAIR; GO:0047724; F:inosine nucleosidase activity; IMP:TAIR; GO:0035251; F:UDP-glucosyltransferase activity; IDA:TAIR; GO:0045437; F:uridine nucleosidase activity; IEA:UniProtKB-EC; GO:0006148; P:inosine catabolic process; IMP:TAIR; GO:0010150; P:leaf senescence; IEP:TAIR
cluster12337	2	Proline-rich receptor-like protein kinase PERK1	GO:0016021; C:integral component of membrane; IEA:UniProtKB-KW; GO:0005886; C:plasma membrane; IDA:TAIR; GO:0005524; F:ATP binding; IEA:UniProtKB-KW; GO:0004672; F:protein kinase activity; ISS:TAIR; GO:0004674; F:protein serine/threonine kinase activity; IDA:TAIR; GO:0046777; P:protein autophosphorylation; IDA:TAIR; GO:0009620; P:response to fungus; ISS:TAIR; GO:0009611; P:response to wounding; I…
cluster12461	2	Protein argonaute PNH1	GO:0005737; C:cytoplasm; IDA:Gramene; GO:0003743; F:translation initiation factor activity; ISS:Gramene; GO:0031047; P:gene silencing by RNA; IEA:UniProtKB-KW; GO:0048366; P:leaf development; IMP:Gramene; GO:0019827; P:stem cell maintenance; IMP:Gramene; GO:0006413; P:translational initiation; ISS:GOC
cluster12105	2	Protein HOTHEAD	GO:0005576; C:extracellular region; ISS:TAIR; GO:0008812; F:choline dehydrogenase activity; IEA:InterPro; GO:0050660; F:flavin adenine dinucleotide binding; ISS:TAIR; GO:0046593; F:mandelonitrile lyase activity; ISS:TAIR; GO:0006066; P:alcohol metabolic process; IEA:InterPro; GO:0007267; P:cell-cell signaling; IMP:TAIR; GO:0009553; P:embryo sac development; IMP:TAIR; GO:0010430; P:fatty acid omeg…
cluster12289	2	Protein NSP-INTERACTING KINASE 3	GO:0016021; C:integral component of membrane; IEA:UniProtKB-KW; GO:0005886; C:plasma membrane; IDA:TAIR; GO:0005524; F:ATP binding; IEA:UniProtKB-KW; GO:0004674; F:protein serine/threonine kinase activity; IEA:UniProtKB-KW; GO:0006952; P:defense response; IEA:UniProtKB-KW; GO:0016032; P:viral process; IEA:UniProtKB-KW
cluster12200	2	Protein PLASTID MOVEMENT IMPAIRED 15	N/A
cluster12027	2	Protein translation factor SUI1 homolog	GO:0003743; F:translation initiation factor activity; IEA:InterPro; GO:0006417; P:regulation of translation; IEA:UniProtKB-KW
cluster12290	2	Protein transport protein SEC13 homolog A {ECO:0000305}	GO:0005829; C:cytosol; IDA:TAIR
cluster12470	2	Putative 4-coumarate--CoA ligase-like 8	GO:0005524; F:ATP binding; IEA:UniProtKB-KW; GO:0016874; F:ligase activity; IEA:UniProtKB-KW
cluster10551	2	Putative membrane protein ycf1	GO:0009507; C:chloroplast; IEA:UniProtKB-KW; GO:0016021; C:integral component of membrane; IEA:UniProtKB-KW
cluster12294	2	Putative membrane protein ycf1	GO:0009507; C:chloroplast; IEA:UniProtKB-KW; GO:0016021; C:integral component of membrane; IEA:UniProtKB-KW
cluster12415	2	Putative membrane protein ycf1	GO:0009507; C:chloroplast; IEA:UniProtKB-KW; GO:0016021; C:integral component of membrane; IEA:UniProtKB-KW
cluster12304	2	Putative nuclear matrix constituent protein 1-like protein	GO:0009507; C:chloroplast; IDA:TAIR; GO:0005652; C:nuclear lamina; IDA:TAIR; GO:0034399; C:nuclear periphery; IDA:TAIR; GO:0006997; P:nucleus organization; IMP:TAIR
cluster11936	2	Putative polyol transporter 1	GO:0016021; C:integral component of membrane; IEA:UniProtKB-KW; GO:0005886; C:plasma membrane; IDA:TAIR; GO:0090406; C:pollen tube; IDA:TAIR; GO:0022891; F:substrate-specific transmembrane transporter activity; IEA:InterPro; GO:0015293; F:symporter activity; IEA:UniProtKB-KW; GO:0015749; P:monosaccharide transport; IGI:TAIR
cluster12421	2	Putative transport permease ycf38	GO:0009842; C:cyanelle; IEA:UniProtKB-KW; GO:0016021; C:integral component of membrane; IEA:UniProtKB-KW; GO:0005524; F:ATP binding; IEA:InterPro; GO:0042626; F:ATPase activity, coupled to transmembrane movement of substances; IEA:InterPro
cluster12229	2	Putative uncharacterized protein At4g01020, chloroplastic	GO:0009507; C:chloroplast; IEA:UniProtKB-KW; GO:0005524; F:ATP binding; IEA:UniProtKB-KW; GO:0008026; F:ATP-dependent helicase activity; IEA:InterPro; GO:0003723; F:RNA binding; IEA:InterPro; GO:0008270; F:zinc ion binding; IEA:InterPro
cluster12153	2	QWRF motif-containing protein 7	N/A
cluster10595	2	Ras-related protein RABB1b	GO:0009507; C:chloroplast; IDA:TAIR; GO:0005886; C:plasma membrane; IEA:UniProtKB-KW; GO:0005525; F:GTP binding; IDA:TAIR; GO:0015031; P:protein transport; IEA:UniProtKB-KW; GO:0007264; P:small GTPase mediated signal transduction; IEA:InterPro
cluster10495	2	Ras-related protein RIC2	GO:0005886; C:plasma membrane; IEA:UniProtKB-KW; GO:0005525; F:GTP binding; IEA:UniProtKB-KW; GO:0015031; P:protein transport; IEA:InterPro; GO:0007264; P:small GTPase mediated signal transduction; IEA:InterPro
cluster12330	2	Regulatory protein NPR6	GO:0005737; C:cytoplasm; IDA:TAIR; GO:0005634; C:nucleus; IDA:TAIR; GO:0010434; P:bract formation; IGI:UniProtKB; GO:0010582; P:floral meristem determinacy; IGI:TAIR; GO:0010227; P:floral organ abscission; IGI:UniProtKB; GO:0048439; P:flower morphogenesis; IGI:TAIR; GO:0009864; P:induced systemic resistance, jasmonic acid mediated signaling pathway; IGI:TAIR; GO:0009965; P:leaf morphogenesis; IMP…
cluster12183	2	Ribose-phosphate pyrophosphokinase 1	GO:0005524; F:ATP binding; IEA:UniProtKB-KW; GO:0016301; F:kinase activity; IEA:UniProtKB-KW; GO:0000287; F:magnesium ion binding; IEA:InterPro; GO:0004749; F:ribose phosphate diphosphokinase activity; IEA:UniProtKB-EC; GO:0009165; P:nucleotide biosynthetic process; IEA:UniProtKB-KW; GO:0009156; P:ribonucleoside monophosphate biosynthetic process; IEA:InterPro
cluster12324	2	Serine/threonine-protein phosphatase PP-X isozyme 1	GO:0005737; C:cytoplasm; IDA:TAIR; GO:0005634; C:nucleus; IDA:TAIR; GO:0009536; C:plastid; IEA:UniProtKB-KW; GO:0046872; F:metal ion binding; IEA:UniProtKB-KW; GO:0004722; F:protein serine/threonine phosphatase activity; ISS:TAIR; GO:0016311; P:dephosphorylation; ISS:GOC
cluster12276	2	Serpin-Z1	GO:0005615; C:extracellular space; IEA:InterPro; GO:0004867; F:serine-type endopeptidase inhibitor activity; IBA:RefGenome; GO:0010951; P:negative regulation of endopeptidase activity; IBA:RefGenome; GO:0030162; P:regulation of proteolysis; IBA:RefGenome
cluster12044	2	Serpin-Z2A	GO:0005615; C:extracellular space; IEA:InterPro; GO:0004867; F:serine-type endopeptidase inhibitor activity; IEA:UniProtKB-KW
cluster12033	2	Sodium/hydrogen exchanger 3	GO:0016021; C:integral component of membrane; IEA:UniProtKB-KW; GO:0005774; C:vacuolar membrane; IDA:TAIR; GO:0015385; F:sodium:proton antiporter activity; IEA:InterPro; GO:0006885; P:regulation of pH; IEA:InterPro; GO:0009651; P:response to salt stress; IMP:TAIR
cluster11929	2	Structural maintenance of chromosomes protein 4	GO:0005694; C:chromosome; IEA:InterPro; GO:0005634; C:nucleus; IEA:UniProtKB-KW; GO:0005524; F:ATP binding; IEA:UniProtKB-KW; GO:0009790; P:embryo development; IMP:UniProtKB; GO:0007126; P:meiotic nuclear division; IEA:UniProtKB-KW; GO:0007076; P:mitotic chromosome condensation; IMP:UniProtKB; GO:0000070; P:mitotic sister chromatid segregation; IMP:UniProtKB
cluster12082	2	Succinyl-CoA ligase [ADP-forming] subunit alpha-2, mitochondrial	GO:0005739; C:mitochondrion; IDA:UniProtKB; GO:0005524; F:ATP binding; IEA:UniProtKB-KW; GO:0003878; F:ATP citrate synthase activity; IEA:InterPro; GO:0048037; F:cofactor binding; IEA:InterPro; GO:0004775; F:succinate-CoA ligase (ADP-forming) activity; IDA:UniProtKB; GO:0006105; P:succinate metabolic process; IDA:UniProtKB; GO:0006104; P:succinyl-CoA metabolic process; IDA:UniProtKB; GO:0006099; …
cluster12331	2	Sugar carrier protein A	GO:0016021; C:integral component of membrane; IEA:UniProtKB-KW; GO:0022891; F:substrate-specific transmembrane transporter activity; IEA:InterPro; GO:0015293; F:symporter activity; IEA:UniProtKB-KW; GO:0008643; P:carbohydrate transport; IEA:UniProtKB-KW
cluster12013	2	Sugar transporter ERD6-like 3	GO:0016021; C:integral component of membrane; IEA:UniProtKB-KW; GO:0009705; C:plant-type vacuole membrane; IDA:TAIR; GO:0015145; F:monosaccharide transmembrane transporter activity; IDA:TAIR; GO:0022891; F:substrate-specific transmembrane transporter activity; IEA:InterPro; GO:0008643; P:carbohydrate transport; IEA:UniProtKB-KW; GO:0015749; P:monosaccharide transport; IDA:TAIR; GO:0009737; P:resp…
cluster12136	2	Sulfate transporter 1.2	GO:0016021; C:integral component of membrane; IEA:UniProtKB-KW; GO:0005886; C:plasma membrane; IDA:TAIR; GO:0008271; F:secondary active sulfate transmembrane transporter activity; IEA:InterPro; GO:0015116; F:sulfate transmembrane transporter activity; IGI:TAIR; GO:0015293; F:symporter activity; IEA:UniProtKB-KW; GO:0009970; P:cellular response to sulfate starvation; IEP:TAIR; GO:0080160; P:selena…
cluster11847	2	TPR repeat-containing thioredoxin TTL1	GO:0009738; P:abscisic acid-activated signaling pathway; IEA:UniProtKB-KW; GO:0045454; P:cell redox homeostasis; IEA:InterPro; GO:0009789; P:positive regulation of abscisic acid-activated signaling pathway; IMP:UniProtKB; GO:0009737; P:response to abscisic acid; IEP:UniProtKB; GO:0006970; P:response to osmotic stress; IMP:UniProtKB; GO:0009651; P:response to salt stress; IMP:UniProtKB
cluster10520	2	Transcriptional corepressor LEUNIG	GO:0005634; C:nucleus; IEA:UniProtKB-KW; GO:0030154; P:cell differentiation; IEA:UniProtKB-KW; GO:0009908; P:flower development; IEA:UniProtKB-KW; GO:0045892; P:negative regulation of transcription, DNA-templated; IDA:UniProtKB; GO:0006351; P:transcription, DNA-templated; IEA:UniProtKB-KW
cluster10432	2	Transcriptional corepressor SEUSS	GO:0005634; C:nucleus; IEA:UniProtKB-KW; GO:0060090; F:binding, bridging; IDA:UniProtKB; GO:0003677; F:DNA binding; IDA:TAIR; GO:0046982; F:protein heterodimerization activity; IPI:TAIR; GO:0030154; P:cell differentiation; IEA:UniProtKB-KW; GO:0009793; P:embryo development ending in seed dormancy; IMP:TAIR; GO:0048467; P:gynoecium development; IMP:TAIR; GO:0048481; P:ovule development; IMP:TAIR; …
cluster11952	2	Transcriptional corepressor SEUSS	GO:0005634; C:nucleus; IEA:UniProtKB-KW; GO:0060090; F:binding, bridging; IDA:UniProtKB; GO:0003677; F:DNA binding; IDA:TAIR; GO:0046982; F:protein heterodimerization activity; IPI:TAIR; GO:0030154; P:cell differentiation; IEA:UniProtKB-KW; GO:0009793; P:embryo development ending in seed dormancy; IMP:TAIR; GO:0048467; P:gynoecium development; IMP:TAIR; GO:0048481; P:ovule development; IMP:TAIR; …
cluster12163	2	Triacylglycerol lipase 2	GO:0005576; C:extracellular region; IEA:UniProtKB-KW; GO:0016298; F:lipase activity; IDA:TAIR; GO:0004806; F:triglyceride lipase activity; IEA:UniProtKB-EC; GO:0002213; P:defense response to insect; IMP:TAIR; GO:0016042; P:lipid catabolic process; IEA:UniProtKB-KW
cluster12466	2	Triosephosphate isomerase	GO:0004807; F:triose-phosphate isomerase activity; IEA:UniProtKB-EC; GO:0006094; P:gluconeogenesis; IEA:UniProtKB-UniPathway; GO:0006096; P:glycolytic process; IEA:UniProtKB-UniPathway; GO:0006098; P:pentose-phosphate shunt; IEA:UniProtKB-KW
cluster12104	2	tRNA-dihydrouridine(47) synthase [NAD(P)(+)]-like	GO:0050660; F:flavin adenine dinucleotide binding; IEA:EnsemblPlants/Gramene; GO:0046872; F:metal ion binding; IEA:UniProtKB-KW; GO:0017150; F:tRNA dihydrouridine synthase activity; IEA:EnsemblPlants/Gramene
cluster11914	2	Tubulin beta-2 chain	GO:0005737; C:cytoplasm; IEA:UniProtKB-KW; GO:0005874; C:microtubule; IEA:UniProtKB-KW; GO:0005525; F:GTP binding; IEA:UniProtKB-KW; GO:0003924; F:GTPase activity; IEA:InterPro; GO:0005200; F:structural constituent of cytoskeleton; IEA:InterPro; GO:0007017; P:microtubule-based process; IEA:InterPro; GO:0051258; P:protein polymerization; IEA:InterPro
cluster11987	2	U11/U12 small nuclear ribonucleoprotein 65 kDa protein	GO:0005634; C:nucleus; IDA:UniProtKB; GO:0005689; C:U12-type spliceosomal complex; NAS:UniProtKB; GO:0000166; F:nucleotide binding; IEA:InterPro; GO:0030626; F:U12 snRNA binding; IDA:UniProtKB; GO:0010229; P:inflorescence development; IMP:UniProtKB; GO:0000398; P:mRNA splicing, via spliceosome; IDA:UniProtKB
cluster11880	2	Ubiquitin-conjugating enzyme E2 27	GO:0016881; F:acid-amino acid ligase activity; IEA:InterPro; GO:0005524; F:ATP binding; IEA:UniProtKB-KW; GO:0016567; P:protein ubiquitination; IEA:UniProtKB-UniPathway
cluster12170	2	UDP-glucose iridoid glucosyltransferase	GO:0035251; F:UDP-glucosyltransferase activity; IDA:UniProtKB; GO:1900994; P:(-)-secologanin biosynthetic process; IDA:UniProtKB
cluster12206	2	Zinc finger AN1 and C2H2 domain-containing stress-associated protein 16	GO:0008270; F:zinc ion binding; IEA:InterPro; GO:0006950; P:response to stress; IEA:UniProtKB-KW
cluster11947	2	Zinc finger CCCH domain-containing protein 16	GO:0005634; C:nucleus; IEA:EnsemblPlants/Gramene; GO:0003677; F:DNA binding; IEA:UniProtKB-KW; GO:0046872; F:metal ion binding; IEA:UniProtKB-KW; GO:0000166; F:nucleotide binding; IEA:EnsemblPlants/Gramene; GO:0003723; F:RNA binding; IEA:UniProtKB-KW
cluster12391	2	Zinc finger CCCH domain-containing protein 30	GO:0005737; C:cytoplasm; IDA:TAIR; GO:0005634; C:nucleus; IDA:TAIR; GO:0003677; F:DNA binding; IEA:UniProtKB-KW; GO:0046872; F:metal ion binding; IEA:UniProtKB-KW; GO:0003700; F:sequence-specific DNA binding transcription factor activity; ISS:TAIR; GO:0006355; P:regulation of transcription, DNA-templated; TAS:TAIR
cluster142	5	N/A	N/A
cluster159	4	N/A	N/A
cluster529	4	N/A	N/A
cluster558	3	N/A	N/A
cluster559	3	N/A	N/A
cluster560	3	N/A	N/A
cluster561	3	N/A	N/A
cluster1384	3	N/A	N/A
cluster5822	3	N/A	N/A
cluster8784	3	N/A	N/A
cluster8939	3	N/A	N/A
cluster9539	3	N/A	N/A
cluster9541	3	N/A	N/A
cluster9542	3	N/A	N/A
cluster9667	3	N/A	N/A
cluster9705	3	N/A	N/A
cluster9894	3	N/A	N/A
cluster9967	3	N/A	N/A
cluster10017	3	N/A	N/A
cluster10097	3	N/A	N/A
cluster10106	3	N/A	N/A
cluster10223	3	N/A	N/A
cluster10428	2	N/A	N/A
cluster10430	2	N/A	N/A
cluster10435	2	N/A	N/A
cluster10436	2	N/A	N/A
cluster10440	2	N/A	N/A
cluster10443	2	N/A	N/A
cluster10451	2	N/A	N/A
cluster10452	2	N/A	N/A
cluster10453	2	N/A	N/A
cluster10457	2	N/A	N/A
cluster10458	2	N/A	N/A
cluster10459	2	N/A	N/A
cluster10460	2	N/A	N/A
cluster10465	2	N/A	N/A
cluster10467	2	N/A	N/A
cluster10468	2	N/A	N/A
cluster10471	2	N/A	N/A
cluster10472	2	N/A	N/A
cluster10473	2	N/A	N/A
cluster10474	2	N/A	N/A
cluster10475	2	N/A	N/A
cluster10480	2	N/A	N/A
cluster10481	2	N/A	N/A
cluster10484	2	N/A	N/A
cluster10486	2	N/A	N/A
cluster10493	2	N/A	N/A
cluster10496	2	N/A	N/A
cluster10498	2	N/A	N/A
cluster10499	2	N/A	N/A
cluster10501	2	N/A	N/A
cluster10502	2	N/A	N/A
cluster10504	2	N/A	N/A
cluster10508	2	N/A	N/A
cluster10509	2	N/A	N/A
cluster10512	2	N/A	N/A
cluster10514	2	N/A	N/A
cluster10515	2	N/A	N/A
cluster10522	2	N/A	N/A
cluster10523	2	N/A	N/A
cluster10527	2	N/A	N/A
cluster10529	2	N/A	N/A
cluster10530	2	N/A	N/A
cluster10531	2	N/A	N/A
cluster10532	2	N/A	N/A
cluster10533	2	N/A	N/A
cluster10536	2	N/A	N/A
cluster10541	2	N/A	N/A
cluster10542	2	N/A	N/A
cluster10552	2	N/A	N/A
cluster10555	2	N/A	N/A
cluster10556	2	N/A	N/A
cluster10558	2	N/A	N/A
cluster10560	2	N/A	N/A
cluster10561	2	N/A	N/A
cluster10564	2	N/A	N/A
cluster10565	2	N/A	N/A
cluster10568	2	N/A	N/A
cluster10573	2	N/A	N/A
cluster10575	2	N/A	N/A
cluster10576	2	N/A	N/A
cluster10579	2	N/A	N/A
cluster10580	2	N/A	N/A
cluster10583	2	N/A	N/A
cluster10584	2	N/A	N/A
cluster10587	2	N/A	N/A
cluster10588	2	N/A	N/A
cluster10589	2	N/A	N/A
cluster10593	2	N/A	N/A
cluster10597	2	N/A	N/A
cluster10598	2	N/A	N/A
cluster10599	2	N/A	N/A
cluster10602	2	N/A	N/A
cluster10604	2	N/A	N/A
cluster10919	2	N/A	N/A
cluster11259	2	N/A	N/A
cluster11399	2	N/A	N/A
cluster11401	2	N/A	N/A
cluster11424	2	N/A	N/A
cluster11451	2	N/A	N/A
cluster11510	2	N/A	N/A
cluster11606	2	N/A	N/A
cluster11657	2	N/A	N/A
cluster11659	2	N/A	N/A
cluster11771	2	N/A	N/A
cluster11801	2	N/A	N/A
cluster11823	2	N/A	N/A
cluster11824	2	N/A	N/A
cluster11827	2	N/A	N/A
cluster11828	2	N/A	N/A
cluster11829	2	N/A	N/A
cluster11830	2	N/A	N/A
cluster11831	2	N/A	N/A
cluster11832	2	N/A	N/A
cluster11833	2	N/A	N/A
cluster11834	2	N/A	N/A
cluster11835	2	N/A	N/A
cluster11836	2	N/A	N/A
cluster11837	2	N/A	N/A
cluster11838	2	N/A	N/A
cluster11839	2	N/A	N/A
cluster11840	2	N/A	N/A
cluster11841	2	N/A	N/A
cluster11842	2	N/A	N/A
cluster11843	2	N/A	N/A
cluster11844	2	N/A	N/A
cluster11845	2	N/A	N/A
cluster11846	2	N/A	N/A
cluster11849	2	N/A	N/A
cluster11850	2	N/A	N/A
cluster11852	2	N/A	N/A
cluster11854	2	N/A	N/A
cluster11855	2	N/A	N/A
cluster11856	2	N/A	N/A
cluster11857	2	N/A	N/A
cluster11859	2	N/A	N/A
cluster11860	2	N/A	N/A
cluster11861	2	N/A	N/A
cluster11862	2	N/A	N/A
cluster11863	2	N/A	N/A
cluster11864	2	N/A	N/A
cluster11865	2	N/A	N/A
cluster11866	2	N/A	N/A
cluster11867	2	N/A	N/A
cluster11869	2	N/A	N/A
cluster11870	2	N/A	N/A
cluster11871	2	N/A	N/A
cluster11873	2	N/A	N/A
cluster11874	2	N/A	N/A
cluster11875	2	N/A	N/A
cluster11876	2	N/A	N/A
cluster11877	2	N/A	N/A
cluster11878	2	N/A	N/A
cluster11879	2	N/A	N/A
cluster11881	2	N/A	N/A
cluster11882	2	N/A	N/A
cluster11886	2	N/A	N/A
cluster11887	2	N/A	N/A
cluster11888	2	N/A	N/A
cluster11890	2	N/A	N/A
cluster11891	2	N/A	N/A
cluster11892	2	N/A	N/A
cluster11893	2	N/A	N/A
cluster11894	2	N/A	N/A
cluster11895	2	N/A	N/A
cluster11898	2	N/A	N/A
cluster11899	2	N/A	N/A
cluster11900	2	N/A	N/A
cluster11903	2	N/A	N/A
cluster11904	2	N/A	N/A
cluster11906	2	N/A	N/A
cluster11907	2	N/A	N/A
cluster11908	2	N/A	N/A
cluster11909	2	N/A	N/A
cluster11911	2	N/A	N/A
cluster11912	2	N/A	N/A
cluster11913	2	N/A	N/A
cluster11916	2	N/A	N/A
cluster11917	2	N/A	N/A
cluster11918	2	N/A	N/A
cluster11919	2	N/A	N/A
cluster11920	2	N/A	N/A
cluster11921	2	N/A	N/A
cluster11922	2	N/A	N/A
cluster11923	2	N/A	N/A
cluster11924	2	N/A	N/A
cluster11925	2	N/A	N/A
cluster11927	2	N/A	N/A
cluster11928	2	N/A	N/A
cluster11931	2	N/A	N/A
cluster11932	2	N/A	N/A
cluster11933	2	N/A	N/A
cluster11934	2	N/A	N/A
cluster11935	2	N/A	N/A
cluster11938	2	N/A	N/A
cluster11939	2	N/A	N/A
cluster11940	2	N/A	N/A
cluster11941	2	N/A	N/A
cluster11942	2	N/A	N/A
cluster11945	2	N/A	N/A
cluster11946	2	N/A	N/A
cluster11949	2	N/A	N/A
cluster11951	2	N/A	N/A
cluster11953	2	N/A	N/A
cluster11955	2	N/A	N/A
cluster11956	2	N/A	N/A
cluster11958	2	N/A	N/A
cluster11959	2	N/A	N/A
cluster11960	2	N/A	N/A
cluster11961	2	N/A	N/A
cluster11963	2	N/A	N/A
cluster11964	2	N/A	N/A
cluster11965	2	N/A	N/A
cluster11966	2	N/A	N/A
cluster11967	2	N/A	N/A
cluster11968	2	N/A	N/A
cluster11969	2	N/A	N/A
cluster11970	2	N/A	N/A
cluster11971	2	N/A	N/A
cluster11972	2	N/A	N/A
cluster11973	2	N/A	N/A
cluster11974	2	N/A	N/A
cluster11975	2	N/A	N/A
cluster11976	2	N/A	N/A
cluster11977	2	N/A	N/A
cluster11979	2	N/A	N/A
cluster11980	2	N/A	N/A
cluster11981	2	N/A	N/A
cluster11982	2	N/A	N/A
cluster11983	2	N/A	N/A
cluster11984	2	N/A	N/A
cluster11985	2	N/A	N/A
cluster11988	2	N/A	N/A
cluster11989	2	N/A	N/A
cluster11990	2	N/A	N/A
cluster11991	2	N/A	N/A
cluster11992	2	N/A	N/A
cluster11993	2	N/A	N/A
cluster11994	2	N/A	N/A
cluster11995	2	N/A	N/A
cluster11998	2	N/A	N/A
cluster12001	2	N/A	N/A
cluster12002	2	N/A	N/A
cluster12003	2	N/A	N/A
cluster12004	2	N/A	N/A
cluster12005	2	N/A	N/A
cluster12006	2	N/A	N/A
cluster12007	2	N/A	N/A
cluster12008	2	N/A	N/A
cluster12009	2	N/A	N/A
cluster12010	2	N/A	N/A
cluster12011	2	N/A	N/A
cluster12012	2	N/A	N/A
cluster12015	2	N/A	N/A
cluster12016	2	N/A	N/A
cluster12018	2	N/A	N/A
cluster12020	2	N/A	N/A
cluster12021	2	N/A	N/A
cluster12022	2	N/A	N/A
cluster12024	2	N/A	N/A
cluster12026	2	N/A	N/A
cluster12028	2	N/A	N/A
cluster12029	2	N/A	N/A
cluster12030	2	N/A	N/A
cluster12031	2	N/A	N/A
cluster12032	2	N/A	N/A
cluster12034	2	N/A	N/A
cluster12035	2	N/A	N/A
cluster12036	2	N/A	N/A
cluster12037	2	N/A	N/A
cluster12038	2	N/A	N/A
cluster12039	2	N/A	N/A
cluster12040	2	N/A	N/A
cluster12041	2	N/A	N/A
cluster12042	2	N/A	N/A
cluster12043	2	N/A	N/A
cluster12045	2	N/A	N/A
cluster12047	2	N/A	N/A
cluster12048	2	N/A	N/A
cluster12051	2	N/A	N/A
cluster12052	2	N/A	N/A
cluster12053	2	N/A	N/A
cluster12054	2	N/A	N/A
cluster12057	2	N/A	N/A
cluster12058	2	N/A	N/A
cluster12059	2	N/A	N/A
cluster12060	2	N/A	N/A
cluster12062	2	N/A	N/A
cluster12064	2	N/A	N/A
cluster12065	2	N/A	N/A
cluster12066	2	N/A	N/A
cluster12067	2	N/A	N/A
cluster12068	2	N/A	N/A
cluster12069	2	N/A	N/A
cluster12071	2	N/A	N/A
cluster12072	2	N/A	N/A
cluster12073	2	N/A	N/A
cluster12076	2	N/A	N/A
cluster12077	2	N/A	N/A
cluster12078	2	N/A	N/A
cluster12080	2	N/A	N/A
cluster12081	2	N/A	N/A
cluster12083	2	N/A	N/A
cluster12085	2	N/A	N/A
cluster12086	2	N/A	N/A
cluster12087	2	N/A	N/A
cluster12088	2	N/A	N/A
cluster12089	2	N/A	N/A
cluster12090	2	N/A	N/A
cluster12092	2	N/A	N/A
cluster12093	2	N/A	N/A
cluster12094	2	N/A	N/A
cluster12095	2	N/A	N/A
cluster12096	2	N/A	N/A
cluster12097	2	N/A	N/A
cluster12098	2	N/A	N/A
cluster12100	2	N/A	N/A
cluster12102	2	N/A	N/A
cluster12106	2	N/A	N/A
cluster12107	2	N/A	N/A
cluster12108	2	N/A	N/A
cluster12110	2	N/A	N/A
cluster12112	2	N/A	N/A
cluster12113	2	N/A	N/A
cluster12114	2	N/A	N/A
cluster12115	2	N/A	N/A
cluster12116	2	N/A	N/A
cluster12117	2	N/A	N/A
cluster12118	2	N/A	N/A
cluster12121	2	N/A	N/A
cluster12123	2	N/A	N/A
cluster12124	2	N/A	N/A
cluster12125	2	N/A	N/A
cluster12126	2	N/A	N/A
cluster12129	2	N/A	N/A
cluster12130	2	N/A	N/A
cluster12131	2	N/A	N/A
cluster12132	2	N/A	N/A
cluster12133	2	N/A	N/A
cluster12134	2	N/A	N/A
cluster12135	2	N/A	N/A
cluster12137	2	N/A	N/A
cluster12138	2	N/A	N/A
cluster12139	2	N/A	N/A
cluster12141	2	N/A	N/A
cluster12143	2	N/A	N/A
cluster12144	2	N/A	N/A
cluster12145	2	N/A	N/A
cluster12146	2	N/A	N/A
cluster12147	2	N/A	N/A
cluster12148	2	N/A	N/A
cluster12152	2	N/A	N/A
cluster12154	2	N/A	N/A
cluster12155	2	N/A	N/A
cluster12156	2	N/A	N/A
cluster12157	2	N/A	N/A
cluster12159	2	N/A	N/A
cluster12160	2	N/A	N/A
cluster12161	2	N/A	N/A
cluster12167	2	N/A	N/A
cluster12169	2	N/A	N/A
cluster12171	2	N/A	N/A
cluster12172	2	N/A	N/A
cluster12173	2	N/A	N/A
cluster12175	2	N/A	N/A
cluster12176	2	N/A	N/A
cluster12177	2	N/A	N/A
cluster12178	2	N/A	N/A
cluster12179	2	N/A	N/A
cluster12180	2	N/A	N/A
cluster12181	2	N/A	N/A
cluster12182	2	N/A	N/A
cluster12184	2	N/A	N/A
cluster12187	2	N/A	N/A
cluster12188	2	N/A	N/A
cluster12190	2	N/A	N/A
cluster12192	2	N/A	N/A
cluster12193	2	N/A	N/A
cluster12194	2	N/A	N/A
cluster12195	2	N/A	N/A
cluster12196	2	N/A	N/A
cluster12197	2	N/A	N/A
cluster12198	2	N/A	N/A
cluster12201	2	N/A	N/A
cluster12203	2	N/A	N/A
cluster12204	2	N/A	N/A
cluster12205	2	N/A	N/A
cluster12207	2	N/A	N/A
cluster12208	2	N/A	N/A
cluster12209	2	N/A	N/A
cluster12210	2	N/A	N/A
cluster12211	2	N/A	N/A
cluster12212	2	N/A	N/A
cluster12213	2	N/A	N/A
cluster12214	2	N/A	N/A
cluster12215	2	N/A	N/A
cluster12216	2	N/A	N/A
cluster12218	2	N/A	N/A
cluster12219	2	N/A	N/A
cluster12222	2	N/A	N/A
cluster12223	2	N/A	N/A
cluster12224	2	N/A	N/A
cluster12226	2	N/A	N/A
cluster12228	2	N/A	N/A
cluster12230	2	N/A	N/A
cluster12231	2	N/A	N/A
cluster12232	2	N/A	N/A
cluster12233	2	N/A	N/A
cluster12234	2	N/A	N/A
cluster12236	2	N/A	N/A
cluster12237	2	N/A	N/A
cluster12239	2	N/A	N/A
cluster12240	2	N/A	N/A
cluster12241	2	N/A	N/A
cluster12243	2	N/A	N/A
cluster12244	2	N/A	N/A
cluster12245	2	N/A	N/A
cluster12246	2	N/A	N/A
cluster12247	2	N/A	N/A
cluster12248	2	N/A	N/A
cluster12249	2	N/A	N/A
cluster12250	2	N/A	N/A
cluster12251	2	N/A	N/A
cluster12252	2	N/A	N/A
cluster12253	2	N/A	N/A
cluster12255	2	N/A	N/A
cluster12256	2	N/A	N/A
cluster12257	2	N/A	N/A
cluster12258	2	N/A	N/A
cluster12259	2	N/A	N/A
cluster12260	2	N/A	N/A
cluster12261	2	N/A	N/A
cluster12262	2	N/A	N/A
cluster12263	2	N/A	N/A
cluster12264	2	N/A	N/A
cluster12265	2	N/A	N/A
cluster12268	2	N/A	N/A
cluster12270	2	N/A	N/A
cluster12271	2	N/A	N/A
cluster12272	2	N/A	N/A
cluster12273	2	N/A	N/A
cluster12274	2	N/A	N/A
cluster12275	2	N/A	N/A
cluster12278	2	N/A	N/A
cluster12280	2	N/A	N/A
cluster12281	2	N/A	N/A
cluster12282	2	N/A	N/A
cluster12285	2	N/A	N/A
cluster12286	2	N/A	N/A
cluster12288	2	N/A	N/A
cluster12293	2	N/A	N/A
cluster12295	2	N/A	N/A
cluster12296	2	N/A	N/A
cluster12298	2	N/A	N/A
cluster12299	2	N/A	N/A
cluster12300	2	N/A	N/A
cluster12302	2	N/A	N/A
cluster12303	2	N/A	N/A
cluster12305	2	N/A	N/A
cluster12306	2	N/A	N/A
cluster12307	2	N/A	N/A
cluster12308	2	N/A	N/A
cluster12309	2	N/A	N/A
cluster12310	2	N/A	N/A
cluster12312	2	N/A	N/A
cluster12313	2	N/A	N/A
cluster12314	2	N/A	N/A
cluster12316	2	N/A	N/A
cluster12318	2	N/A	N/A
cluster12319	2	N/A	N/A
cluster12321	2	N/A	N/A
cluster12322	2	N/A	N/A
cluster12323	2	N/A	N/A
cluster12325	2	N/A	N/A
cluster12326	2	N/A	N/A
cluster12327	2	N/A	N/A
cluster12328	2	N/A	N/A
cluster12329	2	N/A	N/A
cluster12333	2	N/A	N/A
cluster12335	2	N/A	N/A
cluster12336	2	N/A	N/A
cluster12338	2	N/A	N/A
cluster12339	2	N/A	N/A
cluster12340	2	N/A	N/A
cluster12341	2	N/A	N/A
cluster12343	2	N/A	N/A
cluster12345	2	N/A	N/A
cluster12346	2	N/A	N/A
cluster12349	2	N/A	N/A
cluster12351	2	N/A	N/A
cluster12352	2	N/A	N/A
cluster12353	2	N/A	N/A
cluster12354	2	N/A	N/A
cluster12355	2	N/A	N/A
cluster12357	2	N/A	N/A
cluster12358	2	N/A	N/A
cluster12359	2	N/A	N/A
cluster12360	2	N/A	N/A
cluster12362	2	N/A	N/A
cluster12363	2	N/A	N/A
cluster12364	2	N/A	N/A
cluster12365	2	N/A	N/A
cluster12367	2	N/A	N/A
cluster12368	2	N/A	N/A
cluster12369	2	N/A	N/A
cluster12370	2	N/A	N/A
cluster12371	2	N/A	N/A
cluster12372	2	N/A	N/A
cluster12374	2	N/A	N/A
cluster12375	2	N/A	N/A
cluster12376	2	N/A	N/A
cluster12377	2	N/A	N/A
cluster12379	2	N/A	N/A
cluster12381	2	N/A	N/A
cluster12382	2	N/A	N/A
cluster12383	2	N/A	N/A
cluster12386	2	N/A	N/A
cluster12387	2	N/A	N/A
cluster12388	2	N/A	N/A
cluster12389	2	N/A	N/A
cluster12392	2	N/A	N/A
cluster12393	2	N/A	N/A
cluster12394	2	N/A	N/A
cluster12395	2	N/A	N/A
cluster12396	2	N/A	N/A
cluster12397	2	N/A	N/A
cluster12399	2	N/A	N/A
cluster12400	2	N/A	N/A
cluster12401	2	N/A	N/A
cluster12402	2	N/A	N/A
cluster12405	2	N/A	N/A
cluster12406	2	N/A	N/A
cluster12407	2	N/A	N/A
cluster12409	2	N/A	N/A
cluster12411	2	N/A	N/A
cluster12412	2	N/A	N/A
cluster12413	2	N/A	N/A
cluster12414	2	N/A	N/A
cluster12416	2	N/A	N/A
cluster12417	2	N/A	N/A
cluster12418	2	N/A	N/A
cluster12419	2	N/A	N/A
cluster12420	2	N/A	N/A
cluster12422	2	N/A	N/A
cluster12424	2	N/A	N/A
cluster12425	2	N/A	N/A
cluster12426	2	N/A	N/A
cluster12429	2	N/A	N/A
cluster12431	2	N/A	N/A
cluster12435	2	N/A	N/A
cluster12436	2	N/A	N/A
cluster12437	2	N/A	N/A
cluster12438	2	N/A	N/A
cluster12440	2	N/A	N/A
cluster12441	2	N/A	N/A
cluster12442	2	N/A	N/A
cluster12445	2	N/A	N/A
cluster12446	2	N/A	N/A
cluster12447	2	N/A	N/A
cluster12448	2	N/A	N/A
cluster12449	2	N/A	N/A
cluster12452	2	N/A	N/A
cluster12453	2	N/A	N/A
cluster12454	2	N/A	N/A
cluster12455	2	N/A	N/A
cluster12456	2	N/A	N/A
cluster12457	2	N/A	N/A
cluster12458	2	N/A	N/A
cluster12460	2	N/A	N/A
cluster12462	2	N/A	N/A
cluster12463	2	N/A	N/A
cluster12464	2	N/A	N/A
cluster12465	2	N/A	N/A
cluster12467	2	N/A	N/A
cluster12468	2	N/A	N/A
cluster12469	2	N/A	N/A
cluster12471	2	N/A	N/A
cluster12472	2	N/A	N/A
cluster12473	2	N/A	N/A
cluster12474	2	N/A	N/A
cluster12476	2	N/A	N/A
cluster12478	2	N/A	N/A
cluster12480	2	N/A	N/A
cluster12481	2	N/A	N/A
cluster12482	2	N/A	N/A
cluster12483	2	N/A	N/A

## Sheet: TFM_774cluster_1567seqs_BLASTp
MTF ID	Number of protein sequences in cluster	Swiss-Prot Hit	GO Annotation
cluster11797	2	(R)-mandelonitrile lyase-like	GO:0008812; F:choline dehydrogenase activity; IEA:InterPro; GO:0050660; F:flavin adenine dinucleotide binding; IEA:InterPro; GO:0046593; F:mandelonitrile lyase activity; IEA:UniProtKB-EC; GO:0006066; P:alcohol metabolic process; IEA:InterPro
cluster12513	2	(S)-stylopine synthase	GO:0005783; C:endoplasmic reticulum; IEA:UniProtKB-KW; GO:0016021; C:integral component of membrane; IEA:UniProtKB-KW; GO:0047052; F:(S)-stylopine synthase activity; IDA:UniProtKB; GO:0020037; F:heme binding; IEA:InterPro; GO:0005506; F:iron ion binding; IEA:InterPro; GO:0004497; F:monooxygenase activity; IEA:UniProtKB-KW; GO:0033075; P:isoquinoline alkaloid biosynthetic process; IDA:UniProtKB
cluster11390	2	40S ribosomal protein S29A	GO:0005840; C:ribosome; IEA:UniProtKB-KW; GO:0046872; F:metal ion binding; IEA:UniProtKB-KW; GO:0003735; F:structural constituent of ribosome; IEA:InterPro; GO:0006412; P:translation; IEA:InterPro
cluster11357	2	60S ribosomal protein L19-2	GO:0022625; C:cytosolic large ribosomal subunit; IDA:TAIR; GO:0005886; C:plasma membrane; IDA:TAIR; GO:0003735; F:structural constituent of ribosome; IEA:InterPro; GO:0006412; P:translation; IEA:InterPro
cluster11498	2	60S ribosomal protein L39-2	GO:0022625; C:cytosolic large ribosomal subunit; IDA:TAIR; GO:0003735; F:structural constituent of ribosome; IEA:InterPro; GO:0006412; P:translation; IEA:InterPro
cluster11351	2	ABC transporter B family member 1	GO:0016021; C:integral component of membrane; IBA:RefGenome; GO:0005886; C:plasma membrane; IDA:TAIR; GO:0009506; C:plasmodesma; IDA:TAIR; GO:0005524; F:ATP binding; IEA:UniProtKB-KW; GO:0042626; F:ATPase activity, coupled to transmembrane movement of substances; IBA:RefGenome; GO:0010329; F:auxin efflux transmembrane transporter activity; IDA:TAIR; GO:0010328; F:auxin influx transmembrane transp…
cluster11734	2	ABC transporter B family member 19	GO:0016021; C:integral component of membrane; IBA:RefGenome; GO:0005886; C:plasma membrane; IDA:TAIR; GO:0005524; F:ATP binding; IEA:UniProtKB-KW; GO:0042626; F:ATPase activity, coupled to transmembrane movement of substances; IBA:RefGenome; GO:0010329; F:auxin efflux transmembrane transporter activity; IDA:TAIR; GO:0010541; P:acropetal auxin transport; IMP:TAIR; GO:0043481; P:anthocyanin accumul…
cluster11333	2	Actin-1	GO:0005737; C:cytoplasm; IEA:UniProtKB-KW; GO:0005856; C:cytoskeleton; IEA:UniProtKB-KW; GO:0005524; F:ATP binding; IEA:UniProtKB-KW
cluster11382	2	Acyl carrier protein {ECO:0000255|HAMAP-Rule:MF_01217}	GO:0009507; C:chloroplast; IEA:UniProtKB-HAMAP; GO:0000036; F:ACP phosphopantetheine attachment site binding involved in fatty acid biosynthetic process; IEA:UniProtKB-HAMAP
cluster11360	2	Acyl-CoA-binding domain-containing protein 6	GO:0005829; C:cytosol; IDA:TAIR; GO:0005886; C:plasma membrane; IDA:TAIR; GO:0000062; F:fatty-acyl-CoA binding; IDA:TAIR; GO:0031210; F:phosphatidylcholine binding; IDA:TAIR; GO:0006869; P:lipid transport; IDA:TAIR; GO:0009646; P:response to absence of light; TAS:UniProtKB; GO:0009409; P:response to cold; IEP:TAIR; GO:0050826; P:response to freezing; IMP:TAIR
cluster12563	2	ADP-ribosylation factor 3	GO:0005795; C:Golgi stack; IDA:TAIR; GO:0016020; C:membrane; IDA:TAIR; GO:0005886; C:plasma membrane; IDA:TAIR; GO:0005525; F:GTP binding; IEA:UniProtKB-KW; GO:0015031; P:protein transport; IEA:UniProtKB-KW; GO:0046686; P:response to cadmium ion; IEP:TAIR; GO:0007264; P:small GTPase mediated signal transduction; IEA:InterPro; GO:0016192; P:vesicle-mediated transport; IEA:UniProtKB-KW
cluster10886	2	ADP-ribosylation factor-like protein 13B	GO:0005929; C:cilium; IEA:UniProtKB-KW; GO:0005622; C:intracellular; IEA:InterPro; GO:0005886; C:plasma membrane; IEA:UniProtKB-KW; GO:0005525; F:GTP binding; IEA:UniProtKB-KW; GO:0007264; P:small GTPase mediated signal transduction; IEA:InterPro
cluster11237	2	Adrenodoxin-like protein 1, mitochondrial {ECO:0000303|PubMed:12714594}	GO:0051537; F:2 iron, 2 sulfur cluster binding; IEA:InterPro; GO:0009055; F:electron carrier activity; IEA:InterPro; GO:0046872; F:metal ion binding; IEA:UniProtKB-KW; GO:0048868; P:pollen tube development; IMP:TAIR
cluster11790	2	Aldose reductase	GO:0004032; F:alditol:NADP+ 1-oxidoreductase activity; IEA:UniProtKB-EC; GO:0048573; P:photoperiodism, flowering; IEA:EnsemblPlants/Gramene; GO:0010048; P:vernalization response; IEA:EnsemblPlants/Gramene
cluster10974	2	Alpha-1,3-mannosyl-glycoprotein 2-beta-N-acetylglucosaminyltransferase	GO:0005768; C:endosome; IDA:TAIR; GO:0005794; C:Golgi apparatus; IDA:TAIR; GO:0016021; C:integral component of membrane; IEA:UniProtKB-KW; GO:0005802; C:trans-Golgi network; IDA:TAIR; GO:0003827; F:alpha-1,3-mannosylglycoprotein 2-beta-N-acetylglucosaminyltransferase activity; IDA:TAIR; GO:0046872; F:metal ion binding; IEA:UniProtKB-KW; GO:0016262; F:protein N-acetylglucosaminyltransferase activi…
cluster11020	2	Anthocyanidin 5,3-O-glucosyltransferase	GO:0016758; F:transferase activity, transferring hexosyl groups; IEA:InterPro; GO:0009718; P:anthocyanin-containing compound biosynthetic process; IEA:UniProtKB-UniPathway
cluster11271	2	Anthocyanidin 5,3-O-glucosyltransferase	GO:0016758; F:transferase activity, transferring hexosyl groups; IEA:InterPro; GO:0009718; P:anthocyanin-containing compound biosynthetic process; IEA:UniProtKB-UniPathway
cluster11329	2	ATP synthase subunit beta, chloroplastic {ECO:0000255|HAMAP-Rule:MF_01347}	GO:0009535; C:chloroplast thylakoid membrane; IEA:UniProtKB-HAMAP; GO:0045261; C:proton-transporting ATP synthase complex, catalytic core F(1); IEA:UniProtKB-KW; GO:0005524; F:ATP binding; IEA:UniProtKB-HAMAP; GO:0046933; F:proton-transporting ATP synthase activity, rotational mechanism; IEA:UniProtKB-HAMAP; GO:0015991; P:ATP hydrolysis coupled proton transport; IEA:InterPro; GO:0042777; P:plasma…
cluster11137	2	ATP-dependent helicase BRM	GO:0005829; C:cytosol; IDA:TAIR; GO:0005634; C:nucleus; IDA:TAIR; GO:0005524; F:ATP binding; IEA:UniProtKB-KW; GO:0003682; F:chromatin binding; IDA:TAIR; GO:0003677; F:DNA binding; IDA:TAIR; GO:0004386; F:helicase activity; IEA:UniProtKB-KW; GO:0043044; P:ATP-dependent chromatin remodeling; NAS:TAIR; GO:0010199; P:organ boundary specification between lateral organs and the meristem; IGI:TAIR; GO:…
cluster10868	2	Auxin response factor 6	GO:0005634; C:nucleus; IEA:UniProtKB-KW; GO:0003677; F:DNA binding; IEA:UniProtKB-KW; GO:0009734; P:auxin-activated signaling pathway; IEA:UniProtKB-KW; GO:0006355; P:regulation of transcription, DNA-templated; IEA:UniProtKB-KW; GO:0006351; P:transcription, DNA-templated; IEA:UniProtKB-KW
cluster11345	2	BTB/POZ domain-containing protein At1g55760	GO:0016567; P:protein ubiquitination; IEA:UniProtKB-UniPathway
cluster10857	2	BTB/POZ domain-containing protein At2g04740	GO:0016567; P:protein ubiquitination; IEA:UniProtKB-UniPathway
cluster10687	2	CAAX prenyl protease 2	GO:0005783; C:endoplasmic reticulum; IDA:TAIR; GO:0016021; C:integral component of membrane; IEA:UniProtKB-KW; GO:0004175; F:endopeptidase activity; IDA:TAIR; GO:0080120; P:CAAX-box protein maturation; IGI:TAIR; GO:0034613; P:cellular protein localization; IGI:TAIR; GO:0016485; P:protein processing; IDA:TAIR; GO:0006508; P:proteolysis; IDA:GOC
cluster11596	2	Calcium-dependent protein kinase 34	GO:0005737; C:cytoplasm; IDA:TAIR; GO:0005886; C:plasma membrane; IDA:TAIR; GO:0005524; F:ATP binding; IEA:UniProtKB-KW; GO:0005509; F:calcium ion binding; IEA:InterPro; GO:0004672; F:protein kinase activity; IDA:TAIR; GO:0004674; F:protein serine/threonine kinase activity; IEA:UniProtKB-KW; GO:0080092; P:regulation of pollen tube growth; IMP:TAIR
cluster12520	2	Calmodulin-2	GO:0005509; F:calcium ion binding; IEA:InterPro
cluster11778	2	Catalase-1	GO:0009514; C:glyoxysome; IEA:UniProtKB-KW; GO:0004096; F:catalase activity; IEA:UniProtKB-EC; GO:0020037; F:heme binding; IEA:InterPro; GO:0046872; F:metal ion binding; IEA:UniProtKB-KW; GO:0042744; P:hydrogen peroxide catabolic process; IEA:UniProtKB-KW
cluster10628	2	CBL-interacting serine/threonine-protein kinase 26	GO:0005829; C:cytosol; IDA:TAIR; GO:0005886; C:plasma membrane; IEA:UniProtKB-KW; GO:0005524; F:ATP binding; IEA:UniProtKB-KW; GO:0004674; F:protein serine/threonine kinase activity; IEA:UniProtKB-KW; GO:0007165; P:signal transduction; IEA:InterPro
cluster1833	3	CDP-diacylglycerol--serine O-phosphatidyltransferase 3	GO:0005783; C:endoplasmic reticulum; IEA:UniProtKB-KW; GO:0016021; C:integral component of membrane; IEA:UniProtKB-KW; GO:0003882; F:CDP-diacylglycerol-serine O-phosphatidyltransferase activity; IEA:UniProtKB-EC; GO:0006646; P:phosphatidylethanolamine biosynthetic process; IEA:UniProtKB-UniPathway; GO:0006659; P:phosphatidylserine biosynthetic process; IEA:InterPro
cluster11576	2	Ceramide kinase	GO:0005524; F:ATP binding; IEA:UniProtKB-KW; GO:0001729; F:ceramide kinase activity; IDA:UniProtKB; GO:0004143; F:diacylglycerol kinase activity; IEA:EnsemblPlants/Gramene; GO:0046872; F:metal ion binding; IEA:UniProtKB-KW; GO:0003951; F:NAD+ kinase activity; IEA:EnsemblPlants/Gramene; GO:0008219; P:cell death; IEA:EnsemblPlants/Gramene; GO:0006672; P:ceramide metabolic process; IDA:UniProtKB; GO…
cluster12522	2	Chaperone protein dnaJ 16	GO:0016020; C:membrane; IEA:UniProtKB-KW; GO:0009737; P:response to abscisic acid; IMP:TAIR
cluster11085	2	Chaperone protein dnaJ 49	GO:0016021; C:integral component of membrane; IEA:UniProtKB-KW
cluster12539	2	Copper-transporting ATPase PAA2, chloroplastic	GO:0009535; C:chloroplast thylakoid membrane; IDA:TAIR; GO:0016021; C:integral component of membrane; IEA:UniProtKB-KW; GO:0005524; F:ATP binding; IEA:UniProtKB-KW; GO:0005375; F:copper ion transmembrane transporter activity; IMP:TAIR; GO:0004008; F:copper-exporting ATPase activity; IEA:UniProtKB-EC; GO:0046872; F:metal ion binding; IEA:UniProtKB-KW; GO:0035434; P:copper ion transmembrane transpo…
cluster11738	2	Cyclin-dependent kinase E-1	GO:0005634; C:nucleus; IEA:UniProtKB-KW; GO:0005524; F:ATP binding; IEA:UniProtKB-KW; GO:0004693; F:cyclin-dependent protein serine/threonine kinase activity; IEA:UniProtKB-EC; GO:0008353; F:RNA polymerase II carboxy-terminal domain kinase activity; IEA:UniProtKB-EC; GO:0007049; P:cell cycle; IEA:UniProtKB-KW; GO:0051301; P:cell division; IEA:UniProtKB-KW
cluster11742	2	Cytochrome P450 71A24	GO:0016021; C:integral component of membrane; IEA:UniProtKB-KW; GO:0020037; F:heme binding; IEA:InterPro; GO:0005506; F:iron ion binding; IEA:InterPro; GO:0004497; F:monooxygenase activity; IEA:UniProtKB-KW; GO:0016705; F:oxidoreductase activity, acting on paired donors, with incorporation or reduction of molecular oxygen; IEA:InterPro
cluster11034	2	Cytochrome P450 71A3	GO:0020037; F:heme binding; IEA:InterPro; GO:0005506; F:iron ion binding; IEA:InterPro; GO:0004497; F:monooxygenase activity; IEA:UniProtKB-KW; GO:0016705; F:oxidoreductase activity, acting on paired donors, with incorporation or reduction of molecular oxygen; IEA:InterPro
cluster11310	2	Cytochrome P450 71AV8	GO:0016021; C:integral component of membrane; IEA:UniProtKB-KW; GO:0020037; F:heme binding; IEA:InterPro; GO:0005506; F:iron ion binding; IEA:InterPro; GO:0004497; F:monooxygenase activity; IEA:UniProtKB-KW; GO:0016705; F:oxidoreductase activity, acting on paired donors, with incorporation or reduction of molecular oxygen; IEA:InterPro
cluster10673	2	Cytochrome P450 97B3, chloroplastic	GO:0009507; C:chloroplast; IDA:TAIR; GO:0009941; C:chloroplast envelope; IDA:TAIR; GO:0009570; C:chloroplast stroma; IDA:TAIR; GO:0016020; C:membrane; IEA:UniProtKB-KW; GO:0020037; F:heme binding; IEA:InterPro; GO:0005506; F:iron ion binding; IEA:InterPro; GO:0004497; F:monooxygenase activity; IEA:UniProtKB-KW; GO:0016705; F:oxidoreductase activity, acting on paired donors, with incorporation or …
cluster10786	2	Cytochrome P450 97B3, chloroplastic	GO:0009507; C:chloroplast; IDA:TAIR; GO:0009941; C:chloroplast envelope; IDA:TAIR; GO:0009570; C:chloroplast stroma; IDA:TAIR; GO:0016020; C:membrane; IEA:UniProtKB-KW; GO:0020037; F:heme binding; IEA:InterPro; GO:0005506; F:iron ion binding; IEA:InterPro; GO:0004497; F:monooxygenase activity; IEA:UniProtKB-KW; GO:0016705; F:oxidoreductase activity, acting on paired donors, with incorporation or …
cluster10865	2	Cytochrome P450 CYP99A1	GO:0016020; C:membrane; IEA:UniProtKB-KW; GO:0020037; F:heme binding; IEA:InterPro; GO:0005506; F:iron ion binding; IEA:InterPro; GO:0004497; F:monooxygenase activity; IEA:UniProtKB-KW; GO:0016705; F:oxidoreductase activity, acting on paired donors, with incorporation or reduction of molecular oxygen; IEA:InterPro
cluster11114	2	Cytoplasmic dynein 2 heavy chain 1	GO:0005858; C:axonemal dynein complex; IDA:BHF-UCL; GO:0005930; C:axoneme; IDA:BHF-UCL; GO:0097014; C:ciliary cytoplasm; IDA:BHF-UCL; GO:0030286; C:dynein complex; IDA:BHF-UCL; GO:0005874; C:microtubule; IEA:UniProtKB-KW; GO:0031514; C:motile cilium; IDA:BHF-UCL; GO:0005886; C:plasma membrane; IEA:UniProtKB-KW; GO:0005524; F:ATP binding; IEA:UniProtKB-KW; GO:0016887; F:ATPase activity; IEA:InterP…
cluster11115	2	DEAD-box ATP-dependent RNA helicase 7	GO:0005730; C:nucleolus; IDA:TAIR; GO:0005634; C:nucleus; IDA:TAIR; GO:0005524; F:ATP binding; IEA:UniProtKB-KW; GO:0008026; F:ATP-dependent helicase activity; IEA:InterPro; GO:0017151; F:DEAD/H-box RNA helicase binding; ISS:TAIR; GO:0003723; F:RNA binding; IEA:UniProtKB-KW; GO:0016070; P:RNA metabolic process; TAS:TAIR
cluster10808	2	DNA ligase 1	GO:0005739; C:mitochondrion; IDA:TAIR; GO:0005634; C:nucleus; IDA:TAIR; GO:0005524; F:ATP binding; IEA:UniProtKB-KW; GO:0003677; F:DNA binding; IEA:InterPro; GO:0003910; F:DNA ligase (ATP) activity; IBA:RefGenome; GO:0046872; F:metal ion binding; IEA:UniProtKB-KW; GO:0007049; P:cell cycle; IEA:UniProtKB-KW; GO:0051301; P:cell division; IEA:UniProtKB-KW; GO:0071897; P:DNA biosynthetic process; IEA…
cluster11002	2	DNA-directed RNA polymerases IV and V subunit 3B	GO:0005665; C:DNA-directed RNA polymerase II, core complex; IPI:TAIR; GO:0000418; C:DNA-directed RNA polymerase IV complex; IDA:UniProtKB; GO:0000419; C:DNA-directed RNA polymerase V complex; IDA:UniProtKB; GO:0003677; F:DNA binding; IEA:InterPro; GO:0003899; F:DNA-directed RNA polymerase activity; IEA:UniProtKB-KW; GO:0006351; P:transcription, DNA-templated; IEA:InterPro
cluster10923	2	DnaJ protein ERDJ3B	GO:0005783; C:endoplasmic reticulum; IDA:TAIR; GO:0005788; C:endoplasmic reticulum lumen; IDA:TAIR; GO:0005886; C:plasma membrane; IDA:TAIR; GO:0052033; P:pathogen-associated molecular pattern dependent induction by symbiont of host innate immune response; IMP:TAIR; GO:0006457; P:protein folding; IEA:InterPro; GO:0006950; P:response to stress; IEA:UniProtKB-KW
cluster11639	2	DNA-repair protein XRCC1 {ECO:0000303|PubMed:11909950}	GO:0010385; F:double-stranded methylated DNA binding; IDA:TAIR; GO:0080111; P:DNA demethylation; IMP:TAIR; GO:0006266; P:DNA ligation; IMP:TAIR; GO:1901972; P:positive regulation of DNA-5-methylcytosine glycosylase activity; IDA:TAIR; GO:1901969; P:positive regulation of polynucleotide 3'-phosphatase activity; IDA:TAIR
cluster11616	2	Eukaryotic translation initiation factor 3 subunit A {ECO:0000255|HAMAP-Rule:MF_03000}	GO:0016282; C:eukaryotic 43S preinitiation complex; IEA:UniProtKB-HAMAP; GO:0033290; C:eukaryotic 48S preinitiation complex; IEA:UniProtKB-HAMAP; GO:0005852; C:eukaryotic translation initiation factor 3 complex; IEA:UniProtKB-HAMAP; GO:0003743; F:translation initiation factor activity; IEA:UniProtKB-HAMAP; GO:0001731; P:formation of translation preinitiation complex; IEA:UniProtKB-HAMAP; GO:00064…
cluster10805	2	Eukaryotic translation initiation factor 5A	GO:0043022; F:ribosome binding; IEA:InterPro; GO:0003746; F:translation elongation factor activity; IEA:InterPro; GO:0003743; F:translation initiation factor activity; IEA:UniProtKB-KW; GO:0008612; P:peptidyl-lysine modification to peptidyl-hypusine; IEA:InterPro; GO:0045901; P:positive regulation of translational elongation; IEA:InterPro; GO:0045905; P:positive regulation of translational termin…
cluster11313	2	Extra-large guanine nucleotide-binding protein 3	GO:0031234; C:extrinsic component of cytoplasmic side of plasma membrane; IBA:RefGenome; GO:0005834; C:heterotrimeric G-protein complex; IBA:RefGenome; GO:0005634; C:nucleus; IDA:TAIR; GO:0031683; F:G-protein beta/gamma-subunit complex binding; IBA:RefGenome; GO:0001664; F:G-protein coupled receptor binding; IBA:RefGenome; GO:0005525; F:GTP binding; IDA:UniProtKB; GO:0003924; F:GTPase activity; I…
cluster11368	2	Extra-large guanine nucleotide-binding protein 3	GO:0031234; C:extrinsic component of cytoplasmic side of plasma membrane; IBA:RefGenome; GO:0005834; C:heterotrimeric G-protein complex; IBA:RefGenome; GO:0005634; C:nucleus; IDA:TAIR; GO:0031683; F:G-protein beta/gamma-subunit complex binding; IBA:RefGenome; GO:0001664; F:G-protein coupled receptor binding; IBA:RefGenome; GO:0005525; F:GTP binding; IDA:UniProtKB; GO:0003924; F:GTPase activity; I…
cluster10890	2	FACT complex subunit SSRP1-B	GO:0005694; C:chromosome; IEA:UniProtKB-KW; GO:0005634; C:nucleus; IEA:UniProtKB-KW; GO:0003677; F:DNA binding; IEA:UniProtKB-KW; GO:0006281; P:DNA repair; IEA:UniProtKB-KW; GO:0006260; P:DNA replication; IEA:UniProtKB-KW; GO:0006355; P:regulation of transcription, DNA-templated; IEA:UniProtKB-KW; GO:0006351; P:transcription, DNA-templated; IEA:UniProtKB-KW
cluster10921	2	Flowering time control protein FY	GO:0005634; C:nucleus; IEA:UniProtKB-KW; GO:0030154; P:cell differentiation; IEA:UniProtKB-KW; GO:0009908; P:flower development; IEA:UniProtKB-KW
cluster11636	2	Gamma-tubulin complex component 2	GO:0005938; C:cell cortex; IDA:UniProtKB; GO:0055028; C:cortical microtubule; IDA:UniProtKB; GO:0005737; C:cytoplasm; IDA:UniProtKB; GO:0000930; C:gamma-tubulin complex; IDA:UniProtKB; GO:0005635; C:nuclear envelope; IDA:UniProtKB; GO:0000922; C:spindle pole; IEA:InterPro; GO:0048229; P:gametophyte development; IMP:UniProtKB; GO:0033566; P:gamma-tubulin complex localization; IMP:UniProtKB; GO:000…
cluster10656	2	Glucosidase 2 subunit beta	GO:0005783; C:endoplasmic reticulum; IDA:TAIR; GO:0005516; F:calmodulin binding; IPI:TAIR; GO:0042742; P:defense response to bacterium; IMP:TAIR
cluster10972	2	Guanine nucleotide-binding protein alpha-1 subunit	GO:0005525; F:GTP binding; IEA:UniProtKB-KW; GO:0003924; F:GTPase activity; IEA:InterPro; GO:0046872; F:metal ion binding; IEA:UniProtKB-KW; GO:0004871; F:signal transducer activity; IEA:UniProtKB-KW; GO:0007186; P:G-protein coupled receptor signaling pathway; IEA:InterPro
cluster11768	2	Guanylate kinase 2	GO:0005524; F:ATP binding; IEA:UniProtKB-KW; GO:0004385; F:guanylate kinase activity; IEA:UniProtKB-EC; GO:0048229; P:gametophyte development; IGI:UniProtKB; GO:0006163; P:purine nucleotide metabolic process; IEA:InterPro; GO:0048638; P:regulation of developmental growth; IMP:UniProtKB
cluster10789	2	Heat shock 70 kDa protein	GO:0005524; F:ATP binding; IEA:UniProtKB-KW; GO:0006950; P:response to stress; IEA:UniProtKB-KW
cluster10953	2	High affinity sulfate transporter 2	GO:0016021; C:integral component of membrane; IEA:UniProtKB-KW; GO:0008271; F:secondary active sulfate transmembrane transporter activity; IEA:InterPro
cluster11121	2	Histone deacetylase HDT3	GO:0005730; C:nucleolus; IDA:TAIR; GO:0016787; F:hydrolase activity; IEA:UniProtKB-KW; GO:0046872; F:metal ion binding; IEA:UniProtKB-KW; GO:0016568; P:chromatin modification; IEA:UniProtKB-KW; GO:0007275; P:multicellular organismal development; IEA:UniProtKB-KW; GO:0045892; P:negative regulation of transcription, DNA-templated; IDA:TAIR; GO:0009737; P:response to abscisic acid; IEP:TAIR; GO:0009…
cluster10694	2	Histone H3-like 3	GO:0000786; C:nucleosome; IEA:UniProtKB-KW; GO:0005634; C:nucleus; IEA:UniProtKB-KW; GO:0003677; F:DNA binding; IEA:UniProtKB-KW
cluster11563	2	Histone-lysine N-methyltransferase SUVR4	GO:0005694; C:chromosome; IEA:UniProtKB-KW; GO:0005730; C:nucleolus; IDA:TAIR; GO:0009506; C:plasmodesma; IDA:TAIR; GO:0018024; F:histone-lysine N-methyltransferase activity; IDA:TAIR; GO:0008270; F:zinc ion binding; IEA:InterPro
cluster11362	2	Homeobox-leucine zipper protein ATHB-X	GO:0005634; C:nucleus; IEA:UniProtKB-KW; GO:0043565; F:sequence-specific DNA binding; IEA:InterPro; GO:0003700; F:sequence-specific DNA binding transcription factor activity; ISS:TAIR; GO:0044212; F:transcription regulatory region DNA binding; IPI:TAIR; GO:0006351; P:transcription, DNA-templated; IEA:UniProtKB-KW
cluster12550	2	Homeobox-leucine zipper protein ATHB-X	GO:0005634; C:nucleus; IEA:UniProtKB-KW; GO:0043565; F:sequence-specific DNA binding; IEA:InterPro; GO:0003700; F:sequence-specific DNA binding transcription factor activity; ISS:TAIR; GO:0044212; F:transcription regulatory region DNA binding; IPI:TAIR; GO:0006351; P:transcription, DNA-templated; IEA:UniProtKB-KW
cluster11128	2	Homeobox-leucine zipper protein ROC8	GO:0005634; C:nucleus; IEA:UniProtKB-KW; GO:0008289; F:lipid binding; IEA:InterPro; GO:0043565; F:sequence-specific DNA binding; IEA:InterPro; GO:0006355; P:regulation of transcription, DNA-templated; IEA:UniProtKB-KW; GO:0006351; P:transcription, DNA-templated; IEA:UniProtKB-KW
cluster10684	2	Kinesin-1-like protein PSS1 {ECO:0000303|PubMed:21282525, ECO:0000312|EMBL:DAA34941.1}	GO:0005737; C:cytoplasm; IEA:UniProtKB-KW; GO:0005871; C:kinesin complex; IEA:EnsemblPlants/Gramene; GO:0005874; C:microtubule; IEA:UniProtKB-KW; GO:0005524; F:ATP binding; IEA:UniProtKB-KW; GO:0003777; F:microtubule motor activity; IEA:EnsemblPlants/Gramene; GO:0006261; P:DNA-dependent DNA replication; IEA:EnsemblPlants/Gramene; GO:0007018; P:microtubule-based movement; IEA:EnsemblPlants/Gramene
cluster12517	2	Laccase-23	GO:0048046; C:apoplast; IEA:UniProtKB-KW; GO:0005507; F:copper ion binding; IEA:InterPro; GO:0052716; F:hydroquinone:oxygen oxidoreductase activity; IEA:UniProtKB-EC; GO:0046274; P:lignin catabolic process; IEA:UniProtKB-KW
cluster10691	2	Lactoylglutathione lyase	GO:0004462; F:lactoylglutathione lyase activity; IEA:UniProtKB-EC; GO:0046872; F:metal ion binding; IEA:UniProtKB-KW
cluster12525	2	L-galactono-1,4-lactone dehydrogenase, mitochondrial	GO:0016021; C:integral component of membrane; IEA:UniProtKB-KW; GO:0005739; C:mitochondrion; IEA:UniProtKB-KW; GO:0003885; F:D-arabinono-1,4-lactone oxidase activity; IEA:InterPro; GO:0050660; F:flavin adenine dinucleotide binding; IEA:InterPro; GO:0016633; F:galactonolactone dehydrogenase activity; IEA:UniProtKB-EC; GO:0008762; F:UDP-N-acetylmuramate dehydrogenase activity; IEA:InterPro; GO:0019…
cluster11033	2	L-type lectin-domain containing receptor kinase IV.4	GO:0016021; C:integral component of membrane; IEA:UniProtKB-KW; GO:0005886; C:plasma membrane; ISS:UniProtKB; GO:0005524; F:ATP binding; IEA:UniProtKB-KW; GO:0030246; F:carbohydrate binding; IEA:UniProtKB-KW; GO:0004674; F:protein serine/threonine kinase activity; IEA:UniProtKB-KW
cluster11058	2	Lysine-specific demethylase SE14	GO:0005634; C:nucleus; IEA:UniProtKB-KW; GO:0051213; F:dioxygenase activity; IEA:UniProtKB-KW; GO:0032452; F:histone demethylase activity; IMP:UniProtKB; GO:0046872; F:metal ion binding; IEA:UniProtKB-KW; GO:0003676; F:nucleic acid binding; IEA:InterPro; GO:0009908; P:flower development; IEA:UniProtKB-KW; GO:0016577; P:histone demethylation; IMP:GOC; GO:0045814; P:negative regulation of gene expr…
cluster11433	2	Magnesium-chelatase subunit ChlD, chloroplastic	GO:0009570; C:chloroplast stroma; IEA:EnsemblPlants/Gramene; GO:0009534; C:chloroplast thylakoid; IEA:EnsemblPlants/Gramene; GO:0010007; C:magnesium chelatase complex; IEA:EnsemblPlants/Gramene; GO:0005524; F:ATP binding; IEA:UniProtKB-KW; GO:0016851; F:magnesium chelatase activity; IEA:UniProtKB-EC; GO:0017111; F:nucleoside-triphosphatase activity; IEA:EnsemblPlants/Gramene; GO:0015995; P:chloro…
cluster11319	2	Mannose-P-dolichol utilization defect 1 protein homolog 2	GO:0016021; C:integral component of membrane; IEA:UniProtKB-KW; GO:0006810; P:transport; IEA:UniProtKB-KW
cluster11332	2	Mediator of RNA polymerase II transcription subunit 19a	GO:0016592; C:mediator complex; IDA:UniProtKB; GO:0006355; P:regulation of transcription, DNA-templated; IEA:UniProtKB-KW; GO:0006351; P:transcription, DNA-templated; IEA:UniProtKB-KW
cluster11027	2	Mediator of RNA polymerase II transcription subunit 9	GO:0016592; C:mediator complex; IDA:UniProtKB; GO:0006355; P:regulation of transcription, DNA-templated; IEA:UniProtKB-KW; GO:0006351; P:transcription, DNA-templated; IEA:UniProtKB-KW
cluster11325	2	Meiotic nuclear division protein 1 homolog	GO:0005634; C:nucleus; IEA:UniProtKB-KW; GO:0006310; P:DNA recombination; IEA:UniProtKB-KW; GO:0006302; P:double-strand break repair; IMP:TAIR; GO:0009553; P:embryo sac development; IMP:TAIR; GO:0007126; P:meiotic nuclear division; IEA:UniProtKB-KW; GO:0009555; P:pollen development; IMP:TAIR; GO:0010212; P:response to ionizing radiation; IMP:TAIR
cluster10792	2	Meiotic recombination protein SPO11-2	GO:0005694; C:chromosome; IEA:EnsemblPlants/Gramene; GO:0005634; C:nucleus; IEA:UniProtKB-KW; GO:0005524; F:ATP binding; IEA:EnsemblPlants/Gramene; GO:0003677; F:DNA binding; IEA:EnsemblPlants/Gramene; GO:0016787; F:hydrolase activity; IEA:UniProtKB-KW; GO:0046872; F:metal ion binding; IEA:UniProtKB-KW; GO:0045010; P:actin nucleation; IEA:EnsemblPlants/Gramene; GO:0007155; P:cell adhesion; IEA:En…
cluster10662	2	Mitogen-activated protein kinase kinase 7	GO:0005524; F:ATP binding; IEA:UniProtKB-KW; GO:0016301; F:kinase activity; IDA:TAIR; GO:0004708; F:MAP kinase kinase activity; TAS:TAIR; GO:0004674; F:protein serine/threonine kinase activity; IEA:UniProtKB-KW; GO:0000187; P:activation of MAPK activity; TAS:GOC; GO:0009926; P:auxin polar transport; IMP:TAIR; GO:0042742; P:defense response to bacterium; IMP:TAIR; GO:0002229; P:defense response to…
cluster10837	2	Molybdopterin synthase sulfur carrier subunit {ECO:0000255|HAMAP-Rule:MF_03051}	GO:0005829; C:cytosol; IEA:InterPro; GO:0019008; C:molybdopterin synthase complex; IEA:UniProtKB-HAMAP; GO:0030366; F:molybdopterin synthase activity; IEA:UniProtKB-HAMAP; GO:0000166; F:nucleotide binding; IEA:UniProtKB-KW; GO:0009734; P:auxin-activated signaling pathway; IEA:EnsemblPlants/Gramene; GO:0006777; P:Mo-molybdopterin cofactor biosynthetic process; IEA:UniProtKB-HAMAP; GO:0018315; P:mo…
cluster11119	2	Myosin-7	GO:0016459; C:myosin complex; IEA:UniProtKB-KW; GO:0005524; F:ATP binding; IEA:UniProtKB-KW; GO:0003774; F:motor activity; ISS:TAIR; GO:0030048; P:actin filament-based movement; TAS:TAIR; GO:0008152; P:metabolic process; ISS:GOC
cluster10940	2	Nucleolin 1	GO:0005739; C:mitochondrion; IDA:TAIR; GO:0005730; C:nucleolus; IDA:TAIR; GO:0003677; F:DNA binding; IEA:UniProtKB-KW; GO:0000166; F:nucleotide binding; IEA:InterPro; GO:0003723; F:RNA binding; IEA:UniProtKB-KW; GO:0010588; P:cotyledon vascular tissue pattern formation; IMP:TAIR; GO:0000478; P:endonucleolytic cleavage involved in rRNA processing; IMP:TAIR; GO:0048366; P:leaf development; IMP:TAIR…
cluster11585	2	Peptide chain release factor PrfB1, chloroplastic {ECO:0000303|PubMed:21771930}	GO:0009507; C:chloroplast; IDA:TAIR; GO:0009570; C:chloroplast stroma; IDA:TAIR; GO:0016149; F:translation release factor activity, codon specific; IEA:InterPro; GO:0009657; P:plastid organization; IMP:TAIR; GO:0006396; P:RNA processing; IMP:TAIR; GO:0006415; P:translational termination; IMP:TAIR
cluster10647	2	Peroxisomal (S)-2-hydroxy-acid oxidase GLO4	GO:0005777; C:peroxisome; ISS:UniProtKB; GO:0010181; F:FMN binding; IEA:InterPro; GO:0008891; F:glycolate oxidase activity; ISS:UniProtKB; GO:0052853; F:long-chain-(S)-2-hydroxy-long-chain-acid oxidase activity; IEA:UniProtKB-EC; GO:0052854; F:medium-chain-(S)-2-hydroxy-acid oxidase activity; IEA:UniProtKB-EC; GO:0052852; F:very-long-chain-(S)-2-hydroxy-acid oxidase activity; IEA:UniProtKB-EC; GO…
cluster11028	2	Persulfide dioxygenase ETHE1 homolog, mitochondrial	GO:0005739; C:mitochondrion; IDA:TAIR; GO:0016788; F:hydrolase activity, acting on ester bonds; IDA:TAIR; GO:0046872; F:metal ion binding; IEA:UniProtKB-KW; GO:0050313; F:sulfur dioxygenase activity; IDA:TAIR; GO:0009793; P:embryo development ending in seed dormancy; IMP:TAIR; GO:0009960; P:endosperm development; IMP:TAIR; GO:0009651; P:response to salt stress; IEP:TAIR; GO:0048316; P:seed develo…
cluster11348	2	Phospholipid-transporting ATPase 2	GO:0005783; C:endoplasmic reticulum; IEA:UniProtKB-KW; GO:0016021; C:integral component of membrane; IEA:UniProtKB-KW; GO:0005524; F:ATP binding; IEA:UniProtKB-KW; GO:0019829; F:cation-transporting ATPase activity; IEA:InterPro; GO:0000287; F:magnesium ion binding; IEA:InterPro; GO:0004012; F:phospholipid-translocating ATPase activity; IEA:UniProtKB-EC
cluster10990	2	Phosphoserine aminotransferase, chloroplastic	GO:0009507; C:chloroplast; IEA:UniProtKB-KW; GO:0004648; F:O-phospho-L-serine:2-oxoglutarate aminotransferase activity; IDA:UniProtKB; GO:0030170; F:pyridoxal phosphate binding; IEA:InterPro; GO:0006564; P:L-serine biosynthetic process; IEA:UniProtKB-KW; GO:0006563; P:L-serine metabolic process; IGI:UniProtKB
cluster10936	2	Phytochrome B	GO:0016020; C:membrane; IEA:InterPro; GO:0000155; F:phosphorelay sensor kinase activity; IEA:InterPro; GO:0009881; F:photoreceptor activity; IEA:UniProtKB-KW; GO:0009584; P:detection of visible light; IEA:InterPro; GO:0018298; P:protein-chromophore linkage; IEA:UniProtKB-KW; GO:0017006; P:protein-tetrapyrrole linkage; IEA:InterPro; GO:0009585; P:red, far-red light phototransduction; IEA:InterPro;…
cluster10878	2	Plant intracellular Ras-group-related LRR protein 1	GO:0055046; P:microgametogenesis; IGI:UniProtKB; GO:0009555; P:pollen development; IGI:UniProtKB
cluster11638	2	Pleckstrin homology domain-containing protein 1	GO:0005737; C:cytoplasm; IEA:UniProtKB-KW; GO:0008289; F:lipid binding; IEA:UniProtKB-KW
cluster10825	2	Pre-mRNA-processing factor 19 {ECO:0000305}	GO:0016874; F:ligase activity; IEA:UniProtKB-KW; GO:0004842; F:ubiquitin-protein transferase activity; IDA:UniProtKB; GO:0016567; P:protein ubiquitination; IDA:UniProtKB
cluster10639	2	Probable alpha-mannosidase I MNS4	GO:0005783; C:endoplasmic reticulum; IEA:UniProtKB-KW; GO:0016021; C:integral component of membrane; IEA:UniProtKB-KW; GO:0005509; F:calcium ion binding; IEA:InterPro; GO:0004571; F:mannosyl-oligosaccharide 1,2-alpha-mannosidase activity; IEA:InterPro; GO:0006486; P:protein glycosylation; IEA:UniProtKB-UniPathway
cluster10909	2	Probable anion transporter 2, chloroplastic	GO:0031969; C:chloroplast membrane; IEA:EnsemblPlants/Gramene; GO:0016021; C:integral component of membrane; IEA:UniProtKB-KW; GO:0005315; F:inorganic phosphate transmembrane transporter activity; IEA:EnsemblPlants/Gramene; GO:0015706; P:nitrate transport; IEA:EnsemblPlants/Gramene
cluster11556	2	Probable anion transporter 2, chloroplastic	GO:0031969; C:chloroplast membrane; IEA:EnsemblPlants/Gramene; GO:0016021; C:integral component of membrane; IEA:UniProtKB-KW; GO:0005315; F:inorganic phosphate transmembrane transporter activity; IEA:EnsemblPlants/Gramene; GO:0015706; P:nitrate transport; IEA:EnsemblPlants/Gramene
cluster11081	2	Probable anion transporter 7	GO:0016021; C:integral component of membrane; IEA:UniProtKB-KW; GO:0005886; C:plasma membrane; IEA:UniProtKB-KW; GO:0006811; P:ion transport; IEA:UniProtKB-KW; GO:0055085; P:transmembrane transport; IEA:InterPro
cluster11684	2	Probable inactive receptor kinase At3g08680	GO:0016021; C:integral component of membrane; IEA:UniProtKB-KW; GO:0009505; C:plant-type cell wall; IDA:TAIR; GO:0005886; C:plasma membrane; IDA:TAIR; GO:0009506; C:plasmodesma; IDA:TAIR; GO:0005524; F:ATP binding; IEA:UniProtKB-KW; GO:0004672; F:protein kinase activity; IEA:InterPro
cluster10872	2	Probable mitochondrial adenine nucleotide transporter BTL1	GO:0016021; C:integral component of membrane; IEA:UniProtKB-KW; GO:0005743; C:mitochondrial inner membrane; IEA:UniProtKB-KW; GO:0055085; P:transmembrane transport; IEA:InterPro
cluster11776	2	Probable phosphoribosylformylglycinamidine synthase, chloroplastic/mitochondrial	GO:0009507; C:chloroplast; IEA:UniProtKB-KW; GO:0005739; C:mitochondrion; IEA:UniProtKB-KW; GO:0005524; F:ATP binding; IEA:UniProtKB-KW; GO:0046872; F:metal ion binding; IEA:UniProtKB-KW; GO:0004642; F:phosphoribosylformylglycinamidine synthase activity; IEA:UniProtKB-EC; GO:0006189; P:'de novo' IMP biosynthetic process; IEA:UniProtKB-UniPathway; GO:0006541; P:glutamine metabolic process; IEA:Uni…
cluster10771	2	Probable plastidic glucose transporter 2	GO:0009507; C:chloroplast; IEA:UniProtKB-KW; GO:0016021; C:integral component of membrane; IEA:UniProtKB-KW; GO:0022891; F:substrate-specific transmembrane transporter activity; IEA:InterPro; GO:0008643; P:carbohydrate transport; IEA:UniProtKB-KW
cluster11188	2	Probable protein phosphatase 2C 53	GO:0046872; F:metal ion binding; IEA:UniProtKB-KW; GO:0004722; F:protein serine/threonine phosphatase activity; IEA:InterPro; GO:0006470; P:protein dephosphorylation; IEA:InterPro
cluster11721	2	Probable serine/threonine protein kinase IREH1 {ECO:0000305}	GO:0005829; C:cytosol; IDA:TAIR; GO:0005886; C:plasma membrane; IDA:TAIR; GO:0005524; F:ATP binding; IEA:UniProtKB-KW; GO:0016301; F:kinase activity; ISS:TAIR; GO:0004674; F:protein serine/threonine kinase activity; IDA:TAIR; GO:0046777; P:protein autophosphorylation; IDA:TAIR
cluster10879	2	Probable transcription factor PosF21	GO:0005634; C:nucleus; IEA:UniProtKB-KW; GO:0043565; F:sequence-specific DNA binding; IEA:InterPro; GO:0003700; F:sequence-specific DNA binding transcription factor activity; ISS:TAIR; GO:0006351; P:transcription, DNA-templated; IEA:UniProtKB-KW
cluster11243	2	Probable transcription factor PosF21	GO:0005634; C:nucleus; IEA:UniProtKB-KW; GO:0043565; F:sequence-specific DNA binding; IEA:InterPro; GO:0003700; F:sequence-specific DNA binding transcription factor activity; ISS:TAIR; GO:0006351; P:transcription, DNA-templated; IEA:UniProtKB-KW
cluster10696	2	Protein arginine N-methyltransferase 5	GO:0005737; C:cytoplasm; IEA:UniProtKB-KW; GO:0008469; F:histone-arginine N-methyltransferase activity; IEA:UniProtKB-EC
cluster10759	2	Protein argonaute 2	GO:0030529; C:ribonucleoprotein complex; IEA:UniProtKB-KW; GO:0035197; F:siRNA binding; IDA:TAIR; GO:0042742; P:defense response to bacterium; IMP:TAIR; GO:0051607; P:defense response to virus; IMP:TAIR; GO:0031047; P:gene silencing by RNA; IEA:UniProtKB-KW; GO:0006355; P:regulation of transcription, DNA-templated; IEA:UniProtKB-KW; GO:0006417; P:regulation of translation; IEA:UniProtKB-KW; GO:00…
cluster10918	2	Protein FLOWERING LOCUS D	GO:0003677; F:DNA binding; IEA:InterPro; GO:0016491; F:oxidoreductase activity; IEA:UniProtKB-KW; GO:0016568; P:chromatin modification; IEA:UniProtKB-KW; GO:0006355; P:regulation of transcription, DNA-templated; IEA:UniProtKB-KW; GO:0006351; P:transcription, DNA-templated; IEA:UniProtKB-KW
cluster10814	2	Protein SCARECROW	GO:0005634; C:nucleus; IEA:UniProtKB-KW; GO:0007275; P:multicellular organismal development; IEA:UniProtKB-KW; GO:0006355; P:regulation of transcription, DNA-templated; IEA:UniProtKB-KW; GO:0006351; P:transcription, DNA-templated; IEA:UniProtKB-KW
cluster11177	2	Protein TOC75, chloroplastic	GO:0009507; C:chloroplast; IEA:UniProtKB-KW; GO:0016021; C:integral component of membrane; IEA:UniProtKB-KW; GO:0009527; C:plastid outer membrane; IEA:UniProtKB-KW; GO:0015031; P:protein transport; IEA:UniProtKB-KW
cluster10914	2	Protein VAC14 homolog	GO:0070772; C:PAS complex; IEA:InterPro; GO:0043550; P:regulation of lipid kinase activity; IEA:InterPro
cluster12544	2	Protein Ycf2 {ECO:0000255|HAMAP-Rule:MF_01330}	GO:0009570; C:chloroplast stroma; IEA:UniProtKB-HAMAP; GO:0005524; F:ATP binding; IEA:UniProtKB-KW
cluster11155	2	Protein-tyrosine-phosphatase PTP1	GO:0005737; C:cytoplasm; IDA:UniProtKB; GO:0005634; C:nucleus; IDA:UniProtKB; GO:0005886; C:plasma membrane; IDA:TAIR; GO:0033550; F:MAP kinase tyrosine phosphatase activity; IDA:UniProtKB; GO:0004725; F:protein tyrosine phosphatase activity; IDA:TAIR; GO:0006952; P:defense response; IEA:UniProtKB-KW; GO:0035556; P:intracellular signal transduction; TAS:TAIR; GO:0031348; P:negative regulation of …
cluster11056	2	Protochlorophyllide reductase, chloroplastic	GO:0009507; C:chloroplast; IEA:UniProtKB-KW; GO:0016630; F:protochlorophyllide reductase activity; IEA:UniProtKB-EC; GO:0015995; P:chlorophyll biosynthetic process; IEA:UniProtKB-UniPathway; GO:0015979; P:photosynthesis; IEA:UniProtKB-KW
cluster10984	2	Putative cyclic nucleotide-gated ion channel 18	GO:0016324; C:apical plasma membrane; IDA:TAIR; GO:0016021; C:integral component of membrane; IEA:UniProtKB-KW; GO:0030552; F:cAMP binding; IEA:UniProtKB-KW; GO:0030553; F:cGMP binding; IEA:UniProtKB-KW; GO:0006874; P:cellular calcium ion homeostasis; IDA:TAIR; GO:0006811; P:ion transport; IEA:UniProtKB-KW; GO:0009860; P:pollen tube growth; IMP:TAIR
cluster11199	2	Putative fatty acyl-CoA reductase 7	GO:0080019; F:fatty-acyl-CoA reductase (alcohol-forming) activity; IEA:InterPro; GO:0006629; P:lipid metabolic process; IEA:UniProtKB-KW
cluster10720	2	Putative leucine-rich repeat receptor-like serine/threonine-protein kinase At2g14440	GO:0016021; C:integral component of membrane; IEA:UniProtKB-KW; GO:0005886; C:plasma membrane; IEA:UniProtKB-KW; GO:0005524; F:ATP binding; IEA:UniProtKB-KW; GO:0004674; F:protein serine/threonine kinase activity; IEA:UniProtKB-KW
cluster11387	2	Putative membrane protein ycf1	GO:0009507; C:chloroplast; IEA:UniProtKB-KW; GO:0016021; C:integral component of membrane; IEA:UniProtKB-KW
cluster11593	2	Putative nitric oxide synthase	GO:0009507; C:chloroplast; IBA:RefGenome; GO:0005739; C:mitochondrion; IBA:RefGenome; GO:0005525; F:GTP binding; IEA:EnsemblPlants/Gramene; GO:0003924; F:GTPase activity; IBA:RefGenome; GO:0004517; F:nitric-oxide synthase activity; IEA:UniProtKB-EC; GO:0006184; P:GTP catabolic process; IBA:GOC; GO:0042254; P:ribosome biogenesis; IBA:RefGenome
cluster11635	2	Ras-related protein RABH1a	GO:0005794; C:Golgi apparatus; IEA:UniProtKB-KW; GO:0016020; C:membrane; IEA:UniProtKB-KW; GO:0005525; F:GTP binding; IEA:UniProtKB-KW; GO:0015031; P:protein transport; IEA:UniProtKB-KW; GO:0007264; P:small GTPase mediated signal transduction; IEA:InterPro; GO:0016192; P:vesicle-mediated transport; IEA:UniProtKB-KW
cluster12508	2	Ras-related protein YPTC6	GO:0005886; C:plasma membrane; IEA:UniProtKB-KW; GO:0005525; F:GTP binding; IEA:UniProtKB-KW; GO:0015031; P:protein transport; IEA:InterPro; GO:0007264; P:small GTPase mediated signal transduction; IEA:InterPro
cluster11302	2	RING-H2 finger protein ATL1	GO:0016021; C:integral component of membrane; IEA:UniProtKB-KW; GO:0008270; F:zinc ion binding; IEA:InterPro; GO:0016567; P:protein ubiquitination; IEA:UniProtKB-UniPathway
cluster12556	2	Serine carboxypeptidase-like 35	GO:0005576; C:extracellular region; IEA:UniProtKB-KW; GO:0004185; F:serine-type carboxypeptidase activity; IEA:InterPro
cluster11146	2	Serine/threonine-protein kinase CTR1	GO:0005789; C:endoplasmic reticulum membrane; IDA:TAIR; GO:0005524; F:ATP binding; IEA:UniProtKB-KW; GO:0004674; F:protein serine/threonine kinase activity; IDA:TAIR; GO:0004712; F:protein serine/threonine/tyrosine kinase activity; ISS:TAIR; GO:0071281; P:cellular response to iron ion; IEP:TAIR; GO:0009873; P:ethylene-activated signaling pathway; IEA:UniProtKB-KW; GO:0009686; P:gibberellin biosyn…
cluster11195	2	Serpin-Z6B	GO:0005615; C:extracellular space; IEA:InterPro; GO:0004867; F:serine-type endopeptidase inhibitor activity; IEA:UniProtKB-KW
cluster11697	2	Short-chain dehydrogenase reductase 3c	GO:0016491; F:oxidoreductase activity; IEA:UniProtKB-KW
cluster12542	2	SNAP25 homologous protein SNAP29	GO:0005737; C:cytoplasm; IEA:UniProtKB-KW; GO:0016020; C:membrane; IEA:UniProtKB-KW; GO:0005484; F:SNAP receptor activity; ISS:TAIR; GO:0061025; P:membrane fusion; TAS:TAIR; GO:0015031; P:protein transport; IEA:UniProtKB-KW; GO:0016192; P:vesicle-mediated transport; TAS:TAIR
cluster11245	2	Splicing factor U2af large subunit B	GO:0005634; C:nucleus; IEA:UniProtKB-KW; GO:0000166; F:nucleotide binding; IEA:InterPro; GO:0003723; F:RNA binding; IEA:UniProtKB-KW; GO:0006397; P:mRNA processing; IEA:UniProtKB-KW; GO:0008380; P:RNA splicing; IEA:UniProtKB-KW
cluster10624	2	Stromal 70 kDa heat shock-related protein, chloroplastic	GO:0009507; C:chloroplast; IEA:UniProtKB-KW; GO:0005524; F:ATP binding; IEA:UniProtKB-KW; GO:0006457; P:protein folding; IEA:InterPro; GO:0006950; P:response to stress; IEA:UniProtKB-KW
cluster10882	2	Structural maintenance of chromosomes protein 2-2	GO:0000796; C:condensin complex; IEA:InterPro; GO:0005634; C:nucleus; IEA:UniProtKB-KW; GO:0005524; F:ATP binding; IEA:UniProtKB-KW; GO:0005215; F:transporter activity; ISS:TAIR; GO:0007126; P:meiotic nuclear division; IEA:UniProtKB-KW; GO:0007076; P:mitotic chromosome condensation; IEA:InterPro; GO:0006810; P:transport; ISS:GOC
cluster11120	2	Succinate dehydrogenase [ubiquinone] iron-sulfur subunit 3, mitochondrial	GO:0005743; C:mitochondrial inner membrane; IEA:UniProtKB-KW; GO:0005739; C:mitochondrion; IDA:TAIR; GO:0045281; C:succinate dehydrogenase complex; ISS:TAIR; GO:0051537; F:2 iron, 2 sulfur cluster binding; IEA:UniProtKB-KW; GO:0051538; F:3 iron, 4 sulfur cluster binding; IEA:UniProtKB-KW; GO:0051539; F:4 iron, 4 sulfur cluster binding; IEA:UniProtKB-KW; GO:0009055; F:electron carrier activity; IS…
cluster11395	2	Succinyl-CoA ligase [ADP-forming] subunit beta, mitochondrial	GO:0005739; C:mitochondrion; IDA:UniProtKB; GO:0005524; F:ATP binding; IEA:UniProtKB-KW; GO:0005507; F:copper ion binding; IEA:EnsemblPlants/Gramene; GO:0004775; F:succinate-CoA ligase (ADP-forming) activity; IDA:UniProtKB; GO:0006094; P:gluconeogenesis; IEA:EnsemblPlants/Gramene; GO:0006096; P:glycolytic process; IEA:EnsemblPlants/Gramene; GO:0019243; P:methylglyoxal catabolic process to D-lacta…
cluster11685	2	Sucrose transport protein SUT4	GO:0005794; C:Golgi apparatus; IEA:EnsemblPlants/Gramene; GO:0016021; C:integral component of membrane; IEA:UniProtKB-KW; GO:0005886; C:plasma membrane; IEA:UniProtKB-KW; GO:0090406; C:pollen tube; IEA:EnsemblPlants/Gramene; GO:0008515; F:sucrose transmembrane transporter activity; IEA:EnsemblPlants/Gramene; GO:0015293; F:symporter activity; IEA:UniProtKB-KW; GO:0009695; P:jasmonic acid biosynthe…
cluster12548	2	SufE-like protein, chloroplastic	GO:0009507; C:chloroplast; IDA:TAIR; GO:0009570; C:chloroplast stroma; IDA:TAIR; GO:0005739; C:mitochondrion; IDA:TAIR; GO:0008047; F:enzyme activator activity; IDA:TAIR; GO:0016226; P:iron-sulfur cluster assembly; IGI:TAIR; GO:0043085; P:positive regulation of catalytic activity; IDA:GOC
cluster11461	2	Sugar transporter ERD6-like 15	GO:0016021; C:integral component of membrane; IEA:UniProtKB-KW; GO:0022891; F:substrate-specific transmembrane transporter activity; IEA:InterPro; GO:0008643; P:carbohydrate transport; IEA:UniProtKB-KW
cluster11493	2	Sugar transporter ERD6-like 16	GO:0016021; C:integral component of membrane; IEA:UniProtKB-KW; GO:0022891; F:substrate-specific transmembrane transporter activity; IEA:InterPro; GO:0008643; P:carbohydrate transport; IEA:UniProtKB-KW
cluster10840	2	Superoxide dismutase [Cu-Zn]	GO:0005737; C:cytoplasm; IEA:UniProtKB-KW; GO:0046872; F:metal ion binding; IEA:UniProtKB-KW; GO:0004784; F:superoxide dismutase activity; IEA:UniProtKB-EC
cluster11251	2	Synaptonemal complex protein 2	GO:0000795; C:synaptonemal complex; IDA:TAIR; GO:0007131; P:reciprocal meiotic recombination; IMP:TAIR; GO:0007129; P:synapsis; IMP:TAIR
cluster11074	2	Tbc2 translation factor, chloroplastic	GO:0009507; C:chloroplast; IEA:UniProtKB-KW
cluster10793	2	THO complex subunit 3	GO:0080008; C:Cul4-RING E3 ubiquitin ligase complex; ISS:TAIR; GO:0000347; C:THO complex; IDA:UniProtKB; GO:0003723; F:RNA binding; IEA:UniProtKB-KW; GO:0031047; P:gene silencing by RNA; IMP:TAIR; GO:0006397; P:mRNA processing; IEA:UniProtKB-KW; GO:0051028; P:mRNA transport; IEA:UniProtKB-KW; GO:0010267; P:production of ta-siRNAs involved in RNA interference; IMP:TAIR; GO:0008380; P:RNA splicing;…
cluster11717	2	Transcription initiation factor TFIID subunit 10	GO:0005634; C:nucleus; IEA:UniProtKB-KW; GO:0006352; P:DNA-templated transcription, initiation; IEA:InterPro; GO:0006355; P:regulation of transcription, DNA-templated; IEA:UniProtKB-KW
cluster11764	2	Transcription initiation factor TFIID subunit 6b	GO:0005634; C:nucleus; IEA:UniProtKB-KW; GO:0006352; P:DNA-templated transcription, initiation; IEA:InterPro; GO:0051090; P:regulation of sequence-specific DNA binding transcription factor activity; IEA:InterPro
cluster11148	2	Transcriptional corepressor LEUNIG	GO:0005634; C:nucleus; IEA:UniProtKB-KW; GO:0030154; P:cell differentiation; IEA:UniProtKB-KW; GO:0009908; P:flower development; IEA:UniProtKB-KW; GO:0045892; P:negative regulation of transcription, DNA-templated; IDA:UniProtKB; GO:0006351; P:transcription, DNA-templated; IEA:UniProtKB-KW
cluster11542	2	Translation factor GUF1 homolog, mitochondrial {ECO:0000255|HAMAP-Rule:MF_03137}	GO:0005743; C:mitochondrial inner membrane; IEA:UniProtKB-KW; GO:0005759; C:mitochondrial matrix; IEA:UniProtKB-HAMAP; GO:0005525; F:GTP binding; IEA:UniProtKB-HAMAP; GO:0003924; F:GTPase activity; IEA:UniProtKB-HAMAP; GO:0043022; F:ribosome binding; IEA:UniProtKB-HAMAP; GO:0045727; P:positive regulation of translation; IEA:UniProtKB-HAMAP; GO:0006412; P:translation; IEA:UniProtKB-KW
cluster11339	2	Tropinone reductase 1	GO:0050356; F:tropine dehydrogenase activity; IEA:UniProtKB-EC; GO:0009710; P:tropane alkaloid biosynthetic process; IEA:UniProtKB-UniPathway
cluster11785	2	Tropinone reductase 1	GO:0050356; F:tropine dehydrogenase activity; IEA:UniProtKB-EC; GO:0009710; P:tropane alkaloid biosynthetic process; IEA:UniProtKB-UniPathway
cluster11462	2	U1 small nuclear ribonucleoprotein C-2 {ECO:0000255|HAMAP-Rule:MF_03153}	GO:0000243; C:commitment complex; IEA:UniProtKB-HAMAP; GO:0005685; C:U1 snRNP; IEA:UniProtKB-HAMAP; GO:0071004; C:U2-type prespliceosome; IEA:UniProtKB-HAMAP; GO:0003729; F:mRNA binding; IEA:UniProtKB-HAMAP; GO:0030619; F:U1 snRNA binding; IEA:UniProtKB-HAMAP; GO:0008270; F:zinc ion binding; IEA:UniProtKB-HAMAP; GO:0000395; P:mRNA 5'-splice site recognition; IEA:UniProtKB-HAMAP; GO:0000387; P:spl…
cluster11152	2	Ultraviolet-B receptor UVR8	GO:0000785; C:chromatin; IDA:TAIR; GO:0005829; C:cytosol; IDA:TAIR; GO:0005634; C:nucleus; IDA:TAIR; GO:0003682; F:chromatin binding; IDA:TAIR; GO:0005085; F:guanyl-nucleotide exchange factor activity; ISS:TAIR; GO:0009881; F:photoreceptor activity; IEA:UniProtKB-KW; GO:0042803; F:protein homodimerization activity; IDA:TAIR; GO:0009649; P:entrainment of circadian clock; IMP:TAIR; GO:0043547; P:po…
cluster11670	2	Vacuolar protein sorting-associated protein 35C	GO:0005794; C:Golgi apparatus; IEA:UniProtKB-KW; GO:0043231; C:intracellular membrane-bounded organelle; IDA:TAIR; GO:0016020; C:membrane; IDA:TAIR; GO:0005771; C:multivesicular body; IDA:TAIR; GO:0030904; C:retromer complex; IDA:TAIR; GO:0015031; P:protein transport; IEA:UniProtKB-KW; GO:0042147; P:retrograde transport, endosome to Golgi; IEA:InterPro
cluster264	4	N/A	N/A
cluster392	4	N/A	N/A
cluster557	4	N/A	N/A
cluster1834	3	N/A	N/A
cluster1837	3	N/A	N/A
cluster1841	3	N/A	N/A
cluster1844	3	N/A	N/A
cluster1845	3	N/A	N/A
cluster1846	3	N/A	N/A
cluster1847	3	N/A	N/A
cluster2898	3	N/A	N/A
cluster4666	3	N/A	N/A
cluster6183	3	N/A	N/A
cluster7930	3	N/A	N/A
cluster8373	3	N/A	N/A
cluster10444	2	N/A	N/A
cluster10631	2	N/A	N/A
cluster10633	2	N/A	N/A
cluster10636	2	N/A	N/A
cluster10637	2	N/A	N/A
cluster10644	2	N/A	N/A
cluster10645	2	N/A	N/A
cluster10646	2	N/A	N/A
cluster10648	2	N/A	N/A
cluster10651	2	N/A	N/A
cluster10652	2	N/A	N/A
cluster10653	2	N/A	N/A
cluster10655	2	N/A	N/A
cluster10657	2	N/A	N/A
cluster10661	2	N/A	N/A
cluster10665	2	N/A	N/A
cluster10666	2	N/A	N/A
cluster10667	2	N/A	N/A
cluster10668	2	N/A	N/A
cluster10669	2	N/A	N/A
cluster10671	2	N/A	N/A
cluster10672	2	N/A	N/A
cluster10674	2	N/A	N/A
cluster10675	2	N/A	N/A
cluster10676	2	N/A	N/A
cluster10677	2	N/A	N/A
cluster10679	2	N/A	N/A
cluster10680	2	N/A	N/A
cluster10681	2	N/A	N/A
cluster10682	2	N/A	N/A
cluster10683	2	N/A	N/A
cluster10685	2	N/A	N/A
cluster10686	2	N/A	N/A
cluster10689	2	N/A	N/A
cluster10690	2	N/A	N/A
cluster10695	2	N/A	N/A
cluster10697	2	N/A	N/A
cluster10698	2	N/A	N/A
cluster10700	2	N/A	N/A
cluster10702	2	N/A	N/A
cluster10703	2	N/A	N/A
cluster10704	2	N/A	N/A
cluster10705	2	N/A	N/A
cluster10706	2	N/A	N/A
cluster10707	2	N/A	N/A
cluster10708	2	N/A	N/A
cluster10709	2	N/A	N/A
cluster10713	2	N/A	N/A
cluster10715	2	N/A	N/A
cluster10717	2	N/A	N/A
cluster10718	2	N/A	N/A
cluster10719	2	N/A	N/A
cluster10721	2	N/A	N/A
cluster10723	2	N/A	N/A
cluster10724	2	N/A	N/A
cluster10726	2	N/A	N/A
cluster10727	2	N/A	N/A
cluster10728	2	N/A	N/A
cluster10730	2	N/A	N/A
cluster10731	2	N/A	N/A
cluster10732	2	N/A	N/A
cluster10733	2	N/A	N/A
cluster10735	2	N/A	N/A
cluster10736	2	N/A	N/A
cluster10737	2	N/A	N/A
cluster10741	2	N/A	N/A
cluster10742	2	N/A	N/A
cluster10743	2	N/A	N/A
cluster10747	2	N/A	N/A
cluster10750	2	N/A	N/A
cluster10751	2	N/A	N/A
cluster10753	2	N/A	N/A
cluster10756	2	N/A	N/A
cluster10758	2	N/A	N/A
cluster10761	2	N/A	N/A
cluster10763	2	N/A	N/A
cluster10764	2	N/A	N/A
cluster10766	2	N/A	N/A
cluster10767	2	N/A	N/A
cluster10768	2	N/A	N/A
cluster10770	2	N/A	N/A
cluster10772	2	N/A	N/A
cluster10773	2	N/A	N/A
cluster10774	2	N/A	N/A
cluster10775	2	N/A	N/A
cluster10776	2	N/A	N/A
cluster10781	2	N/A	N/A
cluster10782	2	N/A	N/A
cluster10784	2	N/A	N/A
cluster10787	2	N/A	N/A
cluster10791	2	N/A	N/A
cluster10794	2	N/A	N/A
cluster10795	2	N/A	N/A
cluster10796	2	N/A	N/A
cluster10798	2	N/A	N/A
cluster10800	2	N/A	N/A
cluster10801	2	N/A	N/A
cluster10802	2	N/A	N/A
cluster10803	2	N/A	N/A
cluster10806	2	N/A	N/A
cluster10810	2	N/A	N/A
cluster10811	2	N/A	N/A
cluster10813	2	N/A	N/A
cluster10818	2	N/A	N/A
cluster10819	2	N/A	N/A
cluster10820	2	N/A	N/A
cluster10821	2	N/A	N/A
cluster10829	2	N/A	N/A
cluster10830	2	N/A	N/A
cluster10832	2	N/A	N/A
cluster10833	2	N/A	N/A
cluster10835	2	N/A	N/A
cluster10836	2	N/A	N/A
cluster10839	2	N/A	N/A
cluster10846	2	N/A	N/A
cluster10848	2	N/A	N/A
cluster10849	2	N/A	N/A
cluster10850	2	N/A	N/A
cluster10851	2	N/A	N/A
cluster10853	2	N/A	N/A
cluster10854	2	N/A	N/A
cluster10855	2	N/A	N/A
cluster10860	2	N/A	N/A
cluster10861	2	N/A	N/A
cluster10862	2	N/A	N/A
cluster10864	2	N/A	N/A
cluster10866	2	N/A	N/A
cluster10867	2	N/A	N/A
cluster10870	2	N/A	N/A
cluster10871	2	N/A	N/A
cluster10873	2	N/A	N/A
cluster10874	2	N/A	N/A
cluster10877	2	N/A	N/A
cluster10883	2	N/A	N/A
cluster10884	2	N/A	N/A
cluster10885	2	N/A	N/A
cluster10889	2	N/A	N/A
cluster10891	2	N/A	N/A
cluster10893	2	N/A	N/A
cluster10894	2	N/A	N/A
cluster10896	2	N/A	N/A
cluster10898	2	N/A	N/A
cluster10907	2	N/A	N/A
cluster10908	2	N/A	N/A
cluster10910	2	N/A	N/A
cluster10911	2	N/A	N/A
cluster10915	2	N/A	N/A
cluster10922	2	N/A	N/A
cluster10924	2	N/A	N/A
cluster10925	2	N/A	N/A
cluster10926	2	N/A	N/A
cluster10927	2	N/A	N/A
cluster10928	2	N/A	N/A
cluster10930	2	N/A	N/A
cluster10933	2	N/A	N/A
cluster10938	2	N/A	N/A
cluster10941	2	N/A	N/A
cluster10942	2	N/A	N/A
cluster10943	2	N/A	N/A
cluster10944	2	N/A	N/A
cluster10946	2	N/A	N/A
cluster10948	2	N/A	N/A
cluster10950	2	N/A	N/A
cluster10951	2	N/A	N/A
cluster10952	2	N/A	N/A
cluster10955	2	N/A	N/A
cluster10957	2	N/A	N/A
cluster10961	2	N/A	N/A
cluster10964	2	N/A	N/A
cluster10965	2	N/A	N/A
cluster10966	2	N/A	N/A
cluster10968	2	N/A	N/A
cluster10970	2	N/A	N/A
cluster10971	2	N/A	N/A
cluster10975	2	N/A	N/A
cluster10976	2	N/A	N/A
cluster10977	2	N/A	N/A
cluster10978	2	N/A	N/A
cluster10979	2	N/A	N/A
cluster10980	2	N/A	N/A
cluster10981	2	N/A	N/A
cluster10982	2	N/A	N/A
cluster10983	2	N/A	N/A
cluster10986	2	N/A	N/A
cluster10993	2	N/A	N/A
cluster10994	2	N/A	N/A
cluster10995	2	N/A	N/A
cluster10997	2	N/A	N/A
cluster11003	2	N/A	N/A
cluster11007	2	N/A	N/A
cluster11008	2	N/A	N/A
cluster11010	2	N/A	N/A
cluster11011	2	N/A	N/A
cluster11012	2	N/A	N/A
cluster11014	2	N/A	N/A
cluster11015	2	N/A	N/A
cluster11016	2	N/A	N/A
cluster11019	2	N/A	N/A
cluster11021	2	N/A	N/A
cluster11022	2	N/A	N/A
cluster11023	2	N/A	N/A
cluster11024	2	N/A	N/A
cluster11025	2	N/A	N/A
cluster11026	2	N/A	N/A
cluster11032	2	N/A	N/A
cluster11035	2	N/A	N/A
cluster11036	2	N/A	N/A
cluster11037	2	N/A	N/A
cluster11039	2	N/A	N/A
cluster11040	2	N/A	N/A
cluster11041	2	N/A	N/A
cluster11043	2	N/A	N/A
cluster11044	2	N/A	N/A
cluster11049	2	N/A	N/A
cluster11052	2	N/A	N/A
cluster11053	2	N/A	N/A
cluster11054	2	N/A	N/A
cluster11055	2	N/A	N/A
cluster11057	2	N/A	N/A
cluster11059	2	N/A	N/A
cluster11060	2	N/A	N/A
cluster11061	2	N/A	N/A
cluster11062	2	N/A	N/A
cluster11064	2	N/A	N/A
cluster11065	2	N/A	N/A
cluster11067	2	N/A	N/A
cluster11068	2	N/A	N/A
cluster11069	2	N/A	N/A
cluster11070	2	N/A	N/A
cluster11075	2	N/A	N/A
cluster11076	2	N/A	N/A
cluster11078	2	N/A	N/A
cluster11080	2	N/A	N/A
cluster11082	2	N/A	N/A
cluster11083	2	N/A	N/A
cluster11086	2	N/A	N/A
cluster11087	2	N/A	N/A
cluster11089	2	N/A	N/A
cluster11092	2	N/A	N/A
cluster11093	2	N/A	N/A
cluster11094	2	N/A	N/A
cluster11097	2	N/A	N/A
cluster11099	2	N/A	N/A
cluster11102	2	N/A	N/A
cluster11106	2	N/A	N/A
cluster11107	2	N/A	N/A
cluster11108	2	N/A	N/A
cluster11109	2	N/A	N/A
cluster11111	2	N/A	N/A
cluster11113	2	N/A	N/A
cluster11117	2	N/A	N/A
cluster11122	2	N/A	N/A
cluster11123	2	N/A	N/A
cluster11127	2	N/A	N/A
cluster11130	2	N/A	N/A
cluster11136	2	N/A	N/A
cluster11140	2	N/A	N/A
cluster11141	2	N/A	N/A
cluster11142	2	N/A	N/A
cluster11144	2	N/A	N/A
cluster11145	2	N/A	N/A
cluster11150	2	N/A	N/A
cluster11151	2	N/A	N/A
cluster11153	2	N/A	N/A
cluster11159	2	N/A	N/A
cluster11161	2	N/A	N/A
cluster11162	2	N/A	N/A
cluster11163	2	N/A	N/A
cluster11164	2	N/A	N/A
cluster11167	2	N/A	N/A
cluster11168	2	N/A	N/A
cluster11171	2	N/A	N/A
cluster11173	2	N/A	N/A
cluster11176	2	N/A	N/A
cluster11180	2	N/A	N/A
cluster11181	2	N/A	N/A
cluster11182	2	N/A	N/A
cluster11183	2	N/A	N/A
cluster11184	2	N/A	N/A
cluster11185	2	N/A	N/A
cluster11187	2	N/A	N/A
cluster11189	2	N/A	N/A
cluster11190	2	N/A	N/A
cluster11191	2	N/A	N/A
cluster11192	2	N/A	N/A
cluster11194	2	N/A	N/A
cluster11196	2	N/A	N/A
cluster11201	2	N/A	N/A
cluster11204	2	N/A	N/A
cluster11206	2	N/A	N/A
cluster11207	2	N/A	N/A
cluster11208	2	N/A	N/A
cluster11211	2	N/A	N/A
cluster11214	2	N/A	N/A
cluster11216	2	N/A	N/A
cluster11217	2	N/A	N/A
cluster11219	2	N/A	N/A
cluster11220	2	N/A	N/A
cluster11221	2	N/A	N/A
cluster11222	2	N/A	N/A
cluster11223	2	N/A	N/A
cluster11224	2	N/A	N/A
cluster11226	2	N/A	N/A
cluster11227	2	N/A	N/A
cluster11228	2	N/A	N/A
cluster11229	2	N/A	N/A
cluster11230	2	N/A	N/A
cluster11231	2	N/A	N/A
cluster11232	2	N/A	N/A
cluster11234	2	N/A	N/A
cluster11240	2	N/A	N/A
cluster11242	2	N/A	N/A
cluster11244	2	N/A	N/A
cluster11247	2	N/A	N/A
cluster11248	2	N/A	N/A
cluster11249	2	N/A	N/A
cluster11254	2	N/A	N/A
cluster11255	2	N/A	N/A
cluster11257	2	N/A	N/A
cluster11258	2	N/A	N/A
cluster11261	2	N/A	N/A
cluster11262	2	N/A	N/A
cluster11263	2	N/A	N/A
cluster11265	2	N/A	N/A
cluster11266	2	N/A	N/A
cluster11267	2	N/A	N/A
cluster11269	2	N/A	N/A
cluster11270	2	N/A	N/A
cluster11272	2	N/A	N/A
cluster11276	2	N/A	N/A
cluster11278	2	N/A	N/A
cluster11279	2	N/A	N/A
cluster11280	2	N/A	N/A
cluster11281	2	N/A	N/A
cluster11288	2	N/A	N/A
cluster11290	2	N/A	N/A
cluster11291	2	N/A	N/A
cluster11292	2	N/A	N/A
cluster11294	2	N/A	N/A
cluster11295	2	N/A	N/A
cluster11296	2	N/A	N/A
cluster11298	2	N/A	N/A
cluster11299	2	N/A	N/A
cluster11301	2	N/A	N/A
cluster11304	2	N/A	N/A
cluster11305	2	N/A	N/A
cluster11306	2	N/A	N/A
cluster11307	2	N/A	N/A
cluster11308	2	N/A	N/A
cluster11309	2	N/A	N/A
cluster11311	2	N/A	N/A
cluster11314	2	N/A	N/A
cluster11315	2	N/A	N/A
cluster11316	2	N/A	N/A
cluster11317	2	N/A	N/A
cluster11323	2	N/A	N/A
cluster11334	2	N/A	N/A
cluster11335	2	N/A	N/A
cluster11337	2	N/A	N/A
cluster11338	2	N/A	N/A
cluster11341	2	N/A	N/A
cluster11343	2	N/A	N/A
cluster11344	2	N/A	N/A
cluster11346	2	N/A	N/A
cluster11350	2	N/A	N/A
cluster11353	2	N/A	N/A
cluster11354	2	N/A	N/A
cluster11355	2	N/A	N/A
cluster11358	2	N/A	N/A
cluster11359	2	N/A	N/A
cluster11363	2	N/A	N/A
cluster11365	2	N/A	N/A
cluster11370	2	N/A	N/A
cluster11371	2	N/A	N/A
cluster11372	2	N/A	N/A
cluster11376	2	N/A	N/A
cluster11377	2	N/A	N/A
cluster11379	2	N/A	N/A
cluster11380	2	N/A	N/A
cluster11383	2	N/A	N/A
cluster11384	2	N/A	N/A
cluster11388	2	N/A	N/A
cluster11392	2	N/A	N/A
cluster11397	2	N/A	N/A
cluster11398	2	N/A	N/A
cluster11403	2	N/A	N/A
cluster11404	2	N/A	N/A
cluster11406	2	N/A	N/A
cluster11408	2	N/A	N/A
cluster11409	2	N/A	N/A
cluster11411	2	N/A	N/A
cluster11412	2	N/A	N/A
cluster11413	2	N/A	N/A
cluster11416	2	N/A	N/A
cluster11417	2	N/A	N/A
cluster11418	2	N/A	N/A
cluster11419	2	N/A	N/A
cluster11420	2	N/A	N/A
cluster11422	2	N/A	N/A
cluster11423	2	N/A	N/A
cluster11425	2	N/A	N/A
cluster11428	2	N/A	N/A
cluster11436	2	N/A	N/A
cluster11439	2	N/A	N/A
cluster11442	2	N/A	N/A
cluster11443	2	N/A	N/A
cluster11444	2	N/A	N/A
cluster11449	2	N/A	N/A
cluster11450	2	N/A	N/A
cluster11454	2	N/A	N/A
cluster11455	2	N/A	N/A
cluster11456	2	N/A	N/A
cluster11458	2	N/A	N/A
cluster11463	2	N/A	N/A
cluster11465	2	N/A	N/A
cluster11470	2	N/A	N/A
cluster11473	2	N/A	N/A
cluster11474	2	N/A	N/A
cluster11476	2	N/A	N/A
cluster11479	2	N/A	N/A
cluster11480	2	N/A	N/A
cluster11482	2	N/A	N/A
cluster11485	2	N/A	N/A
cluster11488	2	N/A	N/A
cluster11489	2	N/A	N/A
cluster11491	2	N/A	N/A
cluster11494	2	N/A	N/A
cluster11495	2	N/A	N/A
cluster11496	2	N/A	N/A
cluster11497	2	N/A	N/A
cluster11501	2	N/A	N/A
cluster11502	2	N/A	N/A
cluster11508	2	N/A	N/A
cluster11519	2	N/A	N/A
cluster11521	2	N/A	N/A
cluster11523	2	N/A	N/A
cluster11524	2	N/A	N/A
cluster11525	2	N/A	N/A
cluster11526	2	N/A	N/A
cluster11527	2	N/A	N/A
cluster11529	2	N/A	N/A
cluster11530	2	N/A	N/A
cluster11531	2	N/A	N/A
cluster11532	2	N/A	N/A
cluster11534	2	N/A	N/A
cluster11535	2	N/A	N/A
cluster11540	2	N/A	N/A
cluster11543	2	N/A	N/A
cluster11546	2	N/A	N/A
cluster11548	2	N/A	N/A
cluster11549	2	N/A	N/A
cluster11555	2	N/A	N/A
cluster11558	2	N/A	N/A
cluster11560	2	N/A	N/A
cluster11567	2	N/A	N/A
cluster11568	2	N/A	N/A
cluster11569	2	N/A	N/A
cluster11574	2	N/A	N/A
cluster11575	2	N/A	N/A
cluster11577	2	N/A	N/A
cluster11578	2	N/A	N/A
cluster11579	2	N/A	N/A
cluster11580	2	N/A	N/A
cluster11581	2	N/A	N/A
cluster11582	2	N/A	N/A
cluster11587	2	N/A	N/A
cluster11588	2	N/A	N/A
cluster11589	2	N/A	N/A
cluster11591	2	N/A	N/A
cluster11595	2	N/A	N/A
cluster11597	2	N/A	N/A
cluster11604	2	N/A	N/A
cluster11605	2	N/A	N/A
cluster11607	2	N/A	N/A
cluster11608	2	N/A	N/A
cluster11611	2	N/A	N/A
cluster11613	2	N/A	N/A
cluster11614	2	N/A	N/A
cluster11615	2	N/A	N/A
cluster11617	2	N/A	N/A
cluster11618	2	N/A	N/A
cluster11619	2	N/A	N/A
cluster11620	2	N/A	N/A
cluster11622	2	N/A	N/A
cluster11623	2	N/A	N/A
cluster11626	2	N/A	N/A
cluster11630	2	N/A	N/A
cluster11632	2	N/A	N/A
cluster11634	2	N/A	N/A
cluster11643	2	N/A	N/A
cluster11644	2	N/A	N/A
cluster11645	2	N/A	N/A
cluster11646	2	N/A	N/A
cluster11647	2	N/A	N/A
cluster11648	2	N/A	N/A
cluster11650	2	N/A	N/A
cluster11652	2	N/A	N/A
cluster11655	2	N/A	N/A
cluster11658	2	N/A	N/A
cluster11662	2	N/A	N/A
cluster11664	2	N/A	N/A
cluster11665	2	N/A	N/A
cluster11668	2	N/A	N/A
cluster11669	2	N/A	N/A
cluster11671	2	N/A	N/A
cluster11672	2	N/A	N/A
cluster11674	2	N/A	N/A
cluster11675	2	N/A	N/A
cluster11676	2	N/A	N/A
cluster11678	2	N/A	N/A
cluster11679	2	N/A	N/A
cluster11680	2	N/A	N/A
cluster11683	2	N/A	N/A
cluster11688	2	N/A	N/A
cluster11690	2	N/A	N/A
cluster11691	2	N/A	N/A
cluster11694	2	N/A	N/A
cluster11695	2	N/A	N/A
cluster11700	2	N/A	N/A
cluster11707	2	N/A	N/A
cluster11710	2	N/A	N/A
cluster11711	2	N/A	N/A
cluster11716	2	N/A	N/A
cluster11719	2	N/A	N/A
cluster11723	2	N/A	N/A
cluster11724	2	N/A	N/A
cluster11726	2	N/A	N/A
cluster11727	2	N/A	N/A
cluster11728	2	N/A	N/A
cluster11729	2	N/A	N/A
cluster11730	2	N/A	N/A
cluster11732	2	N/A	N/A
cluster11736	2	N/A	N/A
cluster11739	2	N/A	N/A
cluster11740	2	N/A	N/A
cluster11743	2	N/A	N/A
cluster11745	2	N/A	N/A
cluster11746	2	N/A	N/A
cluster11748	2	N/A	N/A
cluster11750	2	N/A	N/A
cluster11753	2	N/A	N/A
cluster11754	2	N/A	N/A
cluster11755	2	N/A	N/A
cluster11756	2	N/A	N/A
cluster11757	2	N/A	N/A
cluster11762	2	N/A	N/A
cluster11765	2	N/A	N/A
cluster11767	2	N/A	N/A
cluster11770	2	N/A	N/A
cluster11775	2	N/A	N/A
cluster11777	2	N/A	N/A
cluster11782	2	N/A	N/A
cluster11786	2	N/A	N/A
cluster11788	2	N/A	N/A
cluster11789	2	N/A	N/A
cluster11793	2	N/A	N/A
cluster11794	2	N/A	N/A
cluster11795	2	N/A	N/A
cluster11796	2	N/A	N/A
cluster12503	2	N/A	N/A
cluster12504	2	N/A	N/A
cluster12505	2	N/A	N/A
cluster12506	2	N/A	N/A
cluster12507	2	N/A	N/A
cluster12509	2	N/A	N/A
cluster12510	2	N/A	N/A
cluster12511	2	N/A	N/A
cluster12512	2	N/A	N/A
cluster12514	2	N/A	N/A
cluster12515	2	N/A	N/A
cluster12516	2	N/A	N/A
cluster12518	2	N/A	N/A
cluster12519	2	N/A	N/A
cluster12521	2	N/A	N/A
cluster12523	2	N/A	N/A
cluster12524	2	N/A	N/A
cluster12526	2	N/A	N/A
cluster12527	2	N/A	N/A
cluster12528	2	N/A	N/A
cluster12529	2	N/A	N/A
cluster12530	2	N/A	N/A
cluster12531	2	N/A	N/A
cluster12532	2	N/A	N/A
cluster12533	2	N/A	N/A
cluster12534	2	N/A	N/A
cluster12535	2	N/A	N/A
cluster12536	2	N/A	N/A
cluster12537	2	N/A	N/A
cluster12538	2	N/A	N/A
cluster12540	2	N/A	N/A
cluster12541	2	N/A	N/A
cluster12543	2	N/A	N/A
cluster12545	2	N/A	N/A
cluster12546	2	N/A	N/A
cluster12547	2	N/A	N/A
cluster12549	2	N/A	N/A
cluster12551	2	N/A	N/A
cluster12552	2	N/A	N/A
cluster12553	2	N/A	N/A
cluster12554	2	N/A	N/A
cluster12555	2	N/A	N/A
cluster12557	2	N/A	N/A
cluster12558	2	N/A	N/A
cluster12559	2	N/A	N/A
cluster12560	2	N/A	N/A
cluster12561	2	N/A	N/A
cluster12562	2	N/A	N/A
cluster12564	2	N/A	N/A
cluster12565	2	N/A	N/A
cluster12566	2	N/A	N/A
cluster12567	2	N/A	N/A
cluster12568	2	N/A	N/A
cluster12569	2	N/A	N/A
cluster12570	2	N/A	N/A
cluster12571	2	N/A	N/A

## Sheet: AFTFM_10354cluster
AFTFM ID	Number of protein sequences in cluster	Swiss-Prot Hit	GO Annotation
cluster5820	3	(-)-isopiperitenol/(-)-carveol dehydrogenase, mitochondrial	GO:0005739; C:mitochondrion; IEA:UniProtKB-KW; GO:0018459; F:carveol dehydrogenase activity; IDA:UniProtKB; GO:0018458; F:isopiperitenol dehydrogenase activity; IDA:UniProtKB; GO:0000166; F:nucleotide binding; IDA:UniProtKB; GO:0031525; P:menthol biosynthetic process; IDA:UniProtKB
cluster7075	3	(-)-isopiperitenone reductase	GO:0005737; C:cytoplasm; IEA:UniProtKB-KW; GO:0052581; F:(-)-isopiperitenone reductase activity; IDA:UniProtKB; GO:0070402; F:NADPH binding; IDA:UniProtKB; GO:0031525; P:menthol biosynthetic process; IDA:UniProtKB; GO:0042214; P:terpene metabolic process; IDA:UniProtKB
cluster299	4	(+)-neomenthol dehydrogenase	GO:0047501; F:(+)-neomenthol dehydrogenase activity; IEA:UniProtKB-EC; GO:0006952; P:defense response; IEA:UniProtKB-KW
cluster628	3	(+)-neomenthol dehydrogenase	GO:0047501; F:(+)-neomenthol dehydrogenase activity; IEA:UniProtKB-EC; GO:0006952; P:defense response; IEA:UniProtKB-KW
cluster5480	3	(+)-neomenthol dehydrogenase	GO:0047501; F:(+)-neomenthol dehydrogenase activity; IEA:UniProtKB-EC; GO:0006952; P:defense response; IEA:UniProtKB-KW
cluster6433	3	(+)-neomenthol dehydrogenase	GO:0047501; F:(+)-neomenthol dehydrogenase activity; IEA:UniProtKB-EC; GO:0006952; P:defense response; IEA:UniProtKB-KW
cluster9272	3	(+)-neomenthol dehydrogenase	GO:0047501; F:(+)-neomenthol dehydrogenase activity; IEA:UniProtKB-EC; GO:0006952; P:defense response; IEA:UniProtKB-KW
cluster8254	3	(DL)-glycerol-3-phosphatase 2	GO:0005739; C:mitochondrion; IDA:TAIR; GO:0000121; F:glycerol-1-phosphatase activity; IEA:UniProtKB-EC; GO:0043136; F:glycerol-3-phosphatase activity; IDA:UniProtKB; GO:0046872; F:metal ion binding; IEA:UniProtKB-KW; GO:0016311; P:dephosphorylation; IDA:UniProtKB; GO:0006114; P:glycerol biosynthetic process; IMP:UniProtKB
cluster1280	3	(R)-mandelonitrile lyase 1	GO:0008812; F:choline dehydrogenase activity; IEA:InterPro; GO:0050660; F:flavin adenine dinucleotide binding; IEA:InterPro; GO:0046593; F:mandelonitrile lyase activity; IEA:UniProtKB-EC; GO:0006066; P:alcohol metabolic process; IEA:InterPro
cluster2063	3	(R)-mandelonitrile lyase 1	GO:0005773; C:vacuole; IEA:UniProtKB-KW; GO:0008812; F:choline dehydrogenase activity; IEA:InterPro; GO:0050660; F:flavin adenine dinucleotide binding; IEA:InterPro; GO:0046593; F:mandelonitrile lyase activity; IEA:UniProtKB-EC; GO:0006066; P:alcohol metabolic process; IEA:InterPro
cluster5133	3	(R)-mandelonitrile lyase 1	GO:0008812; F:choline dehydrogenase activity; IEA:InterPro; GO:0050660; F:flavin adenine dinucleotide binding; IEA:InterPro; GO:0046593; F:mandelonitrile lyase activity; IEA:UniProtKB-EC; GO:0006066; P:alcohol metabolic process; IEA:InterPro
cluster6785	3	(R)-mandelonitrile lyase 1	GO:0008812; F:choline dehydrogenase activity; IEA:InterPro; GO:0050660; F:flavin adenine dinucleotide binding; IEA:InterPro; GO:0046593; F:mandelonitrile lyase activity; IEA:UniProtKB-EC; GO:0006066; P:alcohol metabolic process; IEA:InterPro
cluster9089	3	(R)-mandelonitrile lyase 1	GO:0008812; F:choline dehydrogenase activity; IEA:InterPro; GO:0050660; F:flavin adenine dinucleotide binding; IEA:InterPro; GO:0046593; F:mandelonitrile lyase activity; IEA:UniProtKB-EC; GO:0006066; P:alcohol metabolic process; IEA:InterPro
cluster7306	3	(R)-mandelonitrile lyase 2	GO:0008812; F:choline dehydrogenase activity; IEA:InterPro; GO:0050660; F:flavin adenine dinucleotide binding; IDA:UniProtKB; GO:0046593; F:mandelonitrile lyase activity; TAS:UniProtKB; GO:0006066; P:alcohol metabolic process; IEA:InterPro; GO:0050898; P:nitrile metabolic process; TAS:UniProtKB
cluster8847	3	(R)-mandelonitrile lyase 2	GO:0005773; C:vacuole; IEA:UniProtKB-KW; GO:0008812; F:choline dehydrogenase activity; IEA:InterPro; GO:0050660; F:flavin adenine dinucleotide binding; IEA:InterPro; GO:0046593; F:mandelonitrile lyase activity; IEA:UniProtKB-EC; GO:0006066; P:alcohol metabolic process; IEA:InterPro
cluster1239	3	(R)-mandelonitrile lyase 4	GO:0005773; C:vacuole; IEA:UniProtKB-KW; GO:0008812; F:choline dehydrogenase activity; IEA:InterPro; GO:0050660; F:flavin adenine dinucleotide binding; IEA:InterPro; GO:0046593; F:mandelonitrile lyase activity; IEA:UniProtKB-EC; GO:0006066; P:alcohol metabolic process; IEA:InterPro
cluster1945	3	(R)-mandelonitrile lyase 4	GO:0005773; C:vacuole; IEA:UniProtKB-KW; GO:0008812; F:choline dehydrogenase activity; IEA:InterPro; GO:0050660; F:flavin adenine dinucleotide binding; IEA:InterPro; GO:0046593; F:mandelonitrile lyase activity; IEA:UniProtKB-EC; GO:0006066; P:alcohol metabolic process; IEA:InterPro
cluster3049	3	(R)-mandelonitrile lyase 4	GO:0005773; C:vacuole; IEA:UniProtKB-KW; GO:0008812; F:choline dehydrogenase activity; IEA:InterPro; GO:0050660; F:flavin adenine dinucleotide binding; IEA:InterPro; GO:0046593; F:mandelonitrile lyase activity; IEA:UniProtKB-EC; GO:0006066; P:alcohol metabolic process; IEA:InterPro
cluster5520	3	(R)-mandelonitrile lyase 4	GO:0005773; C:vacuole; IEA:UniProtKB-KW; GO:0008812; F:choline dehydrogenase activity; IEA:InterPro; GO:0050660; F:flavin adenine dinucleotide binding; IEA:InterPro; GO:0046593; F:mandelonitrile lyase activity; IEA:UniProtKB-EC; GO:0006066; P:alcohol metabolic process; IEA:InterPro
cluster6448	3	(R)-mandelonitrile lyase 4	GO:0005773; C:vacuole; IEA:UniProtKB-KW; GO:0008812; F:choline dehydrogenase activity; IEA:InterPro; GO:0050660; F:flavin adenine dinucleotide binding; IEA:InterPro; GO:0046593; F:mandelonitrile lyase activity; IEA:UniProtKB-EC; GO:0006066; P:alcohol metabolic process; IEA:InterPro
cluster1706	3	[Pyruvate dehydrogenase (acetyl-transferring)] kinase, mitochondrial	GO:0005739; C:mitochondrion; NAS:TAIR; GO:0005524; F:ATP binding; IDA:TAIR; GO:0009927; F:histidine phosphotransfer kinase activity; IDA:TAIR; GO:0042803; F:protein homodimerization activity; IPI:UniProtKB; GO:0004674; F:protein serine/threonine kinase activity; IEA:UniProtKB-KW; GO:0004740; F:pyruvate dehydrogenase (acetyl-transferring) kinase activity; IEA:UniProtKB-EC; GO:0046777; P:protein au…
cluster8019	3	1,4-alpha-glucan-branching enzyme	GO:0009501; C:amyloplast; IEA:UniProtKB-KW; GO:0009507; C:chloroplast; IEA:UniProtKB-KW; GO:0003844; F:1,4-alpha-glucan branching enzyme activity; IEA:UniProtKB-EC; GO:0043169; F:cation binding; IEA:InterPro; GO:0004553; F:hydrolase activity, hydrolyzing O-glycosyl compounds; IEA:InterPro; GO:0005978; P:glycogen biosynthetic process; IEA:InterPro; GO:0019252; P:starch biosynthetic process; IEA:Un…
cluster10120	3	1,4-alpha-glucan-branching enzyme	GO:0009501; C:amyloplast; IEA:UniProtKB-KW; GO:0009507; C:chloroplast; IEA:UniProtKB-KW; GO:0003844; F:1,4-alpha-glucan branching enzyme activity; IEA:UniProtKB-EC; GO:0043169; F:cation binding; IEA:InterPro; GO:0004553; F:hydrolase activity, hydrolyzing O-glycosyl compounds; IEA:InterPro; GO:0005978; P:glycogen biosynthetic process; IEA:InterPro; GO:0019252; P:starch biosynthetic process; IEA:Un…
cluster7029	3	1,4-alpha-glucan-branching enzyme 1, chloroplastic/amyloplastic	GO:0009501; C:amyloplast; IEA:UniProtKB-KW; GO:0009507; C:chloroplast; IEA:UniProtKB-KW; GO:0003844; F:1,4-alpha-glucan branching enzyme activity; IEA:UniProtKB-EC; GO:0043169; F:cation binding; IEA:InterPro; GO:0004553; F:hydrolase activity, hydrolyzing O-glycosyl compounds; IEA:InterPro; GO:0005978; P:glycogen biosynthetic process; IEA:InterPro; GO:0019252; P:starch biosynthetic process; IEA:Un…
cluster5401	3	1,4-alpha-glucan-branching enzyme 3, chloroplastic/amyloplastic	GO:0009501; C:amyloplast; IEA:UniProtKB-KW; GO:0009507; C:chloroplast; IDA:TAIR; GO:0009536; C:plastid; IDA:TAIR; GO:0003844; F:1,4-alpha-glucan branching enzyme activity; IEA:UniProtKB-EC; GO:0043169; F:cation binding; IEA:InterPro; GO:0005975; P:carbohydrate metabolic process; IMP:TAIR; GO:0009791; P:post-embryonic development; IMP:TAIR; GO:0019252; P:starch biosynthetic process; IEA:UniProtKB-…
cluster9663	3	1,4-alpha-glucan-branching enzyme 3, chloroplastic/amyloplastic	GO:0009501; C:amyloplast; IEA:UniProtKB-KW; GO:0009507; C:chloroplast; IDA:TAIR; GO:0009536; C:plastid; IDA:TAIR; GO:0003844; F:1,4-alpha-glucan branching enzyme activity; IEA:UniProtKB-EC; GO:0043169; F:cation binding; IEA:InterPro; GO:0005975; P:carbohydrate metabolic process; IMP:TAIR; GO:0009791; P:post-embryonic development; IMP:TAIR; GO:0019252; P:starch biosynthetic process; IEA:UniProtKB-…
cluster2715	3	1,4-dihydroxy-2-naphthoyl-CoA synthase, peroxisomal	GO:0005777; C:peroxisome; IDA:UniProtKB; GO:0008935; F:1,4-dihydroxy-2-naphthoyl-CoA synthase activity; TAS:UniProtKB; GO:0016853; F:isomerase activity; IEA:UniProtKB-KW; GO:0009234; P:menaquinone biosynthetic process; IEA:InterPro; GO:0042372; P:phylloquinone biosynthetic process; TAS:UniProtKB
cluster4638	3	11-beta-hydroxysteroid dehydrogenase-like 2	GO:0016021; C:integral component of membrane; IEA:UniProtKB-KW; GO:0016491; F:oxidoreductase activity; IEA:UniProtKB-KW; GO:0006694; P:steroid biosynthetic process; IEA:UniProtKB-KW
cluster5510	3	11-beta-hydroxysteroid dehydrogenase-like 2	GO:0016021; C:integral component of membrane; IEA:UniProtKB-KW; GO:0016491; F:oxidoreductase activity; IEA:UniProtKB-KW; GO:0006694; P:steroid biosynthetic process; IEA:UniProtKB-KW
cluster2174	3	11-beta-hydroxysteroid dehydrogenase-like 4B	GO:0016021; C:integral component of membrane; IEA:UniProtKB-KW; GO:0016491; F:oxidoreductase activity; IEA:UniProtKB-KW; GO:0006694; P:steroid biosynthetic process; IEA:UniProtKB-KW
cluster9013	3	11-beta-hydroxysteroid dehydrogenase-like 5	GO:0016021; C:integral component of membrane; IEA:UniProtKB-KW; GO:0016491; F:oxidoreductase activity; IEA:UniProtKB-KW; GO:0006694; P:steroid biosynthetic process; IEA:UniProtKB-KW
cluster3805	3	11-beta-hydroxysteroid dehydrogenase-like 6	GO:0016021; C:integral component of membrane; IEA:UniProtKB-KW; GO:0016491; F:oxidoreductase activity; IEA:UniProtKB-KW; GO:0006694; P:steroid biosynthetic process; IEA:UniProtKB-KW
cluster4510	3	11-beta-hydroxysteroid dehydrogenase-like 6	GO:0016021; C:integral component of membrane; IEA:UniProtKB-KW; GO:0016491; F:oxidoreductase activity; IEA:UniProtKB-KW; GO:0006694; P:steroid biosynthetic process; IEA:UniProtKB-KW
cluster506	4	11S globulin seed storage protein G3	GO:0045735; F:nutrient reservoir activity; IEA:UniProtKB-KW
cluster3502	3	11S globulin seed storage protein G3	GO:0045735; F:nutrient reservoir activity; IEA:UniProtKB-KW
cluster6634	3	11S globulin seed storage protein G3	GO:0045735; F:nutrient reservoir activity; IEA:UniProtKB-KW
cluster2849	3	125 kDa kinesin-related protein	GO:0005737; C:cytoplasm; IEA:UniProtKB-KW; GO:0005871; C:kinesin complex; IEA:InterPro; GO:0005874; C:microtubule; IEA:UniProtKB-KW; GO:0005524; F:ATP binding; IEA:UniProtKB-KW; GO:0003777; F:microtubule motor activity; IEA:InterPro; GO:0007018; P:microtubule-based movement; IEA:InterPro
cluster3958	3	14 kDa zinc-binding protein	GO:0003824; F:catalytic activity; IEA:InterPro
cluster8765	3	14-3-3-like protein GF14-F	GO:0005737; C:cytoplasm; ISS:Gramene; GO:0005634; C:nucleus; ISS:Gramene; GO:0004623; F:phospholipase A2 activity; ISS:Gramene; GO:0008426; F:protein kinase C inhibitor activity; IDA:Gramene; GO:0006588; P:activation of tryptophan 5-monooxygenase activity; ISS:Gramene; GO:0000077; P:DNA damage checkpoint; ISS:Gramene; GO:0071901; P:negative regulation of protein serine/threonine kinase activity; …
cluster1484	3	15-cis-phytoene desaturase, chloroplastic/chromoplastic	GO:0009507; C:chloroplast; IEA:UniProtKB-KW; GO:0009509; C:chromoplast; IEA:UniProtKB-KW; GO:0016705; F:oxidoreductase activity, acting on paired donors, with incorporation or reduction of molecular oxygen; IEA:InterPro; GO:0016117; P:carotenoid biosynthetic process; IEA:UniProtKB-KW
cluster6072	3	18.1 kDa class I heat shock protein	GO:0005737; C:cytoplasm; IEA:UniProtKB-KW; GO:0006950; P:response to stress; IEA:UniProtKB-KW
cluster6541	3	18.1 kDa class I heat shock protein	GO:0005737; C:cytoplasm; IEA:UniProtKB-KW; GO:0006950; P:response to stress; IEA:UniProtKB-KW
cluster3653	3	187-kDa microtubule-associated protein AIR9	GO:0055028; C:cortical microtubule; IDA:UniProtKB; GO:0009524; C:phragmoplast; IDA:UniProtKB; GO:0009574; C:preprophase band; IDA:UniProtKB; GO:0007067; P:mitotic nuclear division; IEA:UniProtKB-KW
cluster4437	3	1-acyl-sn-glycerol-3-phosphate acyltransferase 1, chloroplastic	GO:0009507; C:chloroplast; IEA:UniProtKB-KW; GO:0016021; C:integral component of membrane; IEA:UniProtKB-KW; GO:0003841; F:1-acylglycerol-3-phosphate O-acyltransferase activity; IEA:UniProtKB-EC; GO:0016024; P:CDP-diacylglycerol biosynthetic process; IEA:UniProtKB-UniPathway
cluster8853	3	1-aminocyclopropane-1-carboxylate oxidase	GO:0009815; F:1-aminocyclopropane-1-carboxylate oxidase activity; IEA:UniProtKB-EC; GO:0031418; F:L-ascorbic acid binding; IEA:UniProtKB-KW; GO:0046872; F:metal ion binding; IEA:UniProtKB-KW; GO:0016706; F:oxidoreductase activity, acting on paired donors, with incorporation or reduction of molecular oxygen, 2-oxoglutarate as one donor, and incorporation of one atom each of oxygen into both donors…
cluster2029	3	1-aminocyclopropane-1-carboxylate synthase	GO:0016847; F:1-aminocyclopropane-1-carboxylate synthase activity; IEA:UniProtKB-EC; GO:0030170; F:pyridoxal phosphate binding; IEA:InterPro; GO:0009693; P:ethylene biosynthetic process; IEA:UniProtKB-UniPathway; GO:0009835; P:fruit ripening; IEA:UniProtKB-KW
cluster3380	3	1-aminocyclopropane-1-carboxylate synthase	GO:0016847; F:1-aminocyclopropane-1-carboxylate synthase activity; IEA:UniProtKB-EC; GO:0030170; F:pyridoxal phosphate binding; IEA:InterPro; GO:0009693; P:ethylene biosynthetic process; IEA:UniProtKB-UniPathway; GO:0009835; P:fruit ripening; IEA:UniProtKB-KW
cluster2179	3	1-Cys peroxiredoxin PER1	GO:0005737; C:cytoplasm; IEA:UniProtKB-KW; GO:0005634; C:nucleus; IEA:UniProtKB-KW; GO:0008379; F:thioredoxin peroxidase activity; ISS:TAIR; GO:0010231; P:maintenance of seed dormancy; TAS:TAIR; GO:0009269; P:response to desiccation; TAS:TAIR
cluster5377	3	1-deoxy-D-xylulose-5-phosphate synthase, chloroplastic	GO:0009507; C:chloroplast; IDA:TAIR; GO:0008661; F:1-deoxy-D-xylulose-5-phosphate synthase activity; IDA:TAIR; GO:0046872; F:metal ion binding; IEA:UniProtKB-KW; GO:0052865; P:1-deoxy-D-xylulose 5-phosphate biosynthetic process; IEA:UniProtKB-UniPathway; GO:0015995; P:chlorophyll biosynthetic process; IMP:TAIR; GO:0019288; P:isopentenyl diphosphate biosynthetic process, methylerythritol 4-phospha…
cluster4577	3	1-phosphatidylinositol-3-phosphate 5-kinase FAB1A	GO:0005768; C:endosome; IDA:TAIR; GO:0016020; C:membrane; IEA:UniProtKB-KW; GO:0000285; F:1-phosphatidylinositol-3-phosphate 5-kinase activity; IGI:TAIR; GO:0005524; F:ATP binding; IEA:UniProtKB-KW; GO:0046872; F:metal ion binding; IEA:UniProtKB-KW; GO:0044267; P:cellular protein metabolic process; IEA:InterPro; GO:0010256; P:endomembrane system organization; IGI:TAIR; GO:0046854; P:phosphatidyli…
cluster6463	3	1-phosphatidylinositol-3-phosphate 5-kinase FAB1A	GO:0005768; C:endosome; IDA:TAIR; GO:0016020; C:membrane; IEA:UniProtKB-KW; GO:0000285; F:1-phosphatidylinositol-3-phosphate 5-kinase activity; IGI:TAIR; GO:0005524; F:ATP binding; IEA:UniProtKB-KW; GO:0046872; F:metal ion binding; IEA:UniProtKB-KW; GO:0044267; P:cellular protein metabolic process; IEA:InterPro; GO:0010256; P:endomembrane system organization; IGI:TAIR; GO:0046854; P:phosphatidyli…
cluster6154	3	20 kDa chaperonin, chloroplastic	GO:0048046; C:apoplast; IDA:TAIR; GO:0009507; C:chloroplast; IDA:TAIR; GO:0009941; C:chloroplast envelope; IDA:TAIR; GO:0009570; C:chloroplast stroma; IDA:TAIR; GO:0009535; C:chloroplast thylakoid membrane; IDA:TAIR; GO:0005739; C:mitochondrion; IDA:TAIR; GO:0009536; C:plastid; IDA:TAIR; GO:0009579; C:thylakoid; IDA:TAIR; GO:0005524; F:ATP binding; IEA:InterPro; GO:0005507; F:copper ion binding; …
cluster5111	3	23.6 kDa heat shock protein, mitochondrial	GO:0005739; C:mitochondrion; IEA:UniProtKB-KW; GO:0046686; P:response to cadmium ion; IEP:TAIR; GO:0006950; P:response to stress; IEA:UniProtKB-KW
cluster1429	3	26S protease regulatory subunit 4 homolog	GO:0005737; C:cytoplasm; IEA:UniProtKB-KW; GO:0005634; C:nucleus; IEA:UniProtKB-KW; GO:0000502; C:proteasome complex; IEA:UniProtKB-KW; GO:0005524; F:ATP binding; IEA:UniProtKB-KW; GO:0016787; F:hydrolase activity; IEA:InterPro; GO:0030163; P:protein catabolic process; IEA:InterPro
cluster8763	3	26S protease regulatory subunit 4 homolog	GO:0005737; C:cytoplasm; IEA:UniProtKB-KW; GO:0005634; C:nucleus; IEA:UniProtKB-KW; GO:0000502; C:proteasome complex; IEA:UniProtKB-KW; GO:0005524; F:ATP binding; IEA:UniProtKB-KW; GO:0016787; F:hydrolase activity; IEA:InterPro; GO:0030163; P:protein catabolic process; IEA:InterPro
cluster6646	3	26S protease regulatory subunit 6A homolog B	GO:0005737; C:cytoplasm; IEA:UniProtKB-KW; GO:0016020; C:membrane; IDA:TAIR; GO:0005634; C:nucleus; IEA:UniProtKB-KW; GO:0005886; C:plasma membrane; IDA:TAIR; GO:0000502; C:proteasome complex; IDA:TAIR; GO:0005524; F:ATP binding; IEA:UniProtKB-KW; GO:0016787; F:hydrolase activity; IEA:InterPro; GO:0009553; P:embryo sac development; IGI:TAIR; GO:0010255; P:glucose mediated signaling pathway; IMP:T…
cluster2778	3	26S protease regulatory subunit 7 homolog A	GO:0005829; C:cytosol; IDA:TAIR; GO:0005634; C:nucleus; TAS:TAIR; GO:0005886; C:plasma membrane; IDA:TAIR; GO:0000502; C:proteasome complex; IDA:TAIR; GO:0005524; F:ATP binding; IEA:UniProtKB-KW; GO:0016787; F:hydrolase activity; IEA:InterPro; GO:0030163; P:protein catabolic process; IEA:InterPro
cluster6260	3	26S proteasome non-ATPase regulatory subunit 11 homolog	GO:0005829; C:cytosol; IDA:TAIR; GO:0005634; C:nucleus; TAS:TAIR; GO:0009506; C:plasmodesma; IDA:TAIR; GO:0000502; C:proteasome complex; IDA:TAIR; GO:0030163; P:protein catabolic process; TAS:TAIR; GO:0046686; P:response to cadmium ion; IEP:TAIR
cluster6759	3	26S proteasome non-ATPase regulatory subunit 12 homolog A	GO:0005737; C:cytoplasm; IEA:UniProtKB-KW; GO:0005634; C:nucleus; IEA:UniProtKB-KW; GO:0000502; C:proteasome complex; IEA:UniProtKB-KW
cluster5698	3	26S proteasome non-ATPase regulatory subunit 13 homolog B	GO:0005829; C:cytosol; IDA:TAIR; GO:0005634; C:nucleus; TAS:TAIR; GO:0000502; C:proteasome complex; IDA:TAIR; GO:0030163; P:protein catabolic process; TAS:TAIR
cluster6772	3	26S proteasome non-ATPase regulatory subunit 2 homolog B	GO:0000502; C:proteasome complex; IDA:TAIR; GO:0008540; C:proteasome regulatory particle, base subcomplex; TAS:TAIR; GO:0030234; F:enzyme regulator activity; IEA:InterPro; GO:0030163; P:protein catabolic process; TAS:TAIR; GO:0042176; P:regulation of protein catabolic process; IEA:InterPro
cluster3836	3	26S proteasome non-ATPase regulatory subunit 3 homolog B	GO:0005829; C:cytosol; IDA:TAIR; GO:0016020; C:membrane; IDA:TAIR; GO:0005886; C:plasma membrane; IDA:TAIR; GO:0000502; C:proteasome complex; IDA:TAIR; GO:0030234; F:enzyme regulator activity; IEA:InterPro; GO:0030163; P:protein catabolic process; TAS:TAIR; GO:0042176; P:regulation of protein catabolic process; IEA:InterPro
cluster989	3	26S proteasome non-ATPase regulatory subunit 4 homolog	GO:0005829; C:cytosol; IDA:TAIR; GO:0016020; C:membrane; IDA:TAIR; GO:0005634; C:nucleus; TAS:TAIR; GO:0000502; C:proteasome complex; IDA:TAIR; GO:0008540; C:proteasome regulatory particle, base subcomplex; IEA:InterPro; GO:0001653; F:peptide receptor activity; IDA:TAIR; GO:0031593; F:polyubiquitin binding; IDA:UniProtKB; GO:0006974; P:cellular response to DNA damage stimulus; IMP:TAIR; GO:004836…
cluster9248	3	26S proteasome non-ATPase regulatory subunit 6	GO:0000502; C:proteasome complex; IEA:UniProtKB-KW
cluster3156	3	26S proteasome non-ATPase regulatory subunit 7 homolog A	GO:0005829; C:cytosol; IDA:TAIR; GO:0000502; C:proteasome complex; IDA:TAIR; GO:0045087; P:innate immune response; IMP:UniProtKB; GO:0009965; P:leaf morphogenesis; IMP:TAIR
cluster5154	3	26S proteasome non-ATPase regulatory subunit 7 homolog B	GO:0005634; C:nucleus; TAS:TAIR; GO:0000502; C:proteasome complex; IDA:TAIR; GO:0009793; P:embryo development ending in seed dormancy; IMP:TAIR; GO:0030163; P:protein catabolic process; TAS:TAIR
cluster7907	3	26S proteasome regulatory subunit RPN13	GO:0005737; C:cytoplasm; IEA:InterPro; GO:0005634; C:nucleus; IEA:InterPro; GO:0000502; C:proteasome complex; IEA:UniProtKB-KW
cluster5881	3	28 kDa inner dynein arm light chain, axonemal	GO:0005737; C:cytoplasm; IEA:UniProtKB-KW; GO:0030286; C:dynein complex; IEA:UniProtKB-KW; GO:0031514; C:motile cilium; IEA:UniProtKB-KW; GO:0003774; F:motor activity; IEA:UniProtKB-KW; GO:0030030; P:cell projection organization; IEA:UniProtKB-KW
cluster7662	3	2-hydroxyisoflavanone synthase	GO:0005783; C:endoplasmic reticulum; IEA:UniProtKB-KW; GO:0016021; C:integral component of membrane; IEA:UniProtKB-KW; GO:0043231; C:intracellular membrane-bounded organelle; IDA:UniProtKB; GO:0033770; F:2-hydroxyisoflavanone synthase activity; IDA:UniProtKB; GO:0020037; F:heme binding; IEA:InterPro; GO:0005506; F:iron ion binding; IEA:InterPro; GO:0009717; P:isoflavonoid biosynthetic process; ID…
cluster4069	3	2-methoxy-6-polyprenyl-1,4-benzoquinol methylase, mitochondrial	GO:0005739; C:mitochondrion; IEA:UniProtKB-KW; GO:0008168; F:methyltransferase activity; IEA:UniProtKB-KW; GO:0006744; P:ubiquinone biosynthetic process; IEA:UniProtKB-UniPathway
cluster6331	3	2-oxoisovalerate dehydrogenase subunit alpha 2, mitochondrial	GO:0005739; C:mitochondrion; IDA:TAIR; GO:0003863; F:3-methyl-2-oxobutanoate dehydrogenase (2-methylpropanoyl-transferring) activity; IEA:UniProtKB-EC; GO:0046872; F:metal ion binding; IEA:UniProtKB-KW
cluster6929	3	3'(2'),5'-bisphosphate nucleotidase	GO:0008441; F:3'(2'),5'-bisphosphate nucleotidase activity; IEA:UniProtKB-EC; GO:0046872; F:metal ion binding; IEA:UniProtKB-KW; GO:0046854; P:phosphatidylinositol phosphorylation; IEA:InterPro; GO:0006790; P:sulfur compound metabolic process; IEA:InterPro
cluster9519	3	30S ribosomal protein S11, chloroplastic {ECO:0000255|HAMAP-Rule:MF_01310}	GO:0009507; C:chloroplast; IEA:UniProtKB-HAMAP; GO:0005840; C:ribosome; IEA:UniProtKB-KW; GO:0019843; F:rRNA binding; IEA:UniProtKB-HAMAP; GO:0003735; F:structural constituent of ribosome; IEA:InterPro; GO:0006412; P:translation; IEA:UniProtKB-HAMAP
cluster9693	3	30S ribosomal protein S18, chloroplastic {ECO:0000255|HAMAP-Rule:MF_00270}	GO:0009507; C:chloroplast; IEA:UniProtKB-HAMAP; GO:0005840; C:ribosome; IEA:UniProtKB-KW; GO:0019843; F:rRNA binding; IEA:UniProtKB-HAMAP; GO:0003735; F:structural constituent of ribosome; IEA:InterPro; GO:0006412; P:translation; IEA:UniProtKB-HAMAP
cluster630	3	30S ribosomal protein S2, chloroplastic	GO:0009507; C:chloroplast; IEA:UniProtKB-KW; GO:0015935; C:small ribosomal subunit; IEA:InterPro; GO:0003735; F:structural constituent of ribosome; IEA:InterPro; GO:0006412; P:translation; IEA:InterPro
cluster8495	3	30S ribosomal protein S3, chloroplastic	GO:0009507; C:chloroplast; IEA:UniProtKB-HAMAP; GO:0015935; C:small ribosomal subunit; IEA:InterPro; GO:0019843; F:rRNA binding; IEA:UniProtKB-HAMAP; GO:0003735; F:structural constituent of ribosome; IEA:InterPro; GO:0006412; P:translation; IEA:UniProtKB-HAMAP
cluster9829	3	30S ribosomal protein S4, chloroplastic	GO:0009507; C:chloroplast; IEA:UniProtKB-HAMAP; GO:0015935; C:small ribosomal subunit; IEA:InterPro; GO:0019843; F:rRNA binding; IEA:UniProtKB-HAMAP; GO:0003735; F:structural constituent of ribosome; IEA:InterPro; GO:0006412; P:translation; IEA:UniProtKB-HAMAP
cluster10391	3	30S ribosomal protein S5, chloroplastic	GO:0009507; C:chloroplast; IEA:UniProtKB-HAMAP; GO:0015935; C:small ribosomal subunit; IEA:InterPro; GO:0019843; F:rRNA binding; IEA:UniProtKB-HAMAP; GO:0003735; F:structural constituent of ribosome; IEA:UniProtKB-HAMAP; GO:0006412; P:translation; IEA:UniProtKB-HAMAP
cluster2513	3	30S ribosomal protein S7, chloroplastic	GO:0009507; C:chloroplast; IEA:UniProtKB-HAMAP; GO:0015935; C:small ribosomal subunit; IEA:InterPro; GO:0019843; F:rRNA binding; IEA:UniProtKB-HAMAP; GO:0003735; F:structural constituent of ribosome; IEA:InterPro; GO:0006412; P:translation; IEA:UniProtKB-HAMAP
cluster833	3	30S ribosomal protein S8, chloroplastic	GO:0009507; C:chloroplast; IEA:UniProtKB-KW; GO:0005840; C:ribosome; IEA:UniProtKB-KW; GO:0019843; F:rRNA binding; IEA:UniProtKB-KW; GO:0003735; F:structural constituent of ribosome; IEA:InterPro; GO:0006412; P:translation; IEA:InterPro
cluster1333	3	33 kDa ribonucleoprotein, chloroplastic	GO:0009507; C:chloroplast; IEA:UniProtKB-KW; GO:0030529; C:ribonucleoprotein complex; IEA:UniProtKB-KW; GO:0000166; F:nucleotide binding; IEA:InterPro; GO:0003723; F:RNA binding; IEA:UniProtKB-KW; GO:0006397; P:mRNA processing; IEA:UniProtKB-KW
cluster5181	3	3-dehydrosphinganine reductase TSC10A	GO:0005789; C:endoplasmic reticulum membrane; IDA:TAIR; GO:0016021; C:integral component of membrane; IEA:UniProtKB-KW; GO:0047560; F:3-dehydrosphinganine reductase activity; IDA:TAIR; GO:0030148; P:sphingolipid biosynthetic process; IMP:TAIR
cluster6610	3	3-dehydrosphinganine reductase TSC10A	GO:0005789; C:endoplasmic reticulum membrane; IDA:TAIR; GO:0016021; C:integral component of membrane; IEA:UniProtKB-KW; GO:0047560; F:3-dehydrosphinganine reductase activity; IDA:TAIR; GO:0030148; P:sphingolipid biosynthetic process; IMP:TAIR
cluster6870	3	3-hydroxyisobutyryl-CoA hydrolase-like protein 5	GO:0016787; F:hydrolase activity; IEA:UniProtKB-KW; GO:0080167; P:response to karrikin; IEP:TAIR
cluster3165	3	3-ketoacyl-CoA thiolase 1, peroxisomal	GO:0005777; C:peroxisome; IDA:TAIR; GO:0005773; C:vacuole; IDA:TAIR; GO:0003988; F:acetyl-CoA C-acyltransferase activity; IEA:UniProtKB-EC; GO:0031408; P:oxylipin biosynthetic process; IEA:UniProtKB-KW
cluster9841	3	3-ketoacyl-CoA thiolase 2, peroxisomal	GO:0009507; C:chloroplast; IDA:TAIR; GO:0009514; C:glyoxysome; IEA:UniProtKB-KW; GO:0016020; C:membrane; IDA:TAIR; GO:0005739; C:mitochondrion; IDA:TAIR; GO:0005730; C:nucleolus; IDA:TAIR; GO:0005777; C:peroxisome; IDA:TAIR; GO:0005774; C:vacuolar membrane; IDA:TAIR; GO:0003988; F:acetyl-CoA C-acyltransferase activity; IDA:TAIR; GO:0006635; P:fatty acid beta-oxidation; TAS:TAIR; GO:0010111; P:gly…
cluster1312	3	3-ketoacyl-CoA thiolase 5, peroxisomal	GO:0005777; C:peroxisome; IDA:TAIR; GO:0003988; F:acetyl-CoA C-acyltransferase activity; IEA:UniProtKB-EC; GO:0031408; P:oxylipin biosynthetic process; IEA:UniProtKB-KW
cluster2396	3	3-oxoacyl-[acyl-carrier-protein] reductase, chloroplastic	GO:0009507; C:chloroplast; IEA:UniProtKB-KW; GO:0004316; F:3-oxoacyl-[acyl-carrier-protein] reductase (NADPH) activity; IEA:UniProtKB-EC; GO:0051287; F:NAD binding; IEA:InterPro; GO:0006633; P:fatty acid biosynthetic process; IEA:UniProtKB-UniPathway
cluster2834	3	3-oxoacyl-[acyl-carrier-protein] reductase, chloroplastic	GO:0009507; C:chloroplast; IEA:UniProtKB-KW; GO:0004316; F:3-oxoacyl-[acyl-carrier-protein] reductase (NADPH) activity; IEA:UniProtKB-EC; GO:0051287; F:NAD binding; IEA:InterPro; GO:0006633; P:fatty acid biosynthetic process; IEA:UniProtKB-UniPathway
cluster8507	3	3-oxoacyl-[acyl-carrier-protein] reductase, chloroplastic	GO:0009507; C:chloroplast; IEA:UniProtKB-KW; GO:0004316; F:3-oxoacyl-[acyl-carrier-protein] reductase (NADPH) activity; IEA:UniProtKB-EC; GO:0051287; F:NAD binding; IEA:InterPro; GO:0006633; P:fatty acid biosynthetic process; IEA:UniProtKB-UniPathway
cluster1583	3	3-oxoacyl-[acyl-carrier-protein] synthase I, chloroplastic	GO:0009507; C:chloroplast; IEA:UniProtKB-KW; GO:0004315; F:3-oxoacyl-[acyl-carrier-protein] synthase activity; IEA:UniProtKB-EC; GO:0006633; P:fatty acid biosynthetic process; IEA:UniProtKB-KW
cluster2093	3	3-oxoacyl-[acyl-carrier-protein] synthase I, chloroplastic	GO:0009507; C:chloroplast; IEA:UniProtKB-KW; GO:0004315; F:3-oxoacyl-[acyl-carrier-protein] synthase activity; IEA:UniProtKB-EC; GO:0006633; P:fatty acid biosynthetic process; IEA:UniProtKB-KW
cluster10408	3	3-oxoacyl-[acyl-carrier-protein] synthase I, chloroplastic	GO:0009507; C:chloroplast; IEA:UniProtKB-KW; GO:0004315; F:3-oxoacyl-[acyl-carrier-protein] synthase activity; IEA:UniProtKB-EC; GO:0006633; P:fatty acid biosynthetic process; IEA:UniProtKB-KW
cluster8080	3	40S ribosomal protein S10-3	GO:0005618; C:cell wall; IDA:TAIR; GO:0022626; C:cytosolic ribosome; IDA:TAIR; GO:0022627; C:cytosolic small ribosomal subunit; IDA:TAIR; GO:0016020; C:membrane; IDA:TAIR
cluster6862	3	40S ribosomal protein S11	GO:0005840; C:ribosome; IEA:UniProtKB-KW; GO:0019843; F:rRNA binding; IEA:UniProtKB-KW; GO:0003735; F:structural constituent of ribosome; IEA:InterPro; GO:0006412; P:translation; IEA:InterPro
cluster1152	3	40S ribosomal protein S12-1	GO:0005829; C:cytosol; IDA:TAIR; GO:0022626; C:cytosolic ribosome; IDA:TAIR; GO:0022627; C:cytosolic small ribosomal subunit; IDA:TAIR; GO:0003735; F:structural constituent of ribosome; IEA:InterPro; GO:0046686; P:response to cadmium ion; IEP:TAIR; GO:0009651; P:response to salt stress; IEP:TAIR; GO:0006412; P:translation; IEA:InterPro
cluster7434	3	40S ribosomal protein S13	GO:0005840; C:ribosome; IEA:UniProtKB-KW; GO:0003735; F:structural constituent of ribosome; IEA:InterPro; GO:0006412; P:translation; IEA:InterPro
cluster5284	3	40S ribosomal protein S15-6	GO:0022627; C:cytosolic small ribosomal subunit; IDA:TAIR; GO:0003723; F:RNA binding; IEA:InterPro; GO:0003735; F:structural constituent of ribosome; IEA:InterPro; GO:0006412; P:translation; IEA:InterPro
cluster5313	3	40S ribosomal protein S16	GO:0005840; C:ribosome; IEA:UniProtKB-KW; GO:0003735; F:structural constituent of ribosome; IEA:InterPro; GO:0006412; P:translation; IEA:InterPro
cluster283	4	40S ribosomal protein S17-1	GO:0005829; C:cytosol; IDA:TAIR; GO:0022627; C:cytosolic small ribosomal subunit; IDA:TAIR; GO:0005730; C:nucleolus; IDA:TAIR; GO:0005886; C:plasma membrane; IDA:TAIR; GO:0003735; F:structural constituent of ribosome; IEA:InterPro; GO:0000028; P:ribosomal small subunit assembly; IBA:RefGenome; GO:0006414; P:translational elongation; IBA:RefGenome
cluster2254	3	40S ribosomal protein S19	GO:0005840; C:ribosome; IEA:UniProtKB-KW; GO:0003735; F:structural constituent of ribosome; IEA:InterPro; GO:0006412; P:translation; IEA:InterPro
cluster1764	3	40S ribosomal protein S19, mitochondrial	GO:0005763; C:mitochondrial small ribosomal subunit; IDA:TAIR; GO:0000166; F:nucleotide binding; IEA:InterPro; GO:0003723; F:RNA binding; ISS:TAIR; GO:0003735; F:structural constituent of ribosome; IEA:InterPro; GO:0006412; P:translation; NAS:TAIR
cluster3230	3	40S ribosomal protein S20	GO:0015935; C:small ribosomal subunit; IEA:InterPro; GO:0003723; F:RNA binding; IEA:InterPro; GO:0003735; F:structural constituent of ribosome; IEA:InterPro; GO:0006412; P:translation; IEA:InterPro
cluster5475	3	40S ribosomal protein S21-2	GO:0022627; C:cytosolic small ribosomal subunit; IDA:TAIR; GO:0003735; F:structural constituent of ribosome; IBA:RefGenome; GO:0000447; P:endonucleolytic cleavage in ITS1 to separate SSU-rRNA from 5.8S rRNA and LSU-rRNA from tricistronic rRNA transcript (SSU-rRNA, 5.8S rRNA, LSU-rRNA); IBA:RefGenome; GO:0000461; P:endonucleolytic cleavage to generate mature 3'-end of SSU-rRNA from (SSU-rRNA, 5.8S…
cluster5110	3	40S ribosomal protein S23-1	GO:0022626; C:cytosolic ribosome; IDA:TAIR; GO:0022627; C:cytosolic small ribosomal subunit; IDA:TAIR; GO:0005730; C:nucleolus; IDA:TAIR; GO:0003735; F:structural constituent of ribosome; IEA:InterPro; GO:0006412; P:translation; IEA:InterPro
cluster6211	3	40S ribosomal protein S24-2	GO:0005618; C:cell wall; IDA:TAIR; GO:0022626; C:cytosolic ribosome; IDA:TAIR; GO:0022627; C:cytosolic small ribosomal subunit; IDA:TAIR; GO:0016020; C:membrane; IDA:TAIR; GO:0005730; C:nucleolus; IBA:RefGenome; GO:0000166; F:nucleotide binding; IEA:InterPro; GO:0003735; F:structural constituent of ribosome; IEA:InterPro; GO:0000462; P:maturation of SSU-rRNA from tricistronic rRNA transcript (SSU…
cluster1547	3	40S ribosomal protein S27	GO:0005840; C:ribosome; IEA:UniProtKB-KW; GO:0046872; F:metal ion binding; IEA:UniProtKB-KW; GO:0003735; F:structural constituent of ribosome; IEA:InterPro; GO:0006412; P:translation; IEA:InterPro
cluster4188	3	40S ribosomal protein S28-2	GO:0022626; C:cytosolic ribosome; IDA:TAIR; GO:0022627; C:cytosolic small ribosomal subunit; IDA:TAIR; GO:0003735; F:structural constituent of ribosome; IBA:RefGenome; GO:0006407; P:rRNA export from nucleus; IBA:RefGenome; GO:0006412; P:translation; IEA:InterPro
cluster4266	3	40S ribosomal protein S30	GO:0022627; C:cytosolic small ribosomal subunit; IDA:TAIR; GO:0005730; C:nucleolus; IDA:TAIR; GO:0003735; F:structural constituent of ribosome; IEA:InterPro; GO:0006412; P:translation; IEA:InterPro
cluster5944	3	40S ribosomal protein S3a {ECO:0000255|HAMAP-Rule:MF_03122}	GO:0022627; C:cytosolic small ribosomal subunit; IEA:UniProtKB-HAMAP; GO:0003735; F:structural constituent of ribosome; IEA:UniProtKB-HAMAP; GO:0006412; P:translation; IEA:UniProtKB-HAMAP
cluster3087	3	40S ribosomal protein S4	GO:0005840; C:ribosome; IEA:UniProtKB-KW; GO:0019843; F:rRNA binding; IEA:UniProtKB-KW; GO:0003735; F:structural constituent of ribosome; IEA:InterPro; GO:0006412; P:translation; IEA:InterPro
cluster823	3	40S ribosomal protein S5	GO:0015935; C:small ribosomal subunit; IEA:InterPro; GO:0003723; F:RNA binding; IEA:InterPro; GO:0003735; F:structural constituent of ribosome; IEA:InterPro; GO:0006412; P:translation; IEA:InterPro
cluster2096	3	40S ribosomal protein S6	GO:0005840; C:ribosome; IEA:UniProtKB-KW; GO:0003735; F:structural constituent of ribosome; IEA:InterPro; GO:0006412; P:translation; IEA:InterPro
cluster1408	3	40S ribosomal protein S7	GO:0005840; C:ribosome; IEA:UniProtKB-KW; GO:0003735; F:structural constituent of ribosome; IEA:InterPro; GO:0006412; P:translation; IEA:InterPro
cluster1558	3	40S ribosomal protein S8	GO:0005840; C:ribosome; IEA:UniProtKB-KW; GO:0003735; F:structural constituent of ribosome; IEA:InterPro; GO:0006412; P:translation; IEA:InterPro
cluster4210	3	40S ribosomal protein SA {ECO:0000255|HAMAP-Rule:MF_03015}	GO:0030686; C:90S preribosome; IBA:RefGenome; GO:0022627; C:cytosolic small ribosomal subunit; IBA:RefGenome; GO:0003735; F:structural constituent of ribosome; IBA:RefGenome; GO:0000447; P:endonucleolytic cleavage in ITS1 to separate SSU-rRNA from 5.8S rRNA and LSU-rRNA from tricistronic rRNA transcript (SSU-rRNA, 5.8S rRNA, LSU-rRNA); IBA:RefGenome; GO:0000461; P:endonucleolytic cleavage to gene…
cluster5763	3	4-coumarate--CoA ligase 1	GO:0016207; F:4-coumarate-CoA ligase activity; IEA:UniProtKB-EC; GO:0005524; F:ATP binding; IEA:UniProtKB-KW; GO:0009698; P:phenylpropanoid metabolic process; IEA:UniProtKB-KW
cluster2442	3	4-coumarate--CoA ligase 2	GO:0016207; F:4-coumarate-CoA ligase activity; IDA:TAIR; GO:0005524; F:ATP binding; IEA:UniProtKB-KW; GO:0009698; P:phenylpropanoid metabolic process; TAS:TAIR
cluster7568	3	4-coumarate--CoA ligase 3	GO:0016207; F:4-coumarate-CoA ligase activity; IDA:TAIR; GO:0005524; F:ATP binding; IEA:UniProtKB-KW; GO:0009698; P:phenylpropanoid metabolic process; TAS:TAIR; GO:0010584; P:pollen exine formation; IMP:TAIR
cluster1526	3	4-coumarate--CoA ligase-like 2	GO:0005777; C:peroxisome; IEA:UniProtKB-KW; GO:0005524; F:ATP binding; IEA:UniProtKB-KW; GO:0016874; F:ligase activity; IEA:UniProtKB-KW
cluster6430	3	4-coumarate--CoA ligase-like 2	GO:0005524; F:ATP binding; IEA:UniProtKB-KW; GO:0016874; F:ligase activity; IEA:UniProtKB-KW
cluster5016	3	4-coumarate--CoA ligase-like 4	GO:0005777; C:peroxisome; IEA:UniProtKB-KW; GO:0005524; F:ATP binding; IEA:UniProtKB-KW; GO:0016874; F:ligase activity; IEA:UniProtKB-KW
cluster7748	3	4-coumarate--CoA ligase-like 4	GO:0005777; C:peroxisome; IEA:UniProtKB-KW; GO:0005524; F:ATP binding; IEA:UniProtKB-KW; GO:0016874; F:ligase activity; IEA:UniProtKB-KW
cluster5138	3	4-coumarate--CoA ligase-like 5	GO:0005524; F:ATP binding; IEA:UniProtKB-KW; GO:0016874; F:ligase activity; IEA:UniProtKB-KW
cluster946	3	4-coumarate--CoA ligase-like 6	GO:0005777; C:peroxisome; IDA:TAIR; GO:0005524; F:ATP binding; IEA:UniProtKB-KW; GO:0016405; F:CoA-ligase activity; IDA:TAIR; GO:0006744; P:ubiquinone biosynthetic process; IMP:TAIR
cluster1274	3	4-coumarate--CoA ligase-like 6	GO:0005777; C:peroxisome; IDA:TAIR; GO:0005524; F:ATP binding; IEA:UniProtKB-KW; GO:0016405; F:CoA-ligase activity; IDA:TAIR; GO:0006744; P:ubiquinone biosynthetic process; IMP:TAIR
cluster180	4	4-coumarate--CoA ligase-like 7	GO:0005524; F:ATP binding; IEA:UniProtKB-KW; GO:0016874; F:ligase activity; IEA:UniProtKB-KW
cluster10087	3	4-coumarate--CoA ligase-like 7	GO:0005524; F:ATP binding; IEA:UniProtKB-KW; GO:0016874; F:ligase activity; IEA:UniProtKB-KW
cluster5772	3	4-coumarate--CoA ligase-like 8	GO:0005777; C:peroxisome; IEA:UniProtKB-KW; GO:0005524; F:ATP binding; IEA:UniProtKB-KW; GO:0016874; F:ligase activity; IEA:UniProtKB-KW
cluster4971	3	4-coumarate--CoA ligase-like 9	GO:0005524; F:ATP binding; IEA:UniProtKB-KW; GO:0016874; F:ligase activity; IEA:UniProtKB-KW
cluster5819	3	4-hydroxybenzoate geranyltransferase 2	GO:0005783; C:endoplasmic reticulum; IEA:UniProtKB-KW; GO:0016021; C:integral component of membrane; IEA:UniProtKB-KW; GO:0004659; F:prenyltransferase activity; IEA:InterPro; GO:0006744; P:ubiquinone biosynthetic process; IEA:InterPro
cluster4240	3	4-hydroxyphenylpyruvate dioxygenase	GO:0005737; C:cytoplasm; IEA:UniProtKB-KW; GO:0003868; F:4-hydroxyphenylpyruvate dioxygenase activity; IEA:UniProtKB-EC; GO:0042802; F:identical protein binding; IPI:IntAct; GO:0046872; F:metal ion binding; IEA:UniProtKB-KW; GO:0006559; P:L-phenylalanine catabolic process; IEA:UniProtKB-UniPathway; GO:0006572; P:tyrosine catabolic process; IEA:UniProtKB-KW
cluster4698	3	50S ribosomal protein L1, chloroplastic	GO:0009507; C:chloroplast; IEA:UniProtKB-KW; GO:0015934; C:large ribosomal subunit; IEA:InterPro; GO:0019843; F:rRNA binding; IEA:UniProtKB-KW; GO:0003735; F:structural constituent of ribosome; IEA:InterPro; GO:0006412; P:translation; IEA:InterPro
cluster4125	3	50S ribosomal protein L12, cyanelle	GO:0009842; C:cyanelle; IEA:UniProtKB-KW; GO:0005840; C:ribosome; IEA:UniProtKB-KW; GO:0003735; F:structural constituent of ribosome; IEA:InterPro; GO:0006412; P:translation; IEA:UniProtKB-HAMAP
cluster9752	3	50S ribosomal protein L16, plastid {ECO:0000255|HAMAP-Rule:MF_01342}	GO:0009536; C:plastid; IEA:UniProtKB-KW; GO:0005840; C:ribosome; IEA:UniProtKB-KW; GO:0019843; F:rRNA binding; IEA:InterPro; GO:0003735; F:structural constituent of ribosome; IEA:InterPro; GO:0006412; P:translation; IEA:UniProtKB-HAMAP
cluster2175	3	50S ribosomal protein L2, chloroplastic	GO:0009507; C:chloroplast; IEA:UniProtKB-HAMAP; GO:0015934; C:large ribosomal subunit; IEA:InterPro; GO:0019843; F:rRNA binding; IEA:UniProtKB-HAMAP; GO:0003735; F:structural constituent of ribosome; IEA:InterPro; GO:0016740; F:transferase activity; IEA:InterPro; GO:0006412; P:translation; IEA:UniProtKB-HAMAP
cluster5019	3	50S ribosomal protein L20, chloroplastic	GO:0009507; C:chloroplast; IEA:UniProtKB-KW; GO:0005840; C:ribosome; IEA:UniProtKB-KW; GO:0019843; F:rRNA binding; IEA:UniProtKB-KW; GO:0003735; F:structural constituent of ribosome; IEA:InterPro; GO:0006412; P:translation; IEA:InterPro
cluster885	3	50S ribosomal protein L21, chloroplastic	GO:0009507; C:chloroplast; IEA:UniProtKB-KW; GO:0005840; C:ribosome; IEA:UniProtKB-KW; GO:0019843; F:rRNA binding; IEA:UniProtKB-KW; GO:0003735; F:structural constituent of ribosome; IEA:InterPro; GO:0006412; P:translation; IEA:InterPro
cluster1579	3	50S ribosomal protein L24, chloroplastic	GO:0009507; C:chloroplast; IDA:TAIR; GO:0009941; C:chloroplast envelope; IDA:TAIR; GO:0009570; C:chloroplast stroma; IDA:TAIR; GO:0005840; C:ribosome; IEA:UniProtKB-KW; GO:0019843; F:rRNA binding; IEA:UniProtKB-KW; GO:0003735; F:structural constituent of ribosome; IEA:InterPro; GO:0032544; P:plastid translation; IMP:TAIR
cluster5479	3	50S ribosomal protein L27, chloroplastic	GO:0009507; C:chloroplast; IEA:UniProtKB-KW; GO:0005840; C:ribosome; IEA:UniProtKB-KW; GO:0003735; F:structural constituent of ribosome; IEA:InterPro; GO:0006412; P:translation; IEA:InterPro
cluster4443	3	50S ribosomal protein L4, chloroplastic	GO:0009507; C:chloroplast; IEA:UniProtKB-KW; GO:0005840; C:ribosome; IEA:UniProtKB-KW; GO:0019843; F:rRNA binding; IEA:UniProtKB-KW; GO:0003735; F:structural constituent of ribosome; IEA:InterPro; GO:0006353; P:DNA-templated transcription, termination; IEA:UniProtKB-KW; GO:0006355; P:regulation of transcription, DNA-templated; IEA:UniProtKB-KW; GO:0006412; P:translation; IEA:InterPro
cluster6356	3	5'-3' exoribonuclease 3	GO:0005634; C:nucleus; IDA:TAIR; GO:0004534; F:5'-3' exoribonuclease activity; IGI:TAIR; GO:0003676; F:nucleic acid binding; IEA:InterPro; GO:0008270; F:zinc ion binding; IEA:InterPro; GO:0010587; P:miRNA catabolic process; IMP:TAIR; GO:0006397; P:mRNA processing; IEA:UniProtKB-KW; GO:0090503; P:RNA phosphodiester bond hydrolysis, exonucleolytic; IGI:GOC
cluster4601	3	5'-3' exoribonuclease 4	GO:0000932; C:cytoplasmic mRNA processing body; IDA:UniProtKB; GO:0005829; C:cytosol; IDA:TAIR; GO:0005634; C:nucleus; IDA:TAIR; GO:0005844; C:polysome; IDA:UniProtKB; GO:0004534; F:5'-3' exoribonuclease activity; IMP:TAIR; GO:0003676; F:nucleic acid binding; IEA:InterPro; GO:0008270; F:zinc ion binding; IEA:InterPro; GO:0031087; P:deadenylation-independent decapping of nuclear-transcribed mRNA; …
cluster1818	3	5-oxoprolinase	GO:0005737; C:cytoplasm; NAS:TAIR; GO:0005829; C:cytosol; IDA:TAIR; GO:0009506; C:plasmodesma; IDA:TAIR; GO:0017168; F:5-oxoprolinase (ATP-hydrolyzing) activity; IMP:TAIR; GO:0005524; F:ATP binding; IEA:UniProtKB-KW; GO:0006751; P:glutathione catabolic process; IMP:TAIR
cluster9830	3	60 kDa chaperonin, chloroplastic {ECO:0000255|HAMAP-Rule:MF_00600}	GO:0009507; C:chloroplast; IEA:UniProtKB-HAMAP; GO:0005524; F:ATP binding; IEA:UniProtKB-HAMAP; GO:0042026; P:protein refolding; IEA:UniProtKB-HAMAP
cluster8060	3	60S acidic ribosomal protein P0	GO:0005840; C:ribosome; IEA:UniProtKB-KW; GO:0003735; F:structural constituent of ribosome; IEA:InterPro; GO:0042254; P:ribosome biogenesis; IEA:InterPro; GO:0006414; P:translational elongation; IEA:InterPro
cluster7898	3	60S acidic ribosomal protein P1	GO:0005840; C:ribosome; IEA:UniProtKB-KW; GO:0003735; F:structural constituent of ribosome; IEA:InterPro; GO:0006414; P:translational elongation; IEA:InterPro
cluster1725	3	60S acidic ribosomal protein P3	GO:0005840; C:ribosome; IEA:UniProtKB-KW; GO:0003735; F:structural constituent of ribosome; IEA:InterPro; GO:0006414; P:translational elongation; IEA:InterPro
cluster3343	3	60S ribosomal protein L10	GO:0005840; C:ribosome; IEA:UniProtKB-KW; GO:0003735; F:structural constituent of ribosome; IEA:InterPro; GO:0006412; P:translation; IEA:InterPro
cluster3424	3	60S ribosomal protein L10a	GO:0015934; C:large ribosomal subunit; IEA:InterPro; GO:0003723; F:RNA binding; IEA:InterPro; GO:0003735; F:structural constituent of ribosome; IEA:InterPro; GO:0006412; P:translation; IEA:InterPro
cluster4802	3	60S ribosomal protein L12	GO:0005840; C:ribosome; IEA:UniProtKB-KW; GO:0019843; F:rRNA binding; IEA:UniProtKB-KW; GO:0003735; F:structural constituent of ribosome; IEA:InterPro; GO:0006412; P:translation; IEA:InterPro
cluster9115	3	60S ribosomal protein L13	GO:0005840; C:ribosome; IEA:UniProtKB-KW; GO:0003735; F:structural constituent of ribosome; IEA:InterPro; GO:0006412; P:translation; IEA:InterPro
cluster2343	3	60S ribosomal protein L13a	GO:0015934; C:large ribosomal subunit; IEA:InterPro; GO:0003735; F:structural constituent of ribosome; IEA:InterPro; GO:0006412; P:translation; IEA:InterPro
cluster485	4	60S ribosomal protein L15	GO:0005840; C:ribosome; IEA:UniProtKB-KW; GO:0003735; F:structural constituent of ribosome; IEA:InterPro; GO:0006412; P:translation; IEA:InterPro
cluster3672	3	60S ribosomal protein L17-1	GO:0015934; C:large ribosomal subunit; IEA:InterPro; GO:0003735; F:structural constituent of ribosome; IEA:InterPro; GO:0006412; P:translation; IEA:InterPro
cluster3348	3	60S ribosomal protein L18a	GO:0005840; C:ribosome; IEA:UniProtKB-KW; GO:0003735; F:structural constituent of ribosome; IEA:InterPro; GO:0006412; P:translation; IEA:InterPro
cluster1032	3	60S ribosomal protein L19-2	GO:0022625; C:cytosolic large ribosomal subunit; IDA:TAIR; GO:0005886; C:plasma membrane; IDA:TAIR; GO:0003735; F:structural constituent of ribosome; IEA:InterPro; GO:0006412; P:translation; IEA:InterPro
cluster3802	3	60S ribosomal protein L19-2	GO:0022625; C:cytosolic large ribosomal subunit; IDA:TAIR; GO:0005886; C:plasma membrane; IDA:TAIR; GO:0003735; F:structural constituent of ribosome; IEA:InterPro; GO:0006412; P:translation; IEA:InterPro
cluster3666	3	60S ribosomal protein L21	GO:0005840; C:ribosome; IEA:UniProtKB-KW; GO:0003735; F:structural constituent of ribosome; IEA:InterPro; GO:0006412; P:translation; IEA:InterPro
cluster6664	3	60S ribosomal protein L26	GO:0015934; C:large ribosomal subunit; IEA:InterPro; GO:0003735; F:structural constituent of ribosome; IEA:InterPro; GO:0006412; P:translation; IEA:InterPro
cluster8792	3	60S ribosomal protein L27-1	GO:0022625; C:cytosolic large ribosomal subunit; IDA:TAIR; GO:0016020; C:membrane; IDA:TAIR; GO:0003735; F:structural constituent of ribosome; IEA:InterPro; GO:0006412; P:translation; IEA:InterPro
cluster7877	3	60S ribosomal protein L29-2	GO:0005840; C:ribosome; IEA:UniProtKB-KW; GO:0003735; F:structural constituent of ribosome; IEA:InterPro; GO:0006412; P:translation; IEA:InterPro
cluster669	3	60S ribosomal protein L30	GO:0005840; C:ribosome; IEA:UniProtKB-KW; GO:0003735; F:structural constituent of ribosome; IEA:InterPro; GO:0006412; P:translation; IEA:InterPro
cluster9046	3	60S ribosomal protein L31	GO:0005840; C:ribosome; IEA:UniProtKB-KW; GO:0003735; F:structural constituent of ribosome; IEA:InterPro; GO:0006412; P:translation; IEA:InterPro
cluster7236	3	60S ribosomal protein L3-1	GO:0005618; C:cell wall; IDA:TAIR; GO:0005829; C:cytosol; IDA:TAIR; GO:0022625; C:cytosolic large ribosomal subunit; IDA:TAIR; GO:0022626; C:cytosolic ribosome; IDA:TAIR; GO:0016020; C:membrane; IDA:TAIR; GO:0005730; C:nucleolus; IDA:TAIR; GO:0005886; C:plasma membrane; IDA:TAIR; GO:0009506; C:plasmodesma; IDA:TAIR; GO:0005774; C:vacuolar membrane; IDA:TAIR; GO:0005773; C:vacuole; IDA:TAIR; GO:00…
cluster9998	3	60S ribosomal protein L32	GO:0005840; C:ribosome; IEA:UniProtKB-KW; GO:0003735; F:structural constituent of ribosome; IEA:InterPro; GO:0006412; P:translation; IEA:InterPro
cluster5566	3	60S ribosomal protein L34-3	GO:0022625; C:cytosolic large ribosomal subunit; IDA:TAIR; GO:0022626; C:cytosolic ribosome; IDA:TAIR; GO:0003735; F:structural constituent of ribosome; IEA:InterPro; GO:0006412; P:translation; IEA:InterPro
cluster5751	3	60S ribosomal protein L35	GO:0005840; C:ribosome; IEA:UniProtKB-KW; GO:0003735; F:structural constituent of ribosome; IEA:InterPro; GO:0006412; P:translation; IEA:InterPro
cluster546	4	60S ribosomal protein L36-2	GO:0005829; C:cytosol; IDA:TAIR; GO:0022625; C:cytosolic large ribosomal subunit; IDA:TAIR; GO:0022626; C:cytosolic ribosome; IDA:TAIR; GO:0016020; C:membrane; IDA:TAIR; GO:0005774; C:vacuolar membrane; IDA:TAIR; GO:0003735; F:structural constituent of ribosome; IEA:InterPro; GO:0006412; P:translation; IEA:InterPro
cluster5925	3	60S ribosomal protein L37	GO:0005840; C:ribosome; IEA:UniProtKB-KW; GO:0046872; F:metal ion binding; IEA:UniProtKB-KW; GO:0019843; F:rRNA binding; IEA:UniProtKB-KW; GO:0003735; F:structural constituent of ribosome; IEA:InterPro; GO:0006412; P:translation; IEA:InterPro
cluster5618	3	60S ribosomal protein L37a	GO:0005840; C:ribosome; IEA:UniProtKB-KW; GO:0046872; F:metal ion binding; IEA:UniProtKB-KW; GO:0003735; F:structural constituent of ribosome; IEA:InterPro; GO:0006412; P:translation; IEA:InterPro
cluster7097	3	60S ribosomal protein L38	GO:0022625; C:cytosolic large ribosomal subunit; IDA:TAIR; GO:0022626; C:cytosolic ribosome; IDA:TAIR; GO:0003735; F:structural constituent of ribosome; IEA:InterPro; GO:0006412; P:translation; IEA:InterPro
cluster8791	3	60S ribosomal protein L4-2	GO:0009507; C:chloroplast; IDA:TAIR; GO:0005829; C:cytosol; IDA:TAIR; GO:0022625; C:cytosolic large ribosomal subunit; IDA:TAIR; GO:0022626; C:cytosolic ribosome; IDA:TAIR; GO:0016020; C:membrane; IDA:TAIR; GO:0005730; C:nucleolus; IDA:TAIR; GO:0005886; C:plasma membrane; IDA:TAIR; GO:0009506; C:plasmodesma; IDA:TAIR; GO:0005774; C:vacuolar membrane; IDA:TAIR; GO:0005773; C:vacuole; IDA:TAIR; GO:…
cluster6213	3	60S ribosomal protein L44	GO:0005840; C:ribosome; IEA:UniProtKB-KW; GO:0003735; F:structural constituent of ribosome; IEA:InterPro; GO:0046677; P:response to antibiotic; IEA:UniProtKB-KW; GO:0046898; P:response to cycloheximide; IEA:UniProtKB-KW; GO:0006412; P:translation; IEA:InterPro
cluster8451	3	60S ribosomal protein L5	GO:0005840; C:ribosome; IEA:UniProtKB-KW; GO:0008097; F:5S rRNA binding; IEA:InterPro; GO:0003735; F:structural constituent of ribosome; IEA:InterPro; GO:0006412; P:translation; IEA:InterPro
cluster3795	3	60S ribosomal protein L6	GO:0005840; C:ribosome; IEA:UniProtKB-KW; GO:0003735; F:structural constituent of ribosome; IEA:InterPro; GO:0006412; P:translation; IEA:InterPro
cluster884	3	60S ribosomal protein L7-1	GO:0005829; C:cytosol; IDA:TAIR; GO:0022625; C:cytosolic large ribosomal subunit; IDA:TAIR; GO:0005730; C:nucleolus; IDA:TAIR
cluster5319	3	60S ribosomal protein L7-3	GO:0005840; C:ribosome; IEA:UniProtKB-KW
cluster7272	3	60S ribosomal protein L7a-2	GO:0005829; C:cytosol; IDA:TAIR; GO:0022625; C:cytosolic large ribosomal subunit; IDA:TAIR; GO:0022626; C:cytosolic ribosome; IDA:TAIR; GO:0016020; C:membrane; IDA:TAIR; GO:0005774; C:vacuolar membrane; IDA:TAIR; GO:0042254; P:ribosome biogenesis; IEA:InterPro
cluster8420	3	60S ribosomal protein L7a-2	GO:0005829; C:cytosol; IDA:TAIR; GO:0022625; C:cytosolic large ribosomal subunit; IDA:TAIR; GO:0022626; C:cytosolic ribosome; IDA:TAIR; GO:0016020; C:membrane; IDA:TAIR; GO:0005774; C:vacuolar membrane; IDA:TAIR; GO:0042254; P:ribosome biogenesis; IEA:InterPro
cluster2962	3	60S ribosomal protein L9	GO:0005840; C:ribosome; IEA:UniProtKB-KW; GO:0019843; F:rRNA binding; IEA:InterPro; GO:0003735; F:structural constituent of ribosome; IEA:InterPro; GO:0006412; P:translation; IEA:InterPro
cluster2334	3	65-kDa microtubule-associated protein 7	GO:0005737; C:cytoplasm; IEA:UniProtKB-KW; GO:0005874; C:microtubule; IEA:UniProtKB-KW; GO:0005634; C:nucleus; IEA:UniProtKB-KW; GO:0000910; P:cytokinesis; IEA:InterPro; GO:0000226; P:microtubule cytoskeleton organization; IEA:InterPro
cluster3959	3	6-phosphofructo-2-kinase/fructose-2,6-bisphosphatase	GO:0005829; C:cytosol; IDA:TAIR; GO:0005886; C:plasma membrane; IDA:TAIR; GO:0003873; F:6-phosphofructo-2-kinase activity; IEA:UniProtKB-EC; GO:0005524; F:ATP binding; IEA:UniProtKB-KW; GO:0004331; F:fructose-2,6-bisphosphate 2-phosphatase activity; IEA:UniProtKB-EC; GO:2001070; F:starch binding; IEA:InterPro; GO:0006003; P:fructose 2,6-bisphosphate metabolic process; IDA:UniProtKB; GO:0006002; P…
cluster8634	3	6-phosphogluconate dehydrogenase, decarboxylating 3	GO:0009570; C:chloroplast stroma; IDA:TAIR; GO:0005829; C:cytosol; IDA:TAIR; GO:0005777; C:peroxisome; IDA:TAIR; GO:0050661; F:NADP binding; IEA:InterPro; GO:0004616; F:phosphogluconate dehydrogenase (decarboxylating) activity; IEA:UniProtKB-EC; GO:0019521; P:D-gluconate metabolic process; IEA:UniProtKB-KW; GO:0006098; P:pentose-phosphate shunt; IEA:UniProtKB-UniPathway; GO:0009651; P:response to…
cluster913	3	70 kDa peptidyl-prolyl isomerase	GO:0003755; F:peptidyl-prolyl cis-trans isomerase activity; IEA:UniProtKB-KW; GO:0006457; P:protein folding; IEA:UniProtKB-KW; GO:0006950; P:response to stress; IEA:UniProtKB-KW
cluster618	3	ABA-inducible protein PHV A1	N/A
cluster2820	3	ABC transporter A family member 11	GO:0016021; C:integral component of membrane; IEA:UniProtKB-KW; GO:0005524; F:ATP binding; IEA:UniProtKB-KW; GO:0016887; F:ATPase activity; IEA:InterPro; GO:0006810; P:transport; IEA:UniProtKB-KW
cluster402	4	ABC transporter B family member 10	GO:0016021; C:integral component of membrane; IBA:RefGenome; GO:0005739; C:mitochondrion; IDA:TAIR; GO:0005886; C:plasma membrane; IBA:RefGenome; GO:0005524; F:ATP binding; IEA:UniProtKB-KW; GO:0042626; F:ATPase activity, coupled to transmembrane movement of substances; IBA:RefGenome; GO:0010329; F:auxin efflux transmembrane transporter activity; IBA:RefGenome; GO:0010541; P:acropetal auxin trans…
cluster552	4	ABC transporter B family member 14	GO:0016021; C:integral component of membrane; IBA:RefGenome; GO:0005886; C:plasma membrane; IBA:RefGenome; GO:0005524; F:ATP binding; IEA:UniProtKB-KW; GO:0042626; F:ATPase activity, coupled to transmembrane movement of substances; IBA:RefGenome; GO:0010329; F:auxin efflux transmembrane transporter activity; IBA:RefGenome; GO:0010541; P:acropetal auxin transport; IBA:RefGenome; GO:0006200; P:ATP …
cluster2449	3	ABC transporter B family member 14	GO:0016021; C:integral component of membrane; IBA:RefGenome; GO:0005886; C:plasma membrane; IBA:RefGenome; GO:0005524; F:ATP binding; IEA:UniProtKB-KW; GO:0042626; F:ATPase activity, coupled to transmembrane movement of substances; IBA:RefGenome; GO:0010329; F:auxin efflux transmembrane transporter activity; IBA:RefGenome; GO:0010541; P:acropetal auxin transport; IBA:RefGenome; GO:0006200; P:ATP …
cluster6327	3	ABC transporter B family member 19	GO:0016021; C:integral component of membrane; IBA:RefGenome; GO:0005886; C:plasma membrane; IDA:TAIR; GO:0005524; F:ATP binding; IEA:UniProtKB-KW; GO:0042626; F:ATPase activity, coupled to transmembrane movement of substances; IBA:RefGenome; GO:0010329; F:auxin efflux transmembrane transporter activity; IDA:TAIR; GO:0010541; P:acropetal auxin transport; IMP:TAIR; GO:0043481; P:anthocyanin accumul…
cluster1404	3	ABC transporter B family member 20	GO:0016021; C:integral component of membrane; IBA:RefGenome; GO:0005634; C:nucleus; IDA:TAIR; GO:0005886; C:plasma membrane; IDA:TAIR; GO:0005524; F:ATP binding; IEA:UniProtKB-KW; GO:0042626; F:ATPase activity, coupled to transmembrane movement of substances; IBA:RefGenome; GO:0010329; F:auxin efflux transmembrane transporter activity; IBA:RefGenome; GO:0010541; P:acropetal auxin transport; IBA:R…
cluster3407	3	ABC transporter B family member 20	GO:0016021; C:integral component of membrane; IBA:RefGenome; GO:0005634; C:nucleus; IDA:TAIR; GO:0005886; C:plasma membrane; IDA:TAIR; GO:0005524; F:ATP binding; IEA:UniProtKB-KW; GO:0042626; F:ATPase activity, coupled to transmembrane movement of substances; IBA:RefGenome; GO:0010329; F:auxin efflux transmembrane transporter activity; IBA:RefGenome; GO:0010541; P:acropetal auxin transport; IBA:R…
cluster4671	3	ABC transporter B family member 20	GO:0016021; C:integral component of membrane; IBA:RefGenome; GO:0005634; C:nucleus; IDA:TAIR; GO:0005886; C:plasma membrane; IDA:TAIR; GO:0005524; F:ATP binding; IEA:UniProtKB-KW; GO:0042626; F:ATPase activity, coupled to transmembrane movement of substances; IBA:RefGenome; GO:0010329; F:auxin efflux transmembrane transporter activity; IBA:RefGenome; GO:0010541; P:acropetal auxin transport; IBA:R…
cluster9846	3	ABC transporter B family member 22	GO:0016021; C:integral component of membrane; IEA:UniProtKB-KW; GO:0005524; F:ATP binding; IEA:UniProtKB-KW; GO:0042626; F:ATPase activity, coupled to transmembrane movement of substances; IEA:InterPro
cluster163	4	ABC transporter B family member 26, chloroplastic	GO:0009507; C:chloroplast; IDA:TAIR; GO:0009941; C:chloroplast envelope; IDA:TAIR; GO:0016021; C:integral component of membrane; IEA:UniProtKB-KW; GO:0005524; F:ATP binding; IEA:UniProtKB-KW; GO:0042626; F:ATPase activity, coupled to transmembrane movement of substances; IEA:InterPro; GO:0005215; F:transporter activity; ISS:TAIR
cluster5840	3	ABC transporter B family member 28	GO:0009507; C:chloroplast; IDA:TAIR; GO:0009941; C:chloroplast envelope; IDA:TAIR; GO:0016021; C:integral component of membrane; IBA:RefGenome; GO:0016020; C:membrane; IDA:TAIR; GO:0005886; C:plasma membrane; IBA:RefGenome; GO:0005524; F:ATP binding; IEA:UniProtKB-KW; GO:0015421; F:oligopeptide-transporting ATPase activity; IBA:RefGenome; GO:0005215; F:transporter activity; ISS:TAIR; GO:0006200; …
cluster3466	3	ABC transporter B family member 3	GO:0016021; C:integral component of membrane; IEA:UniProtKB-KW; GO:0005524; F:ATP binding; IEA:UniProtKB-KW; GO:0042626; F:ATPase activity, coupled to transmembrane movement of substances; ISS:TAIR
cluster585	3	ABC transporter B family member 4	GO:0016021; C:integral component of membrane; IEA:UniProtKB-KW; GO:0016020; C:membrane; IDA:TAIR; GO:0005886; C:plasma membrane; IDA:TAIR; GO:0009506; C:plasmodesma; IDA:TAIR; GO:0005524; F:ATP binding; IEA:UniProtKB-KW; GO:0010329; F:auxin efflux transmembrane transporter activity; IDA:TAIR; GO:0010328; F:auxin influx transmembrane transporter activity; IDA:TAIR; GO:0008559; F:xenobiotic-transpo…
cluster6966	3	ABC transporter B family member 5	GO:0016021; C:integral component of membrane; IEA:UniProtKB-KW; GO:0005524; F:ATP binding; IEA:UniProtKB-KW; GO:0042626; F:ATPase activity, coupled to transmembrane movement of substances; IEA:InterPro
cluster805	3	ABC transporter B family member 6	GO:0016021; C:integral component of membrane; IBA:RefGenome; GO:0005634; C:nucleus; IDA:TAIR; GO:0005886; C:plasma membrane; IDA:TAIR; GO:0009506; C:plasmodesma; IDA:TAIR; GO:0005524; F:ATP binding; IEA:UniProtKB-KW; GO:0042626; F:ATPase activity, coupled to transmembrane movement of substances; IBA:RefGenome; GO:0010329; F:auxin efflux transmembrane transporter activity; IBA:RefGenome; GO:001054…
cluster3669	3	ABC transporter B family member 6	GO:0016021; C:integral component of membrane; IBA:RefGenome; GO:0005634; C:nucleus; IDA:TAIR; GO:0005886; C:plasma membrane; IDA:TAIR; GO:0009506; C:plasmodesma; IDA:TAIR; GO:0005524; F:ATP binding; IEA:UniProtKB-KW; GO:0042626; F:ATPase activity, coupled to transmembrane movement of substances; IBA:RefGenome; GO:0010329; F:auxin efflux transmembrane transporter activity; IBA:RefGenome; GO:001054…
cluster2297	3	ABC transporter C family member 13	GO:0016021; C:integral component of membrane; IEA:UniProtKB-KW; GO:0005524; F:ATP binding; IEA:UniProtKB-KW; GO:0008559; F:xenobiotic-transporting ATPase activity; IEA:UniProtKB-EC
cluster9195	3	ABC transporter D family member 1	GO:0009514; C:glyoxysome; IEA:UniProtKB-KW; GO:0016021; C:integral component of membrane; IEA:UniProtKB-KW; GO:0005524; F:ATP binding; IEA:UniProtKB-KW; GO:0042626; F:ATPase activity, coupled to transmembrane movement of substances; IEA:InterPro; GO:0005325; F:peroxisomal fatty-acyl-CoA transporter activity; IEA:UniProtKB-EC
cluster9966	3	ABC transporter E family member 2	GO:0016020; C:membrane; IEA:UniProtKB-KW; GO:0051539; F:4 iron, 4 sulfur cluster binding; IEA:UniProtKB-KW; GO:0005524; F:ATP binding; IEA:UniProtKB-KW; GO:0016887; F:ATPase activity; IEA:InterPro; GO:0046872; F:metal ion binding; IEA:UniProtKB-KW; GO:0005215; F:transporter activity; ISS:TAIR
cluster2141	3	ABC transporter F family member 4	GO:0005524; F:ATP binding; IEA:UniProtKB-KW; GO:0016887; F:ATPase activity; IEA:InterPro; GO:0005215; F:transporter activity; ISS:TAIR
cluster9561	3	ABC transporter G family member 12	GO:0016021; C:integral component of membrane; IEA:UniProtKB-KW; GO:0005886; C:plasma membrane; IEA:UniProtKB-KW; GO:0005524; F:ATP binding; IEA:UniProtKB-KW; GO:0016887; F:ATPase activity; IEA:InterPro; GO:0006869; P:lipid transport; IEA:UniProtKB-KW; GO:0009737; P:response to abscisic acid; IDA:UniProtKB; GO:0009651; P:response to salt stress; IDA:UniProtKB; GO:0010025; P:wax biosynthetic proces…
cluster8268	3	ABC transporter G family member 22	GO:0016021; C:integral component of membrane; IEA:UniProtKB-KW; GO:0005886; C:plasma membrane; IDA:TAIR; GO:0005524; F:ATP binding; IEA:UniProtKB-KW; GO:0016887; F:ATPase activity; IEA:InterPro; GO:0009414; P:response to water deprivation; IMP:TAIR; GO:0010148; P:transpiration; IMP:TAIR
cluster7825	3	ABC transporter G family member 23	GO:0016021; C:integral component of membrane; IEA:UniProtKB-KW; GO:0005524; F:ATP binding; IEA:UniProtKB-KW; GO:0016887; F:ATPase activity; IEA:InterPro; GO:0006810; P:transport; IEA:UniProtKB-KW
cluster9257	3	ABC transporter G family member 24	GO:0016021; C:integral component of membrane; IEA:UniProtKB-KW; GO:0005886; C:plasma membrane; IDA:TAIR; GO:0005524; F:ATP binding; IEA:UniProtKB-KW; GO:0016887; F:ATPase activity; IEA:InterPro; GO:0006810; P:transport; IEA:UniProtKB-KW
cluster4968	3	ABC transporter G family member 29	GO:0016021; C:integral component of membrane; IEA:UniProtKB-KW; GO:0005886; C:plasma membrane; IDA:TAIR; GO:0005524; F:ATP binding; IEA:UniProtKB-KW; GO:0016887; F:ATPase activity; IEA:InterPro; GO:0006855; P:drug transmembrane transport; ISS:TAIR; GO:0015850; P:organic hydroxy compound transport; IDA:TAIR; GO:1901140; P:p-coumaryl alcohol transport; IDA:TAIR; GO:1901141; P:regulation of lignin b…
cluster9031	3	ABC transporter G family member 29	GO:0016021; C:integral component of membrane; IEA:UniProtKB-KW; GO:0005886; C:plasma membrane; IDA:TAIR; GO:0005524; F:ATP binding; IEA:UniProtKB-KW; GO:0016887; F:ATPase activity; IEA:InterPro; GO:0006855; P:drug transmembrane transport; ISS:TAIR; GO:0015850; P:organic hydroxy compound transport; IDA:TAIR; GO:1901140; P:p-coumaryl alcohol transport; IDA:TAIR; GO:1901141; P:regulation of lignin b…
cluster9949	3	ABC transporter G family member 42	GO:0016021; C:integral component of membrane; IEA:UniProtKB-KW; GO:0005524; F:ATP binding; IEA:UniProtKB-KW; GO:0016887; F:ATPase activity; IEA:InterPro; GO:0006810; P:transport; IEA:UniProtKB-KW
cluster4019	3	ABC transporter G family member 5 {ECO:0000303|PubMed:18299247}	GO:0016020; C:membrane; IEA:InterPro; GO:0005524; F:ATP binding; IEA:UniProtKB-KW; GO:0016887; F:ATPase activity; IEA:InterPro
cluster6613	3	ABC transporter G family member 8	GO:0016021; C:integral component of membrane; IEA:UniProtKB-KW; GO:0005524; F:ATP binding; IEA:UniProtKB-KW; GO:0016887; F:ATPase activity; IEA:InterPro; GO:0006810; P:transport; IEA:UniProtKB-KW
cluster1631	3	Acetolactate synthase 1, chloroplastic	GO:0009507; C:chloroplast; IEA:UniProtKB-KW; GO:0003984; F:acetolactate synthase activity; IEA:UniProtKB-EC; GO:0050660; F:flavin adenine dinucleotide binding; IEA:InterPro; GO:0000287; F:magnesium ion binding; IEA:InterPro; GO:0030976; F:thiamine pyrophosphate binding; IEA:InterPro; GO:0009097; P:isoleucine biosynthetic process; IEA:UniProtKB-UniPathway; GO:0009635; P:response to herbicide; IEA:…
cluster6312	3	Acetolactate synthase large subunit	GO:0009507; C:chloroplast; IEA:UniProtKB-KW; GO:0003984; F:acetolactate synthase activity; IEA:UniProtKB-EC; GO:0050660; F:flavin adenine dinucleotide binding; IEA:InterPro; GO:0000287; F:magnesium ion binding; IEA:InterPro; GO:0030976; F:thiamine pyrophosphate binding; IEA:InterPro; GO:0009097; P:isoleucine biosynthetic process; IEA:UniProtKB-UniPathway; GO:0009099; P:valine biosynthetic process…
cluster3924	3	Acetyl-CoA acetyltransferase, cytosolic 1	GO:0005829; C:cytosol; IDA:TAIR; GO:0005777; C:peroxisome; IDA:TAIR; GO:0005886; C:plasma membrane; IDA:TAIR; GO:0003985; F:acetyl-CoA C-acetyltransferase activity; IDA:TAIR; GO:0046872; F:metal ion binding; IEA:UniProtKB-KW; GO:0008299; P:isoprenoid biosynthetic process; IEA:UniProtKB-KW; GO:0009846; P:pollen germination; IMP:TAIR; GO:0009860; P:pollen tube growth; IMP:TAIR; GO:0016125; P:sterol…
cluster91	5	Acetyl-CoA carboxylase 1	GO:0005737; C:cytoplasm; IEA:UniProtKB-KW; GO:0003989; F:acetyl-CoA carboxylase activity; IEA:UniProtKB-EC; GO:0005524; F:ATP binding; IEA:UniProtKB-KW; GO:0004075; F:biotin carboxylase activity; IEA:UniProtKB-EC; GO:0046872; F:metal ion binding; IEA:UniProtKB-KW; GO:0006633; P:fatty acid biosynthetic process; IEA:UniProtKB-KW; GO:2001295; P:malonyl-CoA biosynthetic process; IEA:UniProtKB-UniPath…
cluster1136	3	Acidic leucine-rich nuclear phosphoprotein 32-related protein	N/A
cluster4614	3	Acidic leucine-rich nuclear phosphoprotein 32-related protein	N/A
cluster4806	3	Acidic leucine-rich nuclear phosphoprotein 32-related protein	N/A
cluster1781	3	Acidic leucine-rich nuclear phosphoprotein 32-related protein 1	N/A
cluster3254	3	Acidic leucine-rich nuclear phosphoprotein 32-related protein 1	N/A
cluster3583	3	Acidic leucine-rich nuclear phosphoprotein 32-related protein 1	N/A
cluster5459	3	Acidic leucine-rich nuclear phosphoprotein 32-related protein 1	N/A
cluster7552	3	Acidic leucine-rich nuclear phosphoprotein 32-related protein 1	N/A
cluster8383	3	Acidic leucine-rich nuclear phosphoprotein 32-related protein 1	N/A
cluster9517	3	Acidic leucine-rich nuclear phosphoprotein 32-related protein 1	N/A
cluster381	4	Acidic leucine-rich nuclear phosphoprotein 32-related protein 2	N/A
cluster791	3	Acidic leucine-rich nuclear phosphoprotein 32-related protein 2	N/A
cluster5573	3	Acidic leucine-rich nuclear phosphoprotein 32-related protein 2	N/A
cluster2107	3	Aconitate hydratase	GO:0005737; C:cytoplasm; IEA:UniProtKB-KW; GO:0051539; F:4 iron, 4 sulfur cluster binding; IEA:UniProtKB-KW; GO:0003994; F:aconitate hydratase activity; IEA:UniProtKB-EC; GO:0046872; F:metal ion binding; IEA:UniProtKB-KW; GO:0006097; P:glyoxylate cycle; IEA:UniProtKB-KW
cluster1477	3	Aconitate hydratase, mitochondrial	GO:0005739; C:mitochondrion; IEA:UniProtKB-KW; GO:0051539; F:4 iron, 4 sulfur cluster binding; IEA:UniProtKB-KW; GO:0003994; F:aconitate hydratase activity; IEA:UniProtKB-EC; GO:0046872; F:metal ion binding; IEA:UniProtKB-KW; GO:0006099; P:tricarboxylic acid cycle; IEA:UniProtKB-UniPathway
cluster832	3	Actin	GO:0005737; C:cytoplasm; IEA:UniProtKB-KW; GO:0005856; C:cytoskeleton; IEA:UniProtKB-KW; GO:0005524; F:ATP binding; IEA:UniProtKB-KW
cluster6229	3	Actin	GO:0005737; C:cytoplasm; IEA:UniProtKB-KW; GO:0005856; C:cytoskeleton; IEA:UniProtKB-KW; GO:0005524; F:ATP binding; IEA:UniProtKB-KW
cluster7494	3	Actin-2	GO:0005737; C:cytoplasm; IEA:UniProtKB-KW; GO:0005856; C:cytoskeleton; IEA:UniProtKB-KW; GO:0005524; F:ATP binding; IEA:UniProtKB-KW
cluster8597	3	Actin-2	GO:0005737; C:cytoplasm; IEA:UniProtKB-KW; GO:0005856; C:cytoskeleton; IEA:UniProtKB-KW; GO:0005524; F:ATP binding; IEA:UniProtKB-KW
cluster7137	3	Actin-7	GO:0005737; C:cytoplasm; IEA:UniProtKB-KW; GO:0005856; C:cytoskeleton; IEA:UniProtKB-KW; GO:0005524; F:ATP binding; IEA:UniProtKB-KW
cluster59	5	Actin-8	GO:0009507; C:chloroplast; IDA:TAIR; GO:0009941; C:chloroplast envelope; IDA:TAIR; GO:0009570; C:chloroplast stroma; IDA:TAIR; GO:0005856; C:cytoskeleton; IEA:UniProtKB-KW; GO:0005829; C:cytosol; IDA:TAIR; GO:0005886; C:plasma membrane; IDA:TAIR; GO:0009506; C:plasmodesma; IDA:TAIR; GO:0005773; C:vacuole; IDA:TAIR; GO:0005524; F:ATP binding; IEA:UniProtKB-KW; GO:0005507; F:copper ion binding; IDA…
cluster2806	3	Actin-depolymerizing factor 10	GO:0015629; C:actin cytoskeleton; IEA:InterPro; GO:0030042; P:actin filament depolymerization; IEA:InterPro
cluster6050	3	Actin-related protein 2/3 complex subunit 1A	GO:0005885; C:Arp2/3 protein complex; TAS:TAIR; GO:0005737; C:cytoplasm; IDA:TAIR; GO:0005634; C:nucleus; IDA:TAIR; GO:0007015; P:actin filament organization; TAS:TAIR; GO:0030833; P:regulation of actin filament polymerization; IEA:InterPro
cluster4384	3	Actin-related protein 2/3 complex subunit 3	GO:0005885; C:Arp2/3 protein complex; TAS:TAIR; GO:0042995; C:cell projection; IEA:UniProtKB-KW; GO:0005737; C:cytoplasm; IEA:UniProtKB-KW; GO:0007015; P:actin filament organization; TAS:TAIR; GO:0034314; P:Arp2/3 complex-mediated actin nucleation; IEA:InterPro
cluster1461	3	Actin-related protein 2/3 complex subunit 4	GO:0005885; C:Arp2/3 protein complex; IEA:InterPro; GO:0042995; C:cell projection; IEA:UniProtKB-KW; GO:0005737; C:cytoplasm; IEA:UniProtKB-KW; GO:0030041; P:actin filament polymerization; IEA:InterPro; GO:0034314; P:Arp2/3 complex-mediated actin nucleation; IEA:InterPro
cluster7045	3	Actin-related protein 9	GO:0031011; C:Ino80 complex; IEA:EnsemblPlants/Gramene; GO:0006338; P:chromatin remodeling; IEA:EnsemblPlants/Gramene; GO:0010228; P:vegetative to reproductive phase transition of meristem; IEA:EnsemblPlants/Gramene
cluster4849	3	Acyl-CoA-binding domain-containing protein 1	GO:0005783; C:endoplasmic reticulum; IEA:UniProtKB-KW; GO:0005576; C:extracellular region; IEA:UniProtKB-KW; GO:0016021; C:integral component of membrane; IEA:UniProtKB-KW; GO:0009505; C:plant-type cell wall; IDA:TAIR; GO:0005886; C:plasma membrane; IDA:TAIR; GO:0000062; F:fatty-acyl-CoA binding; IDA:TAIR; GO:0032791; F:lead ion binding; IDA:TAIR; GO:0008289; F:lipid binding; IDA:TAIR; GO:0070300…
cluster6633	3	Acyl-CoA-binding domain-containing protein 2	GO:0005783; C:endoplasmic reticulum; IDA:TAIR; GO:0009514; C:glyoxysome; IDA:UniProtKB; GO:0016021; C:integral component of membrane; IEA:UniProtKB-KW; GO:0005886; C:plasma membrane; IDA:UniProtKB; GO:0000062; F:fatty-acyl-CoA binding; IDA:UniProtKB; GO:0032791; F:lead ion binding; IDA:TAIR; GO:0008289; F:lipid binding; IEA:UniProtKB-KW; GO:0006869; P:lipid transport; TAS:TAIR; GO:0010288; P:resp…
cluster9656	3	Acyl-CoA-binding domain-containing protein 2	GO:0005783; C:endoplasmic reticulum; IDA:TAIR; GO:0009514; C:glyoxysome; IDA:UniProtKB; GO:0016021; C:integral component of membrane; IEA:UniProtKB-KW; GO:0005886; C:plasma membrane; IDA:UniProtKB; GO:0000062; F:fatty-acyl-CoA binding; IDA:UniProtKB; GO:0032791; F:lead ion binding; IDA:TAIR; GO:0008289; F:lipid binding; IEA:UniProtKB-KW; GO:0006869; P:lipid transport; TAS:TAIR; GO:0010288; P:resp…
cluster9015	3	Acyl-CoA-binding protein	GO:0000062; F:fatty-acyl-CoA binding; IEA:InterPro; GO:0008289; F:lipid binding; IEA:UniProtKB-KW; GO:0006810; P:transport; IEA:UniProtKB-KW
cluster1220	3	Acyl-coenzyme A oxidase 4, peroxisomal	GO:0009514; C:glyoxysome; IEA:UniProtKB-KW; GO:0005777; C:peroxisome; IDA:TAIR; GO:0003995; F:acyl-CoA dehydrogenase activity; IEA:InterPro; GO:0003997; F:acyl-CoA oxidase activity; IDA:TAIR; GO:0050660; F:flavin adenine dinucleotide binding; IEA:InterPro; GO:0009793; P:embryo development ending in seed dormancy; IGI:TAIR; GO:0006635; P:fatty acid beta-oxidation; IDA:TAIR; GO:0046459; P:short-cha…
cluster4516	3	Adagio protein 1	GO:0005737; C:cytoplasm; IEA:UniProtKB-KW; GO:0005634; C:nucleus; IEA:UniProtKB-KW; GO:0009881; F:photoreceptor activity; IEA:UniProtKB-KW; GO:0009908; P:flower development; IEA:UniProtKB-KW; GO:0016567; P:protein ubiquitination; IEA:UniProtKB-UniPathway; GO:0018298; P:protein-chromophore linkage; IEA:UniProtKB-KW; GO:0048511; P:rhythmic process; IEA:UniProtKB-KW
cluster8742	3	Adenine nucleotide transporter BT1, chloroplastic/amyloplastic/mitochondrial	GO:0009501; C:amyloplast; IEA:UniProtKB-KW; GO:0009507; C:chloroplast; IEA:UniProtKB-KW; GO:0016021; C:integral component of membrane; IEA:UniProtKB-KW; GO:0005743; C:mitochondrial inner membrane; IEA:UniProtKB-KW; GO:0009528; C:plastid inner membrane; IEA:UniProtKB-KW; GO:0055085; P:transmembrane transport; IEA:InterPro
cluster8175	3	Adenine nucleotide transporter BT1, chloroplastic/mitochondrial	GO:0009507; C:chloroplast; IDA:TAIR; GO:0009941; C:chloroplast envelope; IDA:TAIR; GO:0016021; C:integral component of membrane; IEA:UniProtKB-KW; GO:0005743; C:mitochondrial inner membrane; IEA:UniProtKB-KW; GO:0005739; C:mitochondrion; IDA:TAIR; GO:0009536; C:plastid; IDA:TAIR; GO:0009528; C:plastid inner membrane; IEA:UniProtKB-KW; GO:0015215; F:nucleotide transmembrane transporter activity; I…
cluster8857	3	Adenine nucleotide transporter BT1, chloroplastic/mitochondrial	GO:0009507; C:chloroplast; IDA:TAIR; GO:0009941; C:chloroplast envelope; IDA:TAIR; GO:0016021; C:integral component of membrane; IEA:UniProtKB-KW; GO:0005743; C:mitochondrial inner membrane; IEA:UniProtKB-KW; GO:0005739; C:mitochondrion; IDA:TAIR; GO:0009536; C:plastid; IDA:TAIR; GO:0009528; C:plastid inner membrane; IEA:UniProtKB-KW; GO:0015215; F:nucleotide transmembrane transporter activity; I…
cluster850	3	Adenine phosphoribosyltransferase 1, chloroplastic	GO:0009507; C:chloroplast; IDA:UniProtKB; GO:0003999; F:adenine phosphoribosyltransferase activity; IDA:UniProtKB; GO:0006168; P:adenine salvage; IEA:InterPro; GO:0044209; P:AMP salvage; TAS:UniProtKB; GO:0009690; P:cytokinin metabolic process; IMP:UniProtKB
cluster7582	3	Adenosine kinase 1	GO:0048046; C:apoplast; IDA:TAIR; GO:0009507; C:chloroplast; IDA:TAIR; GO:0005829; C:cytosol; IDA:TAIR; GO:0016020; C:membrane; IDA:TAIR; GO:0005886; C:plasma membrane; IDA:TAIR; GO:0009506; C:plasmodesma; IDA:TAIR; GO:0004001; F:adenosine kinase activity; IDA:TAIR; GO:0005524; F:ATP binding; IEA:UniProtKB-KW; GO:0005507; F:copper ion binding; IDA:TAIR; GO:0016773; F:phosphotransferase activity, …
cluster5749	3	Adenosine kinase 2	GO:0005829; C:cytosol; IDA:TAIR; GO:0005886; C:plasma membrane; IDA:TAIR; GO:0004001; F:adenosine kinase activity; IDA:TAIR; GO:0005524; F:ATP binding; IEA:UniProtKB-KW; GO:0005507; F:copper ion binding; IDA:TAIR; GO:0016773; F:phosphotransferase activity, alcohol group as acceptor; IEA:InterPro; GO:0006169; P:adenosine salvage; TAS:TAIR; GO:0044209; P:AMP salvage; IEA:UniProtKB-UniPathway; GO:00…
cluster2356	3	Adenosylhomocysteinase	GO:0004013; F:adenosylhomocysteinase activity; IEA:UniProtKB-EC; GO:0006730; P:one-carbon metabolic process; IEA:UniProtKB-KW
cluster8656	3	Adenosylhomocysteinase	GO:0004013; F:adenosylhomocysteinase activity; IEA:UniProtKB-EC; GO:0006730; P:one-carbon metabolic process; IEA:UniProtKB-KW
cluster2440	3	Adenylate isopentenyltransferase 6, chloroplastic	GO:0009507; C:chloroplast; IEA:UniProtKB-KW; GO:0052623; F:ADP dimethylallyltransferase activity; ISS:TAIR; GO:0005524; F:ATP binding; IEA:UniProtKB-KW; GO:0052622; F:ATP dimethylallyltransferase activity; ISS:TAIR; GO:0009691; P:cytokinin biosynthetic process; IGI:TAIR; GO:0008033; P:tRNA processing; IEA:InterPro
cluster2914	3	Adenylate kinase isoenzyme 6 homolog {ECO:0000255|HAMAP-Rule:MF_03173}	GO:0005634; C:nucleus; IDA:UniProtKB; GO:0004017; F:adenylate kinase activity; IDA:UniProtKB; GO:0005524; F:ATP binding; IEA:UniProtKB-KW; GO:0016887; F:ATPase activity; IEA:UniProtKB-HAMAP; GO:0080186; P:developmental vegetative growth; IMP:UniProtKB; GO:0007275; P:multicellular organismal development; IEA:UniProtKB-KW; GO:0046939; P:nucleotide phosphorylation; IDA:GOC; GO:0040008; P:regulation …
cluster1991	3	Adenylate kinase, chloroplastic	GO:0009507; C:chloroplast; IEA:UniProtKB-KW; GO:0004017; F:adenylate kinase activity; IEA:UniProtKB-EC; GO:0005524; F:ATP binding; IEA:UniProtKB-KW
cluster8438	3	ADP,ATP carrier protein	GO:0016021; C:integral component of membrane; IEA:UniProtKB-KW; GO:0005743; C:mitochondrial inner membrane; IEA:UniProtKB-KW; GO:0005215; F:transporter activity; IEA:InterPro; GO:0055085; P:transmembrane transport; IEA:InterPro
cluster2916	3	ADP-ribosylation factor 1	GO:0005794; C:Golgi apparatus; IEA:UniProtKB-KW; GO:0005525; F:GTP binding; IEA:UniProtKB-KW; GO:0015031; P:protein transport; IEA:UniProtKB-KW; GO:0007264; P:small GTPase mediated signal transduction; IEA:InterPro; GO:0016192; P:vesicle-mediated transport; IEA:UniProtKB-KW
cluster7946	3	ADP-ribosylation factor 2-B	GO:0005794; C:Golgi apparatus; IDA:TAIR; GO:0005886; C:plasma membrane; IDA:TAIR; GO:0005773; C:vacuole; IDA:TAIR; GO:0005525; F:GTP binding; ISS:TAIR; GO:0016004; F:phospholipase activator activity; TAS:TAIR; GO:0043085; P:positive regulation of catalytic activity; TAS:GOC; GO:0015031; P:protein transport; IEA:UniProtKB-KW; GO:0007264; P:small GTPase mediated signal transduction; IEA:InterPro; G…
cluster2618	3	ADP-ribosylation factor GTPase-activating protein AGD10	GO:0005794; C:Golgi apparatus; IEA:UniProtKB-KW; GO:0008060; F:ARF GTPase activator activity; IEA:InterPro; GO:0008270; F:zinc ion binding; IEA:InterPro; GO:0009793; P:embryo development ending in seed dormancy; IMP:TAIR; GO:0009555; P:pollen development; IMP:TAIR; GO:0032312; P:regulation of ARF GTPase activity; IEA:InterPro
cluster8001	3	ADP-ribosylation factor GTPase-activating protein AGD2	GO:0005737; C:cytoplasm; IEA:InterPro; GO:0008060; F:ARF GTPase activator activity; IEA:InterPro; GO:0008270; F:zinc ion binding; IEA:InterPro; GO:0032312; P:regulation of ARF GTPase activity; IEA:InterPro
cluster4708	3	ADP-ribosylation factor GTPase-activating protein AGD3	GO:0005829; C:cytosol; IDA:TAIR; GO:0005886; C:plasma membrane; IDA:TAIR; GO:0030140; C:trans-Golgi network transport vesicle; IDA:TAIR; GO:0008060; F:ARF GTPase activator activity; IDA:TAIR; GO:0035091; F:phosphatidylinositol binding; IDA:TAIR; GO:0008270; F:zinc ion binding; IEA:InterPro; GO:0006897; P:endocytosis; IMP:TAIR; GO:0009965; P:leaf morphogenesis; IMP:TAIR; GO:0010087; P:phloem or xy…
cluster4922	3	ADP-ribosylation factor GTPase-activating protein AGD4	GO:0005737; C:cytoplasm; IEA:InterPro; GO:0008060; F:ARF GTPase activator activity; IEA:InterPro; GO:0008270; F:zinc ion binding; IEA:InterPro; GO:0032312; P:regulation of ARF GTPase activity; IEA:InterPro
cluster8126	3	ADP-ribosylation factor GTPase-activating protein AGD4	GO:0005737; C:cytoplasm; IEA:InterPro; GO:0008060; F:ARF GTPase activator activity; IEA:InterPro; GO:0008270; F:zinc ion binding; IEA:InterPro; GO:0032312; P:regulation of ARF GTPase activity; IEA:InterPro
cluster3097	3	Adrenodoxin-like protein 1, mitochondrial {ECO:0000303|PubMed:12714594}	GO:0051537; F:2 iron, 2 sulfur cluster binding; IEA:InterPro; GO:0009055; F:electron carrier activity; IEA:InterPro; GO:0046872; F:metal ion binding; IEA:UniProtKB-KW; GO:0048868; P:pollen tube development; IMP:TAIR
cluster2587	3	Alanine aminotransferase 2	GO:0004021; F:L-alanine:2-oxoglutarate aminotransferase activity; IEA:UniProtKB-EC; GO:0030170; F:pyridoxal phosphate binding; IEA:InterPro; GO:0009058; P:biosynthetic process; IEA:InterPro; GO:0042853; P:L-alanine catabolic process; IEA:UniProtKB-UniPathway
cluster5446	3	Alanine--glyoxylate aminotransferase 2 homolog 1, mitochondrial	GO:0016020; C:membrane; IDA:TAIR; GO:0005739; C:mitochondrion; IDA:UniProtKB; GO:0005774; C:vacuolar membrane; IDA:TAIR; GO:0008453; F:alanine-glyoxylate transaminase activity; IDA:UniProtKB; GO:0030170; F:pyridoxal phosphate binding; IEA:InterPro; GO:0008270; F:zinc ion binding; IDA:TAIR; GO:0019544; P:arginine catabolic process to glutamate; IDA:UniProtKB; GO:0009853; P:photorespiration; IEA:Un…
cluster5383	3	Alanine--glyoxylate aminotransferase 2 homolog 2, mitochondrial	GO:0005739; C:mitochondrion; IEA:UniProtKB-KW; GO:0008453; F:alanine-glyoxylate transaminase activity; IEA:UniProtKB-EC; GO:0030170; F:pyridoxal phosphate binding; IEA:InterPro; GO:0009853; P:photorespiration; IEA:UniProtKB-KW
cluster6049	3	Alcohol dehydrogenase	GO:0005737; C:cytoplasm; IEA:UniProtKB-KW; GO:0004022; F:alcohol dehydrogenase (NAD) activity; IEA:UniProtKB-EC; GO:0008270; F:zinc ion binding; IEA:InterPro
cluster4663	3	Alcohol-forming fatty acyl-CoA reductase	GO:0080019; F:fatty-acyl-CoA reductase (alcohol-forming) activity; IEA:InterPro; GO:0006629; P:lipid metabolic process; IEA:UniProtKB-KW
cluster1319	3	Aldehyde dehydrogenase	GO:0009501; C:amyloplast; IEA:UniProtKB-KW; GO:0009507; C:chloroplast; IEA:UniProtKB-KW; GO:0004029; F:aldehyde dehydrogenase (NAD) activity; IEA:UniProtKB-EC; GO:0004030; F:aldehyde dehydrogenase [NAD(P)+] activity; IEA:InterPro; GO:0006081; P:cellular aldehyde metabolic process; IEA:InterPro; GO:0006950; P:response to stress; IEA:UniProtKB-KW
cluster6640	3	Aldehyde dehydrogenase 22A1	GO:0005783; C:endoplasmic reticulum; IDA:TAIR; GO:0005576; C:extracellular region; IEA:UniProtKB-KW; GO:0004029; F:aldehyde dehydrogenase (NAD) activity; IEA:UniProtKB-EC
cluster7132	3	Aldehyde dehydrogenase 22A1	GO:0005783; C:endoplasmic reticulum; IDA:TAIR; GO:0005576; C:extracellular region; IEA:UniProtKB-KW; GO:0004029; F:aldehyde dehydrogenase (NAD) activity; IEA:UniProtKB-EC
cluster2643	3	Aldehyde dehydrogenase family 3 member F1	GO:0005783; C:endoplasmic reticulum; IDA:TAIR; GO:0016020; C:membrane; IDA:TAIR; GO:0004029; F:aldehyde dehydrogenase (NAD) activity; ISS:TAIR; GO:0004030; F:aldehyde dehydrogenase [NAD(P)+] activity; IEA:InterPro; GO:0006081; P:cellular aldehyde metabolic process; IEA:InterPro
cluster8839	3	Aldehyde dehydrogenase family 3 member F1	GO:0005783; C:endoplasmic reticulum; IDA:TAIR; GO:0016020; C:membrane; IDA:TAIR; GO:0004029; F:aldehyde dehydrogenase (NAD) activity; ISS:TAIR; GO:0004030; F:aldehyde dehydrogenase [NAD(P)+] activity; IEA:InterPro; GO:0006081; P:cellular aldehyde metabolic process; IEA:InterPro
cluster5173	3	Aldehyde dehydrogenase family 3 member H1	GO:0005783; C:endoplasmic reticulum; IDA:TAIR; GO:0005794; C:Golgi apparatus; IDA:TAIR; GO:0016020; C:membrane; IDA:TAIR; GO:0009506; C:plasmodesma; IDA:TAIR; GO:0009536; C:plastid; ISS:TAIR; GO:0005773; C:vacuole; IDA:TAIR; GO:0004028; F:3-chloroallyl aldehyde dehydrogenase activity; ISS:TAIR; GO:0004029; F:aldehyde dehydrogenase (NAD) activity; IDA:TAIR; GO:0004030; F:aldehyde dehydrogenase [NA…
cluster8440	3	Aldehyde dehydrogenase family 3 member H1	GO:0005783; C:endoplasmic reticulum; IDA:TAIR; GO:0005794; C:Golgi apparatus; IDA:TAIR; GO:0016020; C:membrane; IDA:TAIR; GO:0009506; C:plasmodesma; IDA:TAIR; GO:0009536; C:plastid; ISS:TAIR; GO:0005773; C:vacuole; IDA:TAIR; GO:0004028; F:3-chloroallyl aldehyde dehydrogenase activity; ISS:TAIR; GO:0004029; F:aldehyde dehydrogenase (NAD) activity; IDA:TAIR; GO:0004030; F:aldehyde dehydrogenase [NA…
cluster2118	3	Aldehyde dehydrogenase family 7 member A1	GO:0004029; F:aldehyde dehydrogenase (NAD) activity; IEA:UniProtKB-EC; GO:0006950; P:response to stress; IEA:UniProtKB-KW
cluster7057	3	Aldo-keto reductase family 4 member C11	GO:0005829; C:cytosol; IDA:TAIR; GO:0016491; F:oxidoreductase activity; IEA:UniProtKB-KW; GO:0046686; P:response to cadmium ion; IEP:TAIR
cluster10200	3	Aldose reductase	GO:0004032; F:alditol:NADP+ 1-oxidoreductase activity; IEA:UniProtKB-EC; GO:0048573; P:photoperiodism, flowering; IEA:EnsemblPlants/Gramene; GO:0010048; P:vernalization response; IEA:EnsemblPlants/Gramene
cluster1203	3	Alpha carbonic anhydrase 2	GO:0009507; C:chloroplast; IEA:UniProtKB-KW; GO:0016020; C:membrane; IDA:TAIR; GO:0004089; F:carbonate dehydratase activity; IEA:UniProtKB-EC; GO:0008270; F:zinc ion binding; IEA:InterPro; GO:0006730; P:one-carbon metabolic process; IEA:InterPro; GO:0010037; P:response to carbon dioxide; IEP:TAIR
cluster10322	3	Alpha carbonic anhydrase 2	GO:0009507; C:chloroplast; IEA:UniProtKB-KW; GO:0016020; C:membrane; IDA:TAIR; GO:0004089; F:carbonate dehydratase activity; IEA:UniProtKB-EC; GO:0008270; F:zinc ion binding; IEA:InterPro; GO:0006730; P:one-carbon metabolic process; IEA:InterPro; GO:0010037; P:response to carbon dioxide; IEP:TAIR
cluster7637	3	Alpha carbonic anhydrase 3	GO:0009507; C:chloroplast; IEA:UniProtKB-KW; GO:0004089; F:carbonate dehydratase activity; IEA:UniProtKB-EC; GO:0046872; F:metal ion binding; IEA:UniProtKB-KW; GO:0010037; P:response to carbon dioxide; IEP:TAIR
cluster7689	3	Alpha carbonic anhydrase 4	GO:0009535; C:chloroplast thylakoid membrane; IDA:TAIR; GO:0004089; F:carbonate dehydratase activity; IEA:UniProtKB-EC; GO:0008270; F:zinc ion binding; IEA:InterPro; GO:0006730; P:one-carbon metabolic process; IEA:InterPro
cluster6904	3	Alpha/beta-gliadin A-I	GO:0045735; F:nutrient reservoir activity; IEA:UniProtKB-KW
cluster383	4	Alpha/beta-gliadin A-II	GO:0045735; F:nutrient reservoir activity; IEA:UniProtKB-KW
cluster695	3	Alpha/beta-gliadin A-V	GO:0045735; F:nutrient reservoir activity; IEA:UniProtKB-KW
cluster5341	3	Alpha/beta-gliadin A-V	GO:0045735; F:nutrient reservoir activity; IEA:UniProtKB-KW
cluster5488	3	Alpha/beta-gliadin clone PTO-A10	GO:0045735; F:nutrient reservoir activity; IEA:UniProtKB-KW
cluster1326	3	Alpha/beta-gliadin clone PW8142	GO:0045735; F:nutrient reservoir activity; IEA:UniProtKB-KW
cluster9014	3	Alpha/beta-gliadin clone PW8142	GO:0045735; F:nutrient reservoir activity; IEA:UniProtKB-KW
cluster9178	3	Alpha/beta-gliadin clone PW8142	GO:0045735; F:nutrient reservoir activity; IEA:UniProtKB-KW
cluster9889	3	Alpha/beta-gliadin clone PW8142	GO:0045735; F:nutrient reservoir activity; IEA:UniProtKB-KW
cluster7779	3	Alpha/beta-gliadin MM1	GO:0045735; F:nutrient reservoir activity; IEA:UniProtKB-KW
cluster2247	3	Alpha-aminoadipic semialdehyde synthase	GO:0005737; C:cytoplasm; IEA:UniProtKB-KW; GO:0047131; F:saccharopine dehydrogenase (NAD+, L-glutamate-forming) activity; IEA:UniProtKB-EC; GO:0047130; F:saccharopine dehydrogenase (NADP+, L-lysine-forming) activity; IEA:UniProtKB-EC; GO:0033512; P:L-lysine catabolic process to acetyl-CoA via saccharopine; IEA:UniProtKB-UniPathway
cluster9156	3	Alpha-amylase 3, chloroplastic	GO:0009507; C:chloroplast; IDA:TAIR; GO:0009570; C:chloroplast stroma; IDA:TAIR; GO:0004556; F:alpha-amylase activity; IDA:TAIR; GO:0005509; F:calcium ion binding; IEA:InterPro; GO:0005983; P:starch catabolic process; TAS:TAIR
cluster4101	3	Alpha-dioxygenase 2	GO:0051213; F:dioxygenase activity; IEA:UniProtKB-KW; GO:0020037; F:heme binding; IEA:InterPro; GO:0046872; F:metal ion binding; IEA:UniProtKB-KW; GO:0004601; F:peroxidase activity; IEA:UniProtKB-KW; GO:0031408; P:oxylipin biosynthetic process; IEA:UniProtKB-KW; GO:0006979; P:response to oxidative stress; IEA:InterPro
cluster5320	3	Alpha-galactosidase	GO:0009505; C:plant-type cell wall; IBA:RefGenome; GO:0052692; F:raffinose alpha-galactosidase activity; IEA:UniProtKB-EC; GO:0009965; P:leaf morphogenesis; IEA:EnsemblPlants/Gramene; GO:0000023; P:maltose metabolic process; IEA:EnsemblPlants/Gramene; GO:0007020; P:microtubule nucleation; IEA:EnsemblPlants/Gramene; GO:0043085; P:positive regulation of catalytic activity; IEA:EnsemblPlants/Gramene…
cluster7491	3	Alpha-glucosidase	GO:0004558; F:alpha-1,4-glucosidase activity; IEA:UniProtKB-EC; GO:0030246; F:carbohydrate binding; IEA:InterPro; GO:0032450; F:maltose alpha-glucosidase activity; IEA:UniProtKB-EC; GO:0005975; P:carbohydrate metabolic process; IEA:InterPro
cluster7469	3	Alpha-glucosidase 2	GO:0004573; F:mannosyl-oligosaccharide glucosidase activity; IEA:InterPro; GO:0009311; P:oligosaccharide metabolic process; IEA:InterPro
cluster9762	3	Alpha-ketoglutarate-dependent dioxygenase alkB	GO:0046872; F:metal ion binding; IEA:UniProtKB-KW; GO:0016706; F:oxidoreductase activity, acting on paired donors, with incorporation or reduction of molecular oxygen, 2-oxoglutarate as one donor, and incorporation of one atom each of oxygen into both donors; IEA:InterPro; GO:0006281; P:DNA repair; IEA:UniProtKB-KW
cluster310	4	Alpha-mannosidase {ECO:0000303|PubMed:4973951}	N/A
cluster1211	3	Alpha-mannosidase {ECO:0000303|PubMed:4973951}	N/A
cluster1754	3	Alpha-soluble NSF attachment protein 1	GO:0005886; C:plasma membrane; IDA:TAIR; GO:0006886; P:intracellular protein transport; IEA:InterPro; GO:0016192; P:vesicle-mediated transport; IEA:UniProtKB-KW
cluster19	6	Amidophosphoribosyltransferase 2, chloroplastic	GO:0009507; C:chloroplast; IDA:TAIR; GO:0009570; C:chloroplast stroma; IDA:TAIR; GO:0009532; C:plastid stroma; IDA:TAIR; GO:0004044; F:amidophosphoribosyltransferase activity; IMP:TAIR; GO:0051536; F:iron-sulfur cluster binding; IEA:UniProtKB-KW; GO:0046872; F:metal ion binding; IEA:UniProtKB-KW; GO:0006189; P:'de novo' IMP biosynthetic process; IEA:UniProtKB-UniPathway; GO:0009658; P:chloroplast…
cluster1232	3	Amidophosphoribosyltransferase, chloroplastic	GO:0009507; C:chloroplast; IEA:UniProtKB-KW; GO:0051539; F:4 iron, 4 sulfur cluster binding; IEA:UniProtKB-KW; GO:0004044; F:amidophosphoribosyltransferase activity; IEA:UniProtKB-EC; GO:0046872; F:metal ion binding; IEA:UniProtKB-KW; GO:0006189; P:'de novo' IMP biosynthetic process; IEA:UniProtKB-UniPathway; GO:0006541; P:glutamine metabolic process; IEA:UniProtKB-KW; GO:0009116; P:nucleoside me…
cluster7087	3	Aminomethyltransferase, mitochondrial	GO:0005960; C:glycine cleavage complex; IDA:UniProtKB; GO:0005739; C:mitochondrion; IEA:UniProtKB-KW; GO:0004047; F:aminomethyltransferase activity; IEA:UniProtKB-EC; GO:0008483; F:transaminase activity; IEA:UniProtKB-KW; GO:0006546; P:glycine catabolic process; IEA:InterPro
cluster7030	3	Aminopeptidase M1	GO:0005829; C:cytosol; IDA:TAIR; GO:0005783; C:endoplasmic reticulum; IEA:UniProtKB-KW; GO:0005886; C:plasma membrane; IDA:TAIR; GO:0004177; F:aminopeptidase activity; IDA:TAIR; GO:0008237; F:metallopeptidase activity; IEA:UniProtKB-KW; GO:0010013; F:N-1-naphthylphthalamic acid binding; IDA:UniProtKB; GO:0008270; F:zinc ion binding; IEA:InterPro; GO:0009926; P:auxin polar transport; TAS:TAIR
cluster3018	3	Aminopeptidase M1-A	GO:0005829; C:cytosol; IEA:EnsemblPlants/Gramene; GO:0005783; C:endoplasmic reticulum; IEA:UniProtKB-KW; GO:0005886; C:plasma membrane; IEA:EnsemblPlants/Gramene; GO:0004177; F:aminopeptidase activity; IEA:UniProtKB-KW; GO:0008237; F:metallopeptidase activity; IEA:UniProtKB-KW; GO:0008270; F:zinc ion binding; IEA:EnsemblPlants/Gramene; GO:0009926; P:auxin polar transport; IEA:EnsemblPlants/Gramen…
cluster9618	3	Aminopeptidase M1-B	GO:0005783; C:endoplasmic reticulum; IEA:UniProtKB-KW; GO:0016020; C:membrane; IEA:UniProtKB-KW; GO:0004177; F:aminopeptidase activity; IEA:UniProtKB-KW; GO:0008237; F:metallopeptidase activity; IEA:UniProtKB-KW; GO:0008270; F:zinc ion binding; IEA:InterPro
cluster4787	3	Aminopeptidase M1-C	GO:0005783; C:endoplasmic reticulum; IEA:UniProtKB-KW; GO:0016020; C:membrane; IEA:UniProtKB-KW; GO:0004177; F:aminopeptidase activity; IEA:UniProtKB-KW; GO:0008237; F:metallopeptidase activity; IEA:UniProtKB-KW; GO:0008270; F:zinc ion binding; IEA:InterPro
cluster5680	3	Aminopeptidase M1-C	GO:0005783; C:endoplasmic reticulum; IEA:UniProtKB-KW; GO:0016020; C:membrane; IEA:UniProtKB-KW; GO:0004177; F:aminopeptidase activity; IEA:UniProtKB-KW; GO:0008237; F:metallopeptidase activity; IEA:UniProtKB-KW; GO:0008270; F:zinc ion binding; IEA:InterPro
cluster12	7	Aminopeptidase M1-D	GO:0005783; C:endoplasmic reticulum; IEA:UniProtKB-KW; GO:0016020; C:membrane; IEA:UniProtKB-KW; GO:0004177; F:aminopeptidase activity; IEA:UniProtKB-KW; GO:0008237; F:metallopeptidase activity; IEA:UniProtKB-KW; GO:0008270; F:zinc ion binding; IEA:InterPro
cluster8059	3	Aminopeptidase M1-D	GO:0005783; C:endoplasmic reticulum; IEA:UniProtKB-KW; GO:0016020; C:membrane; IEA:UniProtKB-KW; GO:0004177; F:aminopeptidase activity; IEA:UniProtKB-KW; GO:0008237; F:metallopeptidase activity; IEA:UniProtKB-KW; GO:0008270; F:zinc ion binding; IEA:InterPro
cluster9983	3	Aminopeptidase M1-D	GO:0005783; C:endoplasmic reticulum; IEA:UniProtKB-KW; GO:0016020; C:membrane; IEA:UniProtKB-KW; GO:0004177; F:aminopeptidase activity; IEA:UniProtKB-KW; GO:0008237; F:metallopeptidase activity; IEA:UniProtKB-KW; GO:0008270; F:zinc ion binding; IEA:InterPro
cluster10011	3	Aminopeptidase M1-D	GO:0005783; C:endoplasmic reticulum; IEA:UniProtKB-KW; GO:0016020; C:membrane; IEA:UniProtKB-KW; GO:0004177; F:aminopeptidase activity; IEA:UniProtKB-KW; GO:0008237; F:metallopeptidase activity; IEA:UniProtKB-KW; GO:0008270; F:zinc ion binding; IEA:InterPro
cluster8615	3	Ammonium transporter 1 member 1	GO:0016021; C:integral component of membrane; IEA:UniProtKB-KW; GO:0005634; C:nucleus; IDA:TAIR; GO:0005886; C:plasma membrane; IDA:TAIR; GO:0009506; C:plasmodesma; IDA:TAIR; GO:0008519; F:ammonium transmembrane transporter activity; IDA:TAIR; GO:0015696; P:ammonium transport; IDA:TAIR; GO:0080181; P:lateral root branching; IMP:TAIR; GO:0010311; P:lateral root formation; IMP:TAIR; GO:0051258; P:p…
cluster397	4	AMP deaminase	GO:0005829; C:cytosol; IDA:TAIR; GO:0005783; C:endoplasmic reticulum; IEA:UniProtKB-KW; GO:0031307; C:integral component of mitochondrial outer membrane; IDA:TAIR; GO:0043231; C:intracellular membrane-bounded organelle; IDA:TAIR; GO:0005634; C:nucleus; IDA:TAIR; GO:0003876; F:AMP deaminase activity; IGI:TAIR; GO:0005524; F:ATP binding; IEA:UniProtKB-KW; GO:0046872; F:metal ion binding; IEA:UniPro…
cluster1179	3	AMSH-like ubiquitin thioesterase 2	GO:0046872; F:metal ion binding; IEA:UniProtKB-KW; GO:0008237; F:metallopeptidase activity; IEA:UniProtKB-KW; GO:0071108; P:protein K48-linked deubiquitination; ISS:UniProtKB; GO:0070536; P:protein K63-linked deubiquitination; ISS:UniProtKB
cluster8286	3	Anamorsin homolog {ECO:0000255|HAMAP-Rule:MF_03115}	GO:0005758; C:mitochondrial intermembrane space; IEA:UniProtKB-HAMAP; GO:0051537; F:2 iron, 2 sulfur cluster binding; IEA:UniProtKB-HAMAP; GO:0009055; F:electron carrier activity; IEA:UniProtKB-HAMAP; GO:0046872; F:metal ion binding; IEA:UniProtKB-KW; GO:0006915; P:apoptotic process; IEA:UniProtKB-KW; GO:0016226; P:iron-sulfur cluster assembly; IEA:UniProtKB-HAMAP; GO:0043066; P:negative regulati…
cluster8182	3	Anaphase-promoting complex subunit 1	GO:0005680; C:anaphase-promoting complex; IEA:InterPro; GO:0010252; P:auxin homeostasis; IMP:TAIR; GO:0009793; P:embryo development ending in seed dormancy; IMP:TAIR; GO:0009553; P:embryo sac development; IMP:TAIR; GO:0007067; P:mitotic nuclear division; IEA:UniProtKB-KW; GO:0048481; P:ovule development; IMP:TAIR; GO:0016567; P:protein ubiquitination; IEA:UniProtKB-UniPathway
cluster4824	3	Anaphase-promoting complex subunit 11	GO:0005737; C:cytoplasm; IEA:UniProtKB-KW; GO:0005634; C:nucleus; IEA:UniProtKB-KW; GO:0008270; F:zinc ion binding; IEA:InterPro; GO:0007067; P:mitotic nuclear division; IEA:UniProtKB-KW; GO:0016567; P:protein ubiquitination; IEA:UniProtKB-UniPathway
cluster8584	3	Anaphase-promoting complex subunit 11	GO:0005737; C:cytoplasm; IEA:UniProtKB-KW; GO:0005634; C:nucleus; IEA:UniProtKB-KW; GO:0008270; F:zinc ion binding; IEA:InterPro; GO:0007067; P:mitotic nuclear division; IEA:UniProtKB-KW; GO:0016567; P:protein ubiquitination; IEA:UniProtKB-UniPathway
cluster2751	3	Anaphase-promoting complex subunit 6	GO:0005634; C:nucleus; IEA:UniProtKB-KW; GO:0007067; P:mitotic nuclear division; IEA:UniProtKB-KW; GO:0010087; P:phloem or xylem histogenesis; IMP:TAIR; GO:0016567; P:protein ubiquitination; IEA:UniProtKB-UniPathway; GO:0032875; P:regulation of DNA endoreduplication; IMP:TAIR
cluster704	3	Ankyrin repeat domain-containing protein 2	N/A
cluster9834	3	Ankyrin repeat domain-containing protein, chloroplastic	GO:0009507; C:chloroplast; IDA:TAIR
cluster4550	3	Annexin D1	GO:0048046; C:apoplast; IDA:TAIR; GO:0005618; C:cell wall; IDA:TAIR; GO:0009507; C:chloroplast; IDA:TAIR; GO:0009570; C:chloroplast stroma; IDA:TAIR; GO:0005829; C:cytosol; IDA:TAIR; GO:0016020; C:membrane; IDA:TAIR; GO:0005739; C:mitochondrion; IDA:TAIR; GO:0005886; C:plasma membrane; IDA:TAIR; GO:0009506; C:plasmodesma; IDA:TAIR; GO:0009579; C:thylakoid; IDA:TAIR; GO:0005774; C:vacuolar membran…
cluster5906	3	Annexin D1	GO:0048046; C:apoplast; IDA:TAIR; GO:0005618; C:cell wall; IDA:TAIR; GO:0009507; C:chloroplast; IDA:TAIR; GO:0009570; C:chloroplast stroma; IDA:TAIR; GO:0005829; C:cytosol; IDA:TAIR; GO:0016020; C:membrane; IDA:TAIR; GO:0005739; C:mitochondrion; IDA:TAIR; GO:0005886; C:plasma membrane; IDA:TAIR; GO:0009506; C:plasmodesma; IDA:TAIR; GO:0009579; C:thylakoid; IDA:TAIR; GO:0005774; C:vacuolar membran…
cluster3272	3	Annexin D2	GO:0048046; C:apoplast; IDA:TAIR; GO:0005829; C:cytosol; IDA:TAIR; GO:0016020; C:membrane; IEA:UniProtKB-KW; GO:0005634; C:nucleus; IDA:TAIR; GO:0009579; C:thylakoid; IDA:TAIR; GO:0005509; F:calcium ion binding; IEA:InterPro; GO:0005544; F:calcium-dependent phospholipid binding; IEA:UniProtKB-KW; GO:0015774; P:polysaccharide transport; TAS:TAIR; GO:0009409; P:response to cold; IEP:TAIR; GO:000940…
cluster4012	3	Annexin D6	GO:0005509; F:calcium ion binding; IEA:InterPro; GO:0005544; F:calcium-dependent phospholipid binding; IEA:UniProtKB-KW; GO:0009409; P:response to cold; IEP:TAIR; GO:0009408; P:response to heat; IEP:TAIR; GO:0009639; P:response to red or far red light; IEP:TAIR; GO:0009651; P:response to salt stress; IEP:TAIR; GO:0009414; P:response to water deprivation; IEP:TAIR
cluster7688	3	Anoctamin-like protein At1g73020	GO:0034707; C:chloride channel complex; IEA:UniProtKB-KW; GO:0005254; F:chloride channel activity; IEA:UniProtKB-KW
cluster6385	3	Anther-specific proline-rich protein APG	GO:0016298; F:lipase activity; IEA:InterPro; GO:0006629; P:lipid metabolic process; IEA:InterPro
cluster1702	3	Anthocyanidin 5,3-O-glucosyltransferase	GO:0016758; F:transferase activity, transferring hexosyl groups; IEA:InterPro; GO:0009718; P:anthocyanin-containing compound biosynthetic process; IEA:UniProtKB-UniPathway
cluster2072	3	Anthocyanidin 5,3-O-glucosyltransferase	GO:0016758; F:transferase activity, transferring hexosyl groups; IEA:InterPro; GO:0009718; P:anthocyanin-containing compound biosynthetic process; IEA:UniProtKB-UniPathway
cluster8200	3	Anthocyanin regulatory C1 protein	GO:0005634; C:nucleus; IEA:UniProtKB-KW; GO:0003682; F:chromatin binding; IEA:InterPro; GO:0003677; F:DNA binding; IEA:UniProtKB-KW; GO:0006355; P:regulation of transcription, DNA-templated; IEA:UniProtKB-KW; GO:0006351; P:transcription, DNA-templated; IEA:UniProtKB-KW
cluster4376	3	Anthranilate synthase component 2	GO:0009507; C:chloroplast; IEA:UniProtKB-KW; GO:0004049; F:anthranilate synthase activity; IEA:UniProtKB-EC; GO:0006541; P:glutamine metabolic process; IEA:UniProtKB-KW; GO:0000162; P:tryptophan biosynthetic process; IEA:UniProtKB-UniPathway
cluster914	3	AP-2 complex subunit alpha-2	GO:0030131; C:clathrin adaptor complex; IEA:InterPro; GO:0005905; C:coated pit; IEA:UniProtKB-KW; GO:0005886; C:plasma membrane; IDA:TAIR; GO:0008289; F:lipid binding; IEA:UniProtKB-KW; GO:0008565; F:protein transporter activity; IEA:InterPro; GO:0006897; P:endocytosis; IEA:UniProtKB-KW; GO:0006886; P:intracellular protein transport; IEA:InterPro
cluster6187	3	AP-2 complex subunit mu	GO:0030131; C:clathrin adaptor complex; IEA:InterPro; GO:0005905; C:coated pit; IEA:UniProtKB-KW; GO:0005794; C:Golgi apparatus; IEA:UniProtKB-KW; GO:0005886; C:plasma membrane; IEA:UniProtKB-KW; GO:0008289; F:lipid binding; IEA:UniProtKB-KW; GO:0006897; P:endocytosis; IEA:UniProtKB-KW; GO:0006886; P:intracellular protein transport; IEA:InterPro
cluster4467	3	AP-2 complex subunit sigma	GO:0030122; C:AP-2 adaptor complex; IEA:InterPro; GO:0008565; F:protein transporter activity; IEA:InterPro; GO:0006897; P:endocytosis; IEA:UniProtKB-KW
cluster6849	3	AP-3 complex subunit mu	GO:0030131; C:clathrin adaptor complex; IEA:InterPro; GO:0031410; C:cytoplasmic vesicle; IEA:UniProtKB-KW; GO:0005794; C:Golgi apparatus; IEA:UniProtKB-KW; GO:0009630; P:gravitropism; IMP:TAIR; GO:0006623; P:protein targeting to vacuole; IGI:TAIR; GO:0016192; P:vesicle-mediated transport; IEA:InterPro
cluster8347	3	AP3-complex subunit beta-A	GO:0030123; C:AP-3 adaptor complex; IEA:InterPro; GO:0031410; C:cytoplasmic vesicle; IEA:UniProtKB-KW; GO:0005794; C:Golgi apparatus; IEA:UniProtKB-KW; GO:0006886; P:intracellular protein transport; IEA:InterPro; GO:0016192; P:vesicle-mediated transport; IEA:InterPro
cluster2385	3	AP-4 complex subunit epsilon	GO:0005905; C:coated pit; IEA:UniProtKB-KW; GO:0005829; C:cytosol; IDA:TAIR; GO:0005794; C:Golgi apparatus; IEA:UniProtKB-KW; GO:0030117; C:membrane coat; IEA:InterPro; GO:0009506; C:plasmodesma; IDA:TAIR; GO:0006886; P:intracellular protein transport; IEA:InterPro; GO:0016192; P:vesicle-mediated transport; IEA:InterPro
cluster5289	3	AP-4 complex subunit mu	GO:0030131; C:clathrin adaptor complex; IEA:InterPro; GO:0005905; C:coated pit; IEA:UniProtKB-KW; GO:0005829; C:cytosol; IDA:TAIR; GO:0005794; C:Golgi apparatus; IEA:UniProtKB-KW; GO:0006886; P:intracellular protein transport; IEA:InterPro; GO:0016192; P:vesicle-mediated transport; IEA:InterPro
cluster2231	3	AP-4 complex subunit sigma	GO:0005905; C:coated pit; IEA:UniProtKB-KW; GO:0005794; C:Golgi apparatus; IEA:UniProtKB-KW; GO:0008565; F:protein transporter activity; IEA:InterPro
cluster9971	3	Aquaporin NIP1-1	GO:0016021; C:integral component of membrane; IEA:UniProtKB-KW; GO:0005886; C:plasma membrane; IDA:TAIR; GO:0015105; F:arsenite transmembrane transporter activity; IDA:TAIR; GO:0015250; F:water channel activity; IDA:TAIR; GO:0015700; P:arsenite transport; IDA:TAIR; GO:0031347; P:regulation of defense response; IMP:TAIR; GO:0046685; P:response to arsenic-containing substance; IMP:TAIR; GO:0006833;…
cluster8146	3	Aquaporin NIP2-2	GO:0016021; C:integral component of membrane; IEA:UniProtKB-KW; GO:0005215; F:transporter activity; IEA:InterPro
cluster6822	3	Aquaporin NIP3-1	GO:0016021; C:integral component of membrane; IEA:UniProtKB-KW; GO:0005215; F:transporter activity; IEA:InterPro
cluster2065	3	Aquaporin PIP2-1	GO:0009507; C:chloroplast; IDA:TAIR; GO:0016021; C:integral component of membrane; IEA:UniProtKB-KW; GO:0016020; C:membrane; IDA:TAIR; GO:0005886; C:plasma membrane; IDA:TAIR; GO:0009506; C:plasmodesma; IDA:TAIR; GO:0005773; C:vacuole; IDA:TAIR; GO:0031625; F:ubiquitin protein ligase binding; IPI:UniProtKB; GO:0015250; F:water channel activity; IDA:TAIR; GO:0080170; P:hydrogen peroxide transmembr…
cluster5710	3	Aquaporin TIP2-1	GO:0016021; C:integral component of membrane; IEA:UniProtKB-KW; GO:0005773; C:vacuole; IEA:UniProtKB-KW; GO:0005215; F:transporter activity; IEA:InterPro
cluster132	5	ARF guanine-nucleotide exchange factor GNL2	GO:0005737; C:cytoplasm; IBA:RefGenome; GO:0016020; C:membrane; IEA:UniProtKB-KW; GO:0090406; C:pollen tube; IDA:TAIR; GO:0005086; F:ARF guanyl-nucleotide exchange factor activity; IBA:RefGenome; GO:0009846; P:pollen germination; IMP:TAIR; GO:0043547; P:positive regulation of GTPase activity; IBA:GOC; GO:0015031; P:protein transport; IEA:UniProtKB-KW; GO:0032012; P:regulation of ARF protein signa…
cluster9881	3	Argininosuccinate lyase, chloroplastic	GO:0009507; C:chloroplast; IDA:TAIR; GO:0009570; C:chloroplast stroma; IDA:TAIR; GO:0004056; F:argininosuccinate lyase activity; IEA:UniProtKB-EC; GO:0042450; P:arginine biosynthetic process via ornithine; IEA:InterPro
cluster10133	3	Argininosuccinate synthase, chloroplastic	GO:0009507; C:chloroplast; IDA:TAIR; GO:0009570; C:chloroplast stroma; IDA:TAIR; GO:0009536; C:plastid; IDA:TAIR; GO:0004055; F:argininosuccinate synthase activity; IEA:UniProtKB-EC; GO:0005524; F:ATP binding; IEA:UniProtKB-KW; GO:0006526; P:arginine biosynthetic process; IEA:UniProtKB-UniPathway
cluster6107	3	ARM REPEAT PROTEIN INTERACTING WITH ABF2	GO:0005634; C:nucleus; IDA:TAIR; GO:0005886; C:plasma membrane; IDA:TAIR; GO:0010187; P:negative regulation of seed germination; IMP:TAIR; GO:0016567; P:protein ubiquitination; IEA:UniProtKB-UniPathway; GO:0009737; P:response to abscisic acid; IMP:TAIR; GO:0009651; P:response to salt stress; IEP:TAIR
cluster6737	3	ARMADILLO BTB ARABIDOPSIS PROTEIN 1	GO:0031261; C:DNA replication preinitiation complex; IDA:TAIR; GO:0005634; C:nucleus; IDA:UniProtKB; GO:0006261; P:DNA-dependent DNA replication; TAS:TAIR; GO:0008285; P:negative regulation of cell proliferation; IMP:UniProtKB; GO:2000104; P:negative regulation of DNA-dependent DNA replication; IMP:UniProtKB; GO:0016567; P:protein ubiquitination; IEA:UniProtKB-UniPathway; GO:0042127; P:regulation…
cluster7198	3	Armadillo repeat-containing kinesin-like protein 1	GO:0005737; C:cytoplasm; IEA:UniProtKB-KW; GO:0005871; C:kinesin complex; IEA:InterPro; GO:0005874; C:microtubule; IEA:UniProtKB-KW; GO:0005524; F:ATP binding; IEA:UniProtKB-KW; GO:0003777; F:microtubule motor activity; IEA:InterPro; GO:0007018; P:microtubule-based movement; IEA:InterPro
cluster10416	3	Armadillo repeat-containing kinesin-like protein 1	GO:0005737; C:cytoplasm; IEA:UniProtKB-KW; GO:0005871; C:kinesin complex; IEA:InterPro; GO:0005874; C:microtubule; IEA:UniProtKB-KW; GO:0005524; F:ATP binding; IEA:UniProtKB-KW; GO:0003777; F:microtubule motor activity; IEA:InterPro; GO:0007018; P:microtubule-based movement; IEA:InterPro
cluster4080	3	Armadillo repeat-containing kinesin-like protein 3	GO:0005737; C:cytoplasm; IEA:UniProtKB-KW; GO:0005871; C:kinesin complex; IEA:InterPro; GO:0005874; C:microtubule; IEA:UniProtKB-KW; GO:0005524; F:ATP binding; IEA:UniProtKB-KW; GO:0003777; F:microtubule motor activity; IEA:InterPro; GO:0007018; P:microtubule-based movement; IEA:InterPro
cluster5157	3	Arylsulfatase	GO:0042597; C:periplasmic space; IEA:UniProtKB-KW; GO:0004065; F:arylsulfatase activity; IEA:UniProtKB-EC; GO:0046872; F:metal ion binding; IEA:UniProtKB-KW; GO:0018958; P:phenol-containing compound metabolic process; IEA:InterPro; GO:0006950; P:response to stress; IEA:UniProtKB-KW
cluster8820	3	Arylsulfatase	GO:0042597; C:periplasmic space; IEA:UniProtKB-KW; GO:0004065; F:arylsulfatase activity; IEA:UniProtKB-EC; GO:0046872; F:metal ion binding; IEA:UniProtKB-KW; GO:0018958; P:phenol-containing compound metabolic process; IEA:InterPro; GO:0006950; P:response to stress; IEA:UniProtKB-KW
cluster583	3	Asparagine synthetase [glutamine-hydrolyzing]	GO:0004066; F:asparagine synthase (glutamine-hydrolyzing) activity; IEA:UniProtKB-EC; GO:0005524; F:ATP binding; IEA:UniProtKB-KW; GO:0006541; P:glutamine metabolic process; IEA:UniProtKB-KW; GO:0070981; P:L-asparagine biosynthetic process; IEA:UniProtKB-UniPathway
cluster4309	3	Asparagine synthetase [glutamine-hydrolyzing]	GO:0004066; F:asparagine synthase (glutamine-hydrolyzing) activity; IEA:UniProtKB-EC; GO:0005524; F:ATP binding; IEA:UniProtKB-KW; GO:0006541; P:glutamine metabolic process; IEA:UniProtKB-KW; GO:0070981; P:L-asparagine biosynthetic process; IEA:UniProtKB-UniPathway
cluster2280	3	Asparagine--tRNA ligase, cytoplasmic 1	GO:0009507; C:chloroplast; IDA:TAIR; GO:0005829; C:cytosol; IDA:TAIR; GO:0005739; C:mitochondrion; IDA:TAIR; GO:0004816; F:asparagine-tRNA ligase activity; IEA:UniProtKB-EC; GO:0005524; F:ATP binding; IEA:UniProtKB-KW; GO:0003676; F:nucleic acid binding; IEA:InterPro; GO:0006421; P:asparaginyl-tRNA aminoacylation; IEA:InterPro; GO:0009793; P:embryo development ending in seed dormancy; IMP:TAIR; G…
cluster2972	3	Aspartate aminotransferase P2, mitochondrial	GO:0005739; C:mitochondrion; ISS:UniProtKB; GO:0004069; F:L-aspartate:2-oxoglutarate aminotransferase activity; ISS:UniProtKB; GO:0080130; F:L-phenylalanine:2-oxoglutarate aminotransferase activity; IEA:UniProtKB-EC; GO:0030170; F:pyridoxal phosphate binding; IEA:InterPro; GO:0006103; P:2-oxoglutarate metabolic process; ISS:UniProtKB; GO:0006531; P:aspartate metabolic process; ISS:UniProtKB; GO:0…
cluster8946	3	Aspartic proteinase	GO:0005773; C:vacuole; IEA:UniProtKB-KW; GO:0004190; F:aspartic-type endopeptidase activity; IEA:UniProtKB-KW; GO:0006629; P:lipid metabolic process; IEA:InterPro
cluster8232	3	ATP sulfurylase 4, chloroplastic	GO:0009507; C:chloroplast; IDA:TAIR; GO:0009570; C:chloroplast stroma; IDA:TAIR; GO:0005739; C:mitochondrion; IDA:TAIR; GO:0005524; F:ATP binding; IEA:UniProtKB-KW; GO:0004781; F:sulfate adenylyltransferase (ATP) activity; IMP:TAIR; GO:0070814; P:hydrogen sulfide biosynthetic process; IEA:UniProtKB-UniPathway; GO:0000103; P:sulfate assimilation; TAS:TAIR
cluster8708	3	ATP synthase epsilon chain, chloroplastic {ECO:0000255|HAMAP-Rule:MF_00530}	GO:0009535; C:chloroplast thylakoid membrane; IEA:UniProtKB-HAMAP; GO:0045261; C:proton-transporting ATP synthase complex, catalytic core F(1); IEA:UniProtKB-KW; GO:0005524; F:ATP binding; IEA:UniProtKB-HAMAP; GO:0046933; F:proton-transporting ATP synthase activity, rotational mechanism; IEA:UniProtKB-HAMAP; GO:0046961; F:proton-transporting ATPase activity, rotational mechanism; IEA:InterPro; GO…
cluster4207	3	ATP synthase subunit alpha, chloroplastic {ECO:0000255|HAMAP-Rule:MF_01346}	GO:0009535; C:chloroplast thylakoid membrane; IEA:UniProtKB-HAMAP; GO:0045261; C:proton-transporting ATP synthase complex, catalytic core F(1); IEA:UniProtKB-KW; GO:0005524; F:ATP binding; IEA:UniProtKB-HAMAP; GO:0046933; F:proton-transporting ATP synthase activity, rotational mechanism; IEA:UniProtKB-HAMAP; GO:0046961; F:proton-transporting ATPase activity, rotational mechanism; IEA:InterPro; GO…
cluster9712	3	ATP synthase subunit alpha, chloroplastic {ECO:0000255|HAMAP-Rule:MF_01346}	GO:0009535; C:chloroplast thylakoid membrane; IEA:UniProtKB-HAMAP; GO:0045261; C:proton-transporting ATP synthase complex, catalytic core F(1); IEA:UniProtKB-KW; GO:0005524; F:ATP binding; IEA:UniProtKB-HAMAP; GO:0046933; F:proton-transporting ATP synthase activity, rotational mechanism; IEA:UniProtKB-HAMAP; GO:0046961; F:proton-transporting ATPase activity, rotational mechanism; IEA:InterPro; GO…
cluster7264	3	ATP synthase subunit b', chloroplastic {ECO:0000255|HAMAP-Rule:MF_01399}	GO:0009507; C:chloroplast; IEA:UniProtKB-KW; GO:0016021; C:integral component of membrane; IEA:UniProtKB-KW; GO:0045263; C:proton-transporting ATP synthase complex, coupling factor F(o); IEA:UniProtKB-KW; GO:0009579; C:thylakoid; IEA:UniProtKB-KW; GO:0015078; F:hydrogen ion transmembrane transporter activity; IEA:InterPro; GO:0015986; P:ATP synthesis coupled proton transport; IEA:InterPro
cluster6086	3	ATP synthase subunit c, chloroplastic {ECO:0000255|HAMAP-Rule:MF_01396}	GO:0009507; C:chloroplast; IEA:UniProtKB-KW; GO:0016021; C:integral component of membrane; IEA:UniProtKB-KW; GO:0045263; C:proton-transporting ATP synthase complex, coupling factor F(o); IEA:UniProtKB-KW; GO:0009579; C:thylakoid; IEA:UniProtKB-KW; GO:0015078; F:hydrogen ion transmembrane transporter activity; IEA:InterPro; GO:0008289; F:lipid binding; IEA:UniProtKB-KW; GO:0015991; P:ATP hydrolysi…
cluster8691	3	ATP synthase subunit epsilon, mitochondrial	GO:0005753; C:mitochondrial proton-transporting ATP synthase complex; IDA:TAIR; GO:0000275; C:mitochondrial proton-transporting ATP synthase complex, catalytic core F(1); IEA:InterPro; GO:0005739; C:mitochondrion; IDA:TAIR; GO:0046933; F:proton-transporting ATP synthase activity, rotational mechanism; IEA:InterPro; GO:0046961; F:proton-transporting ATPase activity, rotational mechanism; IEA:Inter…
cluster9362	3	ATP synthase subunit gamma, chloroplastic	GO:0009507; C:chloroplast; IEA:UniProtKB-KW; GO:0045261; C:proton-transporting ATP synthase complex, catalytic core F(1); IEA:UniProtKB-KW; GO:0009579; C:thylakoid; IEA:UniProtKB-KW; GO:0046933; F:proton-transporting ATP synthase activity, rotational mechanism; IEA:InterPro; GO:0046961; F:proton-transporting ATPase activity, rotational mechanism; IEA:InterPro; GO:0015986; P:ATP synthesis coupled …
cluster8873	3	ATP synthase subunit O, mitochondrial	GO:0005743; C:mitochondrial inner membrane; IEA:UniProtKB-KW; GO:0046933; F:proton-transporting ATP synthase activity, rotational mechanism; IEA:InterPro; GO:0015986; P:ATP synthesis coupled proton transport; IEA:InterPro
cluster4600	3	ATPase 1, plasma membrane-type	GO:0005794; C:Golgi apparatus; IDA:TAIR; GO:0016021; C:integral component of membrane; IDA:UniProtKB; GO:0016020; C:membrane; IDA:TAIR; GO:0005634; C:nucleus; IDA:TAIR; GO:0005886; C:plasma membrane; IDA:TAIR; GO:0009506; C:plasmodesma; IDA:TAIR; GO:0005773; C:vacuole; IDA:TAIR; GO:0005524; F:ATP binding; IEA:UniProtKB-KW; GO:0016887; F:ATPase activity; IMP:TAIR; GO:0008553; F:hydrogen-exporting …
cluster8067	3	ATPase 10, plasma membrane-type	GO:0009507; C:chloroplast; IDA:TAIR; GO:0016021; C:integral component of membrane; IEA:UniProtKB-KW; GO:0009506; C:plasmodesma; IDA:TAIR; GO:0005524; F:ATP binding; IEA:UniProtKB-KW; GO:0015662; F:ATPase activity, coupled to transmembrane movement of ions, phosphorylative mechanism; ISS:TAIR; GO:0019829; F:cation-transporting ATPase activity; ISS:TAIR; GO:0008553; F:hydrogen-exporting ATPase acti…
cluster4752	3	ATPase 5, plasma membrane-type	GO:0016021; C:integral component of membrane; IEA:UniProtKB-KW; GO:0005524; F:ATP binding; IEA:UniProtKB-KW; GO:0008553; F:hydrogen-exporting ATPase activity, phosphorylative mechanism; IEA:UniProtKB-EC; GO:0046872; F:metal ion binding; IEA:UniProtKB-KW; GO:0006754; P:ATP biosynthetic process; IEA:InterPro
cluster8244	3	ATPase 7, plasma membrane-type	GO:0016021; C:integral component of membrane; IEA:UniProtKB-KW; GO:0005886; C:plasma membrane; IDA:TAIR; GO:0005524; F:ATP binding; IEA:UniProtKB-KW; GO:0008553; F:hydrogen-exporting ATPase activity, phosphorylative mechanism; IEA:UniProtKB-EC; GO:0046872; F:metal ion binding; IEA:UniProtKB-KW; GO:0006754; P:ATP biosynthetic process; IEA:InterPro
cluster4404	3	ATPase 9, plasma membrane-type	GO:0016021; C:integral component of membrane; IEA:UniProtKB-KW; GO:0005886; C:plasma membrane; ISS:TAIR; GO:0005774; C:vacuolar membrane; IDA:TAIR; GO:0005524; F:ATP binding; IEA:UniProtKB-KW; GO:0008553; F:hydrogen-exporting ATPase activity, phosphorylative mechanism; ISS:TAIR; GO:0046872; F:metal ion binding; IEA:UniProtKB-KW; GO:0006754; P:ATP biosynthetic process; IEA:InterPro; GO:1902600; P:…
cluster1989	3	ATP-dependent (S)-NAD(P)H-hydrate dehydratase {ECO:0000255|HAMAP-Rule:MF_03157}	GO:0005524; F:ATP binding; IEA:UniProtKB-KW; GO:0047453; F:ATP-dependent NAD(P)H-hydrate dehydratase activity; IEA:UniProtKB-HAMAP; GO:0046496; P:nicotinamide nucleotide metabolic process; IEA:UniProtKB-HAMAP
cluster8094	3	ATP-dependent Clp protease proteolytic subunit {ECO:0000255|HAMAP-Rule:MF_00444}	GO:0009570; C:chloroplast stroma; IEA:UniProtKB-HAMAP; GO:0004252; F:serine-type endopeptidase activity; IEA:UniProtKB-HAMAP
cluster3431	3	ATP-dependent DNA helicase Q-like 5	GO:0005634; C:nucleus; IEA:UniProtKB-KW; GO:0005524; F:ATP binding; IEA:UniProtKB-KW; GO:0008026; F:ATP-dependent helicase activity; IEA:InterPro; GO:0003676; F:nucleic acid binding; IEA:InterPro; GO:0042631; P:cellular response to water deprivation; IEP:UniProtKB; GO:0006310; P:DNA recombination; IEA:InterPro
cluster4959	3	ATP-dependent DNA helicase Q-like SIM	GO:0005634; C:nucleus; IEA:UniProtKB-KW; GO:0043138; F:3'-5' DNA helicase activity; IDA:UniProtKB; GO:0005524; F:ATP binding; IEA:UniProtKB-KW; GO:0008026; F:ATP-dependent helicase activity; IEA:InterPro; GO:0046872; F:metal ion binding; IEA:UniProtKB-KW; GO:0003676; F:nucleic acid binding; IEA:InterPro; GO:0032508; P:DNA duplex unwinding; IDA:GOC; GO:0006310; P:DNA recombination; IEA:InterPro; G…
cluster743	3	ATP-dependent helicase BRM	GO:0005829; C:cytosol; IDA:TAIR; GO:0005634; C:nucleus; IDA:TAIR; GO:0005524; F:ATP binding; IEA:UniProtKB-KW; GO:0003682; F:chromatin binding; IDA:TAIR; GO:0003677; F:DNA binding; IDA:TAIR; GO:0004386; F:helicase activity; IEA:UniProtKB-KW; GO:0043044; P:ATP-dependent chromatin remodeling; NAS:TAIR; GO:0010199; P:organ boundary specification between lateral organs and the meristem; IGI:TAIR; GO:…
cluster3214	3	ATP-dependent helicase BRM	GO:0005829; C:cytosol; IDA:TAIR; GO:0005634; C:nucleus; IDA:TAIR; GO:0005524; F:ATP binding; IEA:UniProtKB-KW; GO:0003682; F:chromatin binding; IDA:TAIR; GO:0003677; F:DNA binding; IDA:TAIR; GO:0004386; F:helicase activity; IEA:UniProtKB-KW; GO:0043044; P:ATP-dependent chromatin remodeling; NAS:TAIR; GO:0010199; P:organ boundary specification between lateral organs and the meristem; IGI:TAIR; GO:…
cluster4004	3	ATP-dependent zinc metalloprotease FtsH {ECO:0000255|HAMAP-Rule:MF_01458}	GO:0009535; C:chloroplast thylakoid membrane; IEA:UniProtKB-HAMAP; GO:0016021; C:integral component of membrane; IEA:UniProtKB-KW; GO:0005524; F:ATP binding; IEA:UniProtKB-HAMAP; GO:0016887; F:ATPase activity; IEA:UniProtKB-HAMAP; GO:0004222; F:metalloendopeptidase activity; IEA:InterPro; GO:0008270; F:zinc ion binding; IEA:UniProtKB-HAMAP; GO:0030163; P:protein catabolic process; IEA:UniProtKB-H…
cluster8689	3	ATP-dependent zinc metalloprotease FtsH {ECO:0000255|HAMAP-Rule:MF_01458}	GO:0009535; C:chloroplast thylakoid membrane; IEA:UniProtKB-HAMAP; GO:0016021; C:integral component of membrane; IEA:UniProtKB-KW; GO:0005524; F:ATP binding; IEA:UniProtKB-HAMAP; GO:0016887; F:ATPase activity; IEA:UniProtKB-HAMAP; GO:0004222; F:metalloendopeptidase activity; IEA:InterPro; GO:0008270; F:zinc ion binding; IEA:UniProtKB-HAMAP; GO:0030163; P:protein catabolic process; IEA:UniProtKB-H…
cluster10298	3	ATP-dependent zinc metalloprotease FtsH {ECO:0000255|HAMAP-Rule:MF_01458}	GO:0009535; C:chloroplast thylakoid membrane; IEA:UniProtKB-HAMAP; GO:0016021; C:integral component of membrane; IEA:UniProtKB-KW; GO:0005524; F:ATP binding; IEA:UniProtKB-HAMAP; GO:0016887; F:ATPase activity; IEA:UniProtKB-HAMAP; GO:0004222; F:metalloendopeptidase activity; IEA:InterPro; GO:0008270; F:zinc ion binding; IEA:UniProtKB-HAMAP; GO:0030163; P:protein catabolic process; IEA:UniProtKB-H…
cluster2625	3	ATP-dependent zinc metalloprotease FTSH 1, chloroplastic	GO:0009507; C:chloroplast; IEA:UniProtKB-KW; GO:0016021; C:integral component of membrane; IEA:UniProtKB-KW; GO:0009579; C:thylakoid; IEA:UniProtKB-KW; GO:0005524; F:ATP binding; IEA:UniProtKB-KW; GO:0046872; F:metal ion binding; IEA:UniProtKB-KW; GO:0004222; F:metalloendopeptidase activity; IEA:InterPro; GO:0007049; P:cell cycle; IEA:UniProtKB-KW; GO:0051301; P:cell division; IEA:UniProtKB-KW
cluster7960	3	ATP-dependent zinc metalloprotease FTSH 1, chloroplastic	GO:0009507; C:chloroplast; IDA:TAIR; GO:0009941; C:chloroplast envelope; IDA:TAIR; GO:0009534; C:chloroplast thylakoid; IDA:TAIR; GO:0009535; C:chloroplast thylakoid membrane; IDA:TAIR; GO:0016021; C:integral component of membrane; IEA:UniProtKB-KW; GO:0016020; C:membrane; IDA:TAIR; GO:0031977; C:thylakoid lumen; IDA:TAIR; GO:0005524; F:ATP binding; IEA:UniProtKB-KW; GO:0004176; F:ATP-dependent p…
cluster420	4	ATP-dependent zinc metalloprotease FTSH 3, mitochondrial	GO:0016021; C:integral component of membrane; IEA:UniProtKB-KW; GO:0005743; C:mitochondrial inner membrane; IEA:UniProtKB-KW; GO:0005524; F:ATP binding; IEA:UniProtKB-KW; GO:0004222; F:metalloendopeptidase activity; IEA:InterPro; GO:0008270; F:zinc ion binding; IEA:InterPro
cluster5267	3	ATP-dependent zinc metalloprotease FTSH 6, chloroplastic	GO:0009507; C:chloroplast; IEA:UniProtKB-KW; GO:0016021; C:integral component of membrane; IEA:UniProtKB-KW; GO:0009579; C:thylakoid; IEA:UniProtKB-KW; GO:0005524; F:ATP binding; IEA:UniProtKB-KW; GO:0046872; F:metal ion binding; IEA:UniProtKB-KW; GO:0004222; F:metalloendopeptidase activity; IEA:InterPro
cluster9631	3	ATP-dependent zinc metalloprotease FTSH 6, chloroplastic	GO:0009507; C:chloroplast; IEA:UniProtKB-KW; GO:0016021; C:integral component of membrane; IEA:UniProtKB-KW; GO:0009579; C:thylakoid; IEA:UniProtKB-KW; GO:0005524; F:ATP binding; IEA:UniProtKB-KW; GO:0004222; F:metalloendopeptidase activity; IEA:InterPro; GO:0008270; F:zinc ion binding; IEA:InterPro
cluster9282	3	ATP-dependent zinc metalloprotease FTSH 8, mitochondrial	GO:0016021; C:integral component of membrane; IEA:InterPro; GO:0005739; C:mitochondrion; IEA:UniProtKB-KW; GO:0005524; F:ATP binding; IEA:UniProtKB-KW; GO:0004222; F:metalloendopeptidase activity; IEA:InterPro; GO:0008270; F:zinc ion binding; IEA:InterPro
cluster3617	3	ATP-dependent zinc metalloprotease FTSH 9, chloroplastic/mitochondrial	GO:0009507; C:chloroplast; IEA:UniProtKB-KW; GO:0016021; C:integral component of membrane; IEA:UniProtKB-KW; GO:0005739; C:mitochondrion; IEA:UniProtKB-KW; GO:0009579; C:thylakoid; IEA:UniProtKB-KW; GO:0005524; F:ATP binding; IEA:UniProtKB-KW; GO:0046872; F:metal ion binding; IEA:UniProtKB-KW; GO:0004222; F:metalloendopeptidase activity; IEA:InterPro
cluster2597	3	ATP-dependent zinc metalloprotease FTSH, chloroplastic	GO:0009507; C:chloroplast; IEA:UniProtKB-KW; GO:0016021; C:integral component of membrane; IEA:UniProtKB-KW; GO:0005524; F:ATP binding; IEA:UniProtKB-KW; GO:0046872; F:metal ion binding; IEA:UniProtKB-KW; GO:0004222; F:metalloendopeptidase activity; IEA:InterPro; GO:0007049; P:cell cycle; IEA:UniProtKB-KW; GO:0051301; P:cell division; IEA:UniProtKB-KW
cluster1189	3	Autophagy-related protein 18d	GO:0031090; C:organelle membrane; IBA:RefGenome; GO:0005773; C:vacuole; IEA:UniProtKB-KW; GO:0080025; F:phosphatidylinositol-3,5-bisphosphate binding; IBA:RefGenome; GO:0006914; P:autophagy; IBA:RefGenome; GO:0015031; P:protein transport; IEA:UniProtKB-KW; GO:0042594; P:response to starvation; IBA:RefGenome
cluster3575	3	Autophagy-related protein 18e	GO:0031090; C:organelle membrane; IBA:RefGenome; GO:0005773; C:vacuole; IEA:UniProtKB-KW; GO:0080025; F:phosphatidylinositol-3,5-bisphosphate binding; IBA:RefGenome; GO:0006914; P:autophagy; IBA:RefGenome; GO:0015031; P:protein transport; IEA:UniProtKB-KW; GO:0042594; P:response to starvation; IBA:RefGenome
cluster5287	3	Autophagy-related protein 18e	GO:0031090; C:organelle membrane; IBA:RefGenome; GO:0005773; C:vacuole; IEA:UniProtKB-KW; GO:0080025; F:phosphatidylinositol-3,5-bisphosphate binding; IBA:RefGenome; GO:0006914; P:autophagy; IBA:RefGenome; GO:0015031; P:protein transport; IEA:UniProtKB-KW; GO:0042594; P:response to starvation; IBA:RefGenome
cluster6544	3	Autophagy-related protein 3	GO:0005829; C:cytosol; IDA:TAIR; GO:0006914; P:autophagy; IEA:UniProtKB-KW; GO:0015031; P:protein transport; IEA:UniProtKB-KW
cluster4911	3	Autophagy-related protein 8D	GO:0031410; C:cytoplasmic vesicle; IEA:UniProtKB-KW; GO:0016020; C:membrane; IEA:UniProtKB-KW; GO:0005874; C:microtubule; IEA:UniProtKB-KW; GO:0005773; C:vacuole; IEA:UniProtKB-KW; GO:0006914; P:autophagy; IEA:UniProtKB-KW; GO:0015031; P:protein transport; IEA:UniProtKB-KW
cluster5065	3	Auxilin-like protein 1	N/A
cluster129	5	Auxilin-related protein 1	GO:0005829; C:cytosol; IDA:TAIR; GO:0005886; C:plasma membrane; IEA:UniProtKB-KW
cluster3402	3	Auxilin-related protein 1	GO:0005829; C:cytosol; IDA:TAIR; GO:0005886; C:plasma membrane; IEA:UniProtKB-KW
cluster4318	3	Auxilin-related protein 2	GO:0005829; C:cytosol; IDA:TAIR; GO:0005886; C:plasma membrane; IDA:TAIR
cluster7573	3	Auxilin-related protein 2	GO:0005829; C:cytosol; IDA:TAIR; GO:0005886; C:plasma membrane; IDA:TAIR
cluster9480	3	Auxilin-related protein 2	GO:0005829; C:cytosol; IDA:TAIR; GO:0005886; C:plasma membrane; IDA:TAIR
cluster5629	3	Auxin response factor 17	GO:0005634; C:nucleus; IEA:UniProtKB-KW; GO:0003677; F:DNA binding; IEA:UniProtKB-KW; GO:0009734; P:auxin-activated signaling pathway; IEA:UniProtKB-KW; GO:0006355; P:regulation of transcription, DNA-templated; IEA:UniProtKB-KW; GO:0006351; P:transcription, DNA-templated; IEA:UniProtKB-KW
cluster339	4	Auxin response factor 19	GO:0005634; C:nucleus; TAS:UniProtKB; GO:0003677; F:DNA binding; IDA:TAIR; GO:0046983; F:protein dimerization activity; IDA:UniProtKB; GO:0043565; F:sequence-specific DNA binding; IDA:TAIR; GO:0003700; F:sequence-specific DNA binding transcription factor activity; ISS:TAIR; GO:0009734; P:auxin-activated signaling pathway; IEA:UniProtKB-KW; GO:0048527; P:lateral root development; IGI:TAIR; GO:0010…
cluster656	3	Auxin response factor 19	GO:0005634; C:nucleus; IEA:UniProtKB-KW; GO:0003677; F:DNA binding; IEA:UniProtKB-KW; GO:0009734; P:auxin-activated signaling pathway; IEA:UniProtKB-KW; GO:0006355; P:regulation of transcription, DNA-templated; IEA:UniProtKB-KW; GO:0006351; P:transcription, DNA-templated; IEA:UniProtKB-KW
cluster3660	3	Auxin response factor 19	GO:0005634; C:nucleus; IEA:UniProtKB-KW; GO:0003677; F:DNA binding; IEA:UniProtKB-KW; GO:0009734; P:auxin-activated signaling pathway; IEA:UniProtKB-KW; GO:0006355; P:regulation of transcription, DNA-templated; IEA:UniProtKB-KW; GO:0006351; P:transcription, DNA-templated; IEA:UniProtKB-KW
cluster4131	3	Auxin response factor 19	GO:0005634; C:nucleus; IEA:UniProtKB-KW; GO:0003677; F:DNA binding; IEA:UniProtKB-KW; GO:0009734; P:auxin-activated signaling pathway; IEA:UniProtKB-KW; GO:0006355; P:regulation of transcription, DNA-templated; IEA:UniProtKB-KW; GO:0006351; P:transcription, DNA-templated; IEA:UniProtKB-KW
cluster4611	3	Auxin response factor 19	GO:0005634; C:nucleus; IEA:UniProtKB-KW; GO:0003677; F:DNA binding; IEA:UniProtKB-KW; GO:0009734; P:auxin-activated signaling pathway; IEA:UniProtKB-KW; GO:0006355; P:regulation of transcription, DNA-templated; IEA:UniProtKB-KW; GO:0006351; P:transcription, DNA-templated; IEA:UniProtKB-KW
cluster4670	3	Auxin response factor 19	GO:0005634; C:nucleus; IEA:UniProtKB-KW; GO:0003677; F:DNA binding; IEA:UniProtKB-KW; GO:0009734; P:auxin-activated signaling pathway; IEA:UniProtKB-KW; GO:0006355; P:regulation of transcription, DNA-templated; IEA:UniProtKB-KW; GO:0006351; P:transcription, DNA-templated; IEA:UniProtKB-KW
cluster4838	3	Auxin response factor 19	GO:0005634; C:nucleus; TAS:UniProtKB; GO:0003677; F:DNA binding; IDA:TAIR; GO:0046983; F:protein dimerization activity; IDA:UniProtKB; GO:0043565; F:sequence-specific DNA binding; IDA:TAIR; GO:0003700; F:sequence-specific DNA binding transcription factor activity; ISS:TAIR; GO:0009734; P:auxin-activated signaling pathway; IEA:UniProtKB-KW; GO:0048527; P:lateral root development; IGI:TAIR; GO:0010…
cluster4947	3	Auxin response factor 19	GO:0005634; C:nucleus; TAS:UniProtKB; GO:0003677; F:DNA binding; IDA:TAIR; GO:0046983; F:protein dimerization activity; IDA:UniProtKB; GO:0043565; F:sequence-specific DNA binding; IDA:TAIR; GO:0003700; F:sequence-specific DNA binding transcription factor activity; ISS:TAIR; GO:0009734; P:auxin-activated signaling pathway; IEA:UniProtKB-KW; GO:0048527; P:lateral root development; IGI:TAIR; GO:0010…
cluster7681	3	Auxin response factor 19	GO:0005634; C:nucleus; IEA:UniProtKB-KW; GO:0003677; F:DNA binding; IEA:UniProtKB-KW; GO:0009734; P:auxin-activated signaling pathway; IEA:UniProtKB-KW; GO:0006355; P:regulation of transcription, DNA-templated; IEA:UniProtKB-KW; GO:0006351; P:transcription, DNA-templated; IEA:UniProtKB-KW
cluster7765	3	Auxin response factor 19	GO:0005634; C:nucleus; IEA:UniProtKB-KW; GO:0003677; F:DNA binding; IEA:UniProtKB-KW; GO:0009734; P:auxin-activated signaling pathway; IEA:UniProtKB-KW; GO:0006355; P:regulation of transcription, DNA-templated; IEA:UniProtKB-KW; GO:0006351; P:transcription, DNA-templated; IEA:UniProtKB-KW
cluster8145	3	Auxin response factor 19	GO:0005634; C:nucleus; TAS:UniProtKB; GO:0003677; F:DNA binding; IDA:TAIR; GO:0046983; F:protein dimerization activity; IDA:UniProtKB; GO:0043565; F:sequence-specific DNA binding; IDA:TAIR; GO:0003700; F:sequence-specific DNA binding transcription factor activity; ISS:TAIR; GO:0009734; P:auxin-activated signaling pathway; IEA:UniProtKB-KW; GO:0048527; P:lateral root development; IGI:TAIR; GO:0010…
cluster629	3	Auxin response factor 5	GO:0005634; C:nucleus; IEA:UniProtKB-KW; GO:0003677; F:DNA binding; IEA:UniProtKB-KW; GO:0009734; P:auxin-activated signaling pathway; IEA:UniProtKB-KW; GO:0006355; P:regulation of transcription, DNA-templated; IEA:UniProtKB-KW; GO:0006351; P:transcription, DNA-templated; IEA:UniProtKB-KW
cluster6963	3	Auxin response factor 5	GO:0005634; C:nucleus; IEA:UniProtKB-KW; GO:0003677; F:DNA binding; IEA:UniProtKB-KW; GO:0009734; P:auxin-activated signaling pathway; IEA:UniProtKB-KW; GO:0006355; P:regulation of transcription, DNA-templated; IEA:UniProtKB-KW; GO:0006351; P:transcription, DNA-templated; IEA:UniProtKB-KW
cluster2470	3	Auxin response factor 6	GO:0005634; C:nucleus; IDA:TAIR; GO:0003677; F:DNA binding; IEA:UniProtKB-KW; GO:0003700; F:sequence-specific DNA binding transcription factor activity; ISS:TAIR; GO:0009734; P:auxin-activated signaling pathway; IEA:UniProtKB-KW; GO:0009908; P:flower development; IGI:TAIR; GO:0009733; P:response to auxin; IMP:TAIR; GO:0006351; P:transcription, DNA-templated; IEA:UniProtKB-KW
cluster6064	3	Auxin response factor 6	GO:0005634; C:nucleus; IEA:UniProtKB-KW; GO:0003677; F:DNA binding; IEA:UniProtKB-KW; GO:0009734; P:auxin-activated signaling pathway; IEA:UniProtKB-KW; GO:0006355; P:regulation of transcription, DNA-templated; IEA:UniProtKB-KW; GO:0006351; P:transcription, DNA-templated; IEA:UniProtKB-KW
cluster7050	3	Auxin response factor 6	GO:0005634; C:nucleus; IDA:TAIR; GO:0003677; F:DNA binding; IEA:UniProtKB-KW; GO:0003700; F:sequence-specific DNA binding transcription factor activity; ISS:TAIR; GO:0009734; P:auxin-activated signaling pathway; IEA:UniProtKB-KW; GO:0009908; P:flower development; IGI:TAIR; GO:0009733; P:response to auxin; IMP:TAIR; GO:0006351; P:transcription, DNA-templated; IEA:UniProtKB-KW
cluster4036	3	Auxin response factor 7	GO:0005634; C:nucleus; IDA:TAIR; GO:0003677; F:DNA binding; IDA:TAIR; GO:0003700; F:sequence-specific DNA binding transcription factor activity; ISS:TAIR; GO:0009734; P:auxin-activated signaling pathway; IEA:UniProtKB-KW; GO:0009785; P:blue light signaling pathway; IMP:TAIR; GO:0009630; P:gravitropism; TAS:TAIR; GO:0048527; P:lateral root development; IGI:TAIR; GO:0010311; P:lateral root formatio…
cluster4518	3	Auxin response factor 7	GO:0005634; C:nucleus; IDA:TAIR; GO:0003677; F:DNA binding; IDA:TAIR; GO:0003700; F:sequence-specific DNA binding transcription factor activity; ISS:TAIR; GO:0009734; P:auxin-activated signaling pathway; IEA:UniProtKB-KW; GO:0009785; P:blue light signaling pathway; IMP:TAIR; GO:0009630; P:gravitropism; TAS:TAIR; GO:0048527; P:lateral root development; IGI:TAIR; GO:0010311; P:lateral root formatio…
cluster4634	3	Auxin response factor 7	GO:0005634; C:nucleus; IDA:TAIR; GO:0003677; F:DNA binding; IDA:TAIR; GO:0003700; F:sequence-specific DNA binding transcription factor activity; ISS:TAIR; GO:0009734; P:auxin-activated signaling pathway; IEA:UniProtKB-KW; GO:0009785; P:blue light signaling pathway; IMP:TAIR; GO:0009630; P:gravitropism; TAS:TAIR; GO:0048527; P:lateral root development; IGI:TAIR; GO:0010311; P:lateral root formatio…
cluster5506	3	Auxin response factor 7	GO:0005634; C:nucleus; IDA:TAIR; GO:0003677; F:DNA binding; IDA:TAIR; GO:0003700; F:sequence-specific DNA binding transcription factor activity; ISS:TAIR; GO:0009734; P:auxin-activated signaling pathway; IEA:UniProtKB-KW; GO:0009785; P:blue light signaling pathway; IMP:TAIR; GO:0009630; P:gravitropism; TAS:TAIR; GO:0048527; P:lateral root development; IGI:TAIR; GO:0010311; P:lateral root formatio…
cluster5762	3	Auxin response factor 7	GO:0005634; C:nucleus; IDA:TAIR; GO:0003677; F:DNA binding; IDA:TAIR; GO:0003700; F:sequence-specific DNA binding transcription factor activity; ISS:TAIR; GO:0009734; P:auxin-activated signaling pathway; IEA:UniProtKB-KW; GO:0009785; P:blue light signaling pathway; IMP:TAIR; GO:0009630; P:gravitropism; TAS:TAIR; GO:0048527; P:lateral root development; IGI:TAIR; GO:0010311; P:lateral root formatio…
cluster6014	3	Auxin response factor 7	GO:0005634; C:nucleus; IDA:TAIR; GO:0003677; F:DNA binding; IDA:TAIR; GO:0003700; F:sequence-specific DNA binding transcription factor activity; ISS:TAIR; GO:0009734; P:auxin-activated signaling pathway; IEA:UniProtKB-KW; GO:0009785; P:blue light signaling pathway; IMP:TAIR; GO:0009630; P:gravitropism; TAS:TAIR; GO:0048527; P:lateral root development; IGI:TAIR; GO:0010311; P:lateral root formatio…
cluster6875	3	Auxin response factor 7	GO:0005634; C:nucleus; IDA:TAIR; GO:0003677; F:DNA binding; IDA:TAIR; GO:0003700; F:sequence-specific DNA binding transcription factor activity; ISS:TAIR; GO:0009734; P:auxin-activated signaling pathway; IEA:UniProtKB-KW; GO:0009785; P:blue light signaling pathway; IMP:TAIR; GO:0009630; P:gravitropism; TAS:TAIR; GO:0048527; P:lateral root development; IGI:TAIR; GO:0010311; P:lateral root formatio…
cluster7223	3	Auxin response factor 7	GO:0005634; C:nucleus; IDA:TAIR; GO:0003677; F:DNA binding; IDA:TAIR; GO:0003700; F:sequence-specific DNA binding transcription factor activity; ISS:TAIR; GO:0009734; P:auxin-activated signaling pathway; IEA:UniProtKB-KW; GO:0009785; P:blue light signaling pathway; IMP:TAIR; GO:0009630; P:gravitropism; TAS:TAIR; GO:0048527; P:lateral root development; IGI:TAIR; GO:0010311; P:lateral root formatio…
cluster9030	3	Auxin response factor 7	GO:0005634; C:nucleus; IDA:TAIR; GO:0003677; F:DNA binding; IDA:TAIR; GO:0003700; F:sequence-specific DNA binding transcription factor activity; ISS:TAIR; GO:0009734; P:auxin-activated signaling pathway; IEA:UniProtKB-KW; GO:0009785; P:blue light signaling pathway; IMP:TAIR; GO:0009630; P:gravitropism; TAS:TAIR; GO:0048527; P:lateral root development; IGI:TAIR; GO:0010311; P:lateral root formatio…
cluster7652	3	Auxin transport protein BIG	GO:0005829; C:cytosol; IDA:TAIR; GO:0016021; C:integral component of membrane; IEA:UniProtKB-KW; GO:0016020; C:membrane; IDA:TAIR; GO:0009506; C:plasmodesma; IDA:TAIR; GO:0004842; F:ubiquitin-protein transferase activity; IEA:InterPro; GO:0008270; F:zinc ion binding; IEA:InterPro; GO:0009926; P:auxin polar transport; IDA:TAIR; GO:0009734; P:auxin-activated signaling pathway; IEA:UniProtKB-KW; GO:…
cluster1314	3	Avenin-E	GO:0005773; C:vacuole; IEA:UniProtKB-KW; GO:0045735; F:nutrient reservoir activity; IEA:UniProtKB-KW
cluster5106	3	B3 domain-containing protein At5g60130	GO:0005634; C:nucleus; IEA:UniProtKB-KW; GO:0003677; F:DNA binding; IEA:UniProtKB-KW; GO:0006355; P:regulation of transcription, DNA-templated; IEA:UniProtKB-KW; GO:0006351; P:transcription, DNA-templated; IEA:UniProtKB-KW
cluster4692	3	B3 domain-containing protein At5g60140	GO:0005634; C:nucleus; IEA:UniProtKB-KW; GO:0003677; F:DNA binding; IEA:UniProtKB-KW; GO:0006355; P:regulation of transcription, DNA-templated; IEA:UniProtKB-KW; GO:0006351; P:transcription, DNA-templated; IEA:UniProtKB-KW
cluster8082	3	B3 domain-containing protein Os02g0598200	GO:0005634; C:nucleus; IEA:UniProtKB-KW; GO:0003677; F:DNA binding; IEA:UniProtKB-KW; GO:0006355; P:regulation of transcription, DNA-templated; IEA:UniProtKB-KW; GO:0006351; P:transcription, DNA-templated; IEA:UniProtKB-KW
cluster4997	3	B3 domain-containing protein REM1	GO:0005634; C:nucleus; ISS:UniProtKB; GO:0003677; F:DNA binding; IEA:UniProtKB-KW; GO:0009908; P:flower development; ISS:UniProtKB; GO:0006355; P:regulation of transcription, DNA-templated; IEA:UniProtKB-KW; GO:0006351; P:transcription, DNA-templated; IEA:UniProtKB-KW
cluster3433	3	B3 domain-containing protein REM20	GO:0005634; C:nucleus; IEA:UniProtKB-KW; GO:0003677; F:DNA binding; IEA:UniProtKB-KW; GO:0006355; P:regulation of transcription, DNA-templated; IEA:UniProtKB-KW; GO:0006351; P:transcription, DNA-templated; IEA:UniProtKB-KW
cluster9768	3	BAG family molecular chaperone regulator 3	N/A
cluster1094	3	BAG family molecular chaperone regulator 8, chloroplastic	GO:0009507; C:chloroplast; IEA:UniProtKB-KW; GO:0005886; C:plasma membrane; IDA:TAIR
cluster3128	3	Baicalein 7-O-glucuronosyltransferase	GO:0016758; F:transferase activity, transferring hexosyl groups; IEA:InterPro
cluster10276	3	Baicalein 7-O-glucuronosyltransferase	GO:0016758; F:transferase activity, transferring hexosyl groups; IEA:InterPro
cluster7846	3	Bax inhibitor 1	GO:0016021; C:integral component of membrane; IEA:UniProtKB-KW; GO:0006915; P:apoptotic process; IEA:UniProtKB-KW; GO:0043066; P:negative regulation of apoptotic process; IEA:InterPro
cluster4515	3	BEL1-like homeodomain protein 7	GO:0005634; C:nucleus; IEA:UniProtKB-KW; GO:0003677; F:DNA binding; IEA:UniProtKB-KW; GO:0003700; F:sequence-specific DNA binding transcription factor activity; ISS:TAIR; GO:0006351; P:transcription, DNA-templated; IEA:UniProtKB-KW
cluster8285	3	Benzoate--CoA ligase, peroxisomal	GO:0005777; C:peroxisome; IDA:TAIR; GO:0018858; F:benzoate-CoA ligase activity; IDA:TAIR; GO:0006952; P:defense response; IEA:UniProtKB-KW; GO:0019761; P:glucosinolate biosynthetic process; IMP:TAIR
cluster7899	3	Beta-(1,2)-xylosyltransferase	GO:0005794; C:Golgi apparatus; IDA:TAIR; GO:0005797; C:Golgi medial cisterna; IDA:TAIR; GO:0000139; C:Golgi membrane; IDA:TAIR; GO:0016021; C:integral component of membrane; IEA:UniProtKB-KW; GO:0050513; F:glycoprotein 2-beta-D-xylosyltransferase activity; IDA:UniProtKB; GO:0042285; F:xylosyltransferase activity; IDA:TAIR; GO:0031204; P:posttranslational protein targeting to membrane, translocati…
cluster3101	3	Beta-adaptin-like protein A	GO:0030131; C:clathrin adaptor complex; IEA:InterPro; GO:0031410; C:cytoplasmic vesicle; IEA:UniProtKB-KW; GO:0005794; C:Golgi apparatus; IEA:UniProtKB-KW; GO:0043424; F:protein histidine kinase binding; IPI:UniProtKB; GO:0008565; F:protein transporter activity; IEA:InterPro; GO:0006886; P:intracellular protein transport; IEA:InterPro; GO:0016192; P:vesicle-mediated transport; IEA:InterPro
cluster8140	3	Beta-adaptin-like protein C	GO:0030131; C:clathrin adaptor complex; IEA:InterPro; GO:0031410; C:cytoplasmic vesicle; IEA:UniProtKB-KW; GO:0005794; C:Golgi apparatus; IEA:UniProtKB-KW; GO:0005886; C:plasma membrane; IDA:TAIR; GO:0009506; C:plasmodesma; IDA:TAIR; GO:0008565; F:protein transporter activity; IEA:InterPro; GO:0006886; P:intracellular protein transport; IEA:InterPro; GO:0016192; P:vesicle-mediated transport; IEA:…
cluster6097	3	Beta-galactosidase 15	GO:0048046; C:apoplast; IEA:UniProtKB-KW; GO:0004565; F:beta-galactosidase activity; IEA:UniProtKB-EC; GO:0030246; F:carbohydrate binding; IEA:InterPro; GO:0005975; P:carbohydrate metabolic process; IEA:InterPro
cluster5893	3	Beta-galactosidase 16	GO:0048046; C:apoplast; IEA:UniProtKB-KW; GO:0004565; F:beta-galactosidase activity; IEA:UniProtKB-EC; GO:0030246; F:carbohydrate binding; IEA:InterPro; GO:0005975; P:carbohydrate metabolic process; IEA:InterPro
cluster6368	3	Beta-glucosidase 20	GO:0005788; C:endoplasmic reticulum lumen; ISS:TAIR; GO:0016020; C:membrane; IDA:TAIR; GO:0008422; F:beta-glucosidase activity; IEA:UniProtKB-EC; GO:0005975; P:carbohydrate metabolic process; IEA:InterPro
cluster7607	3	Beta-glucosidase 28	GO:0016020; C:membrane; IDA:TAIR; GO:0008422; F:beta-glucosidase activity; IEA:UniProtKB-EC; GO:0005975; P:carbohydrate metabolic process; IEA:InterPro; GO:0080167; P:response to karrikin; IEP:TAIR
cluster7413	3	Beta-hexosaminidase 2	GO:0005886; C:plasma membrane; IDA:TAIR; GO:0004563; F:beta-N-acetylhexosaminidase activity; IDA:TAIR; GO:0015929; F:hexosaminidase activity; IDA:TAIR; GO:0035251; F:UDP-glucosyltransferase activity; IDA:TAIR; GO:0005975; P:carbohydrate metabolic process; IEA:InterPro
cluster3801	3	BI1-like protein	GO:0016021; C:integral component of membrane; IEA:UniProtKB-KW
cluster5175	3	BI1-like protein	GO:0016021; C:integral component of membrane; IEA:UniProtKB-KW
cluster2731	3	Bidirectional sugar transporter SWEET1a	GO:0005887; C:integral component of plasma membrane; ISS:UniProtKB; GO:0051119; F:sugar transmembrane transporter activity; ISS:UniProtKB; GO:0034219; P:carbohydrate transmembrane transport; ISS:GOC
cluster4731	3	Bifunctional cystathionine gamma-lyase/cysteine synthase	GO:0005737; C:cytoplasm; IEA:UniProtKB-KW; GO:0004123; F:cystathionine gamma-lyase activity; IEA:UniProtKB-EC; GO:0004124; F:cysteine synthase activity; IDA:UniProtKB; GO:0080146; F:L-cysteine desulfhydrase activity; IDA:UniProtKB; GO:0044540; F:L-cystine L-cysteine-lyase (deaminating); IEA:UniProtKB-EC; GO:0030170; F:pyridoxal phosphate binding; IDA:UniProtKB; GO:0016740; F:transferase activity;…
cluster3687	3	Bifunctional dihydrocamalexate synthase/camalexin synthase	GO:0005783; C:endoplasmic reticulum; IDA:TAIR; GO:0016021; C:integral component of membrane; IEA:UniProtKB-KW; GO:0043231; C:intracellular membrane-bounded organelle; IDA:TAIR; GO:0010298; F:dihydrocamalexic acid decarboxylase activity; IDA:TAIR; GO:0020037; F:heme binding; IEA:InterPro; GO:0005506; F:iron ion binding; IEA:InterPro; GO:0004497; F:monooxygenase activity; ISS:TAIR; GO:0016705; F:ox…
cluster213	4	Bifunctional monodehydroascorbate reductase and carbonic anhydrase nectarin-3	GO:0005576; C:extracellular region; IDA:UniProtKB; GO:0004089; F:carbonate dehydratase activity; IDA:UniProtKB; GO:0016656; F:monodehydroascorbate reductase (NADH) activity; IDA:UniProtKB; GO:0008270; F:zinc ion binding; ISS:UniProtKB; GO:0006730; P:one-carbon metabolic process; IEA:InterPro; GO:0006885; P:regulation of pH; NAS:UniProtKB; GO:0000305; P:response to oxygen radical; NAS:UniProtKB
cluster4416	3	Bifunctional protein FolD 1, mitochondrial	GO:0005739; C:mitochondrion; IEA:UniProtKB-KW; GO:0004477; F:methenyltetrahydrofolate cyclohydrolase activity; IEA:UniProtKB-EC; GO:0004488; F:methylenetetrahydrofolate dehydrogenase (NADP+) activity; IEA:UniProtKB-EC; GO:0009396; P:folic acid-containing compound biosynthetic process; IEA:InterPro; GO:0009853; P:photorespiration; IEA:UniProtKB-KW; GO:0035999; P:tetrahydrofolate interconversion; I…
cluster119	5	Bifunctional protein FolD 3, chloroplastic	GO:0009507; C:chloroplast; IEA:UniProtKB-KW; GO:0004477; F:methenyltetrahydrofolate cyclohydrolase activity; IEA:UniProtKB-EC; GO:0004488; F:methylenetetrahydrofolate dehydrogenase (NADP+) activity; IEA:UniProtKB-EC; GO:0009396; P:folic acid-containing compound biosynthetic process; IEA:InterPro; GO:0009853; P:photorespiration; IEA:UniProtKB-KW; GO:0035999; P:tetrahydrofolate interconversion; IEA…
cluster6352	3	Bifunctional riboflavin kinase/FMN phosphatase	GO:0005524; F:ATP binding; IEA:UniProtKB-KW; GO:0003919; F:FMN adenylyltransferase activity; IDA:TAIR; GO:0016787; F:hydrolase activity; IEA:UniProtKB-KW; GO:0000287; F:magnesium ion binding; IDA:UniProtKB; GO:0008531; F:riboflavin kinase activity; IDA:TAIR; GO:0009398; P:FMN biosynthetic process; IEA:UniProtKB-UniPathway; GO:0009231; P:riboflavin biosynthetic process; IEA:InterPro
cluster1309	3	Bifunctional UDP-glucose 4-epimerase and UDP-xylose 4-epimerase 1	GO:0005829; C:cytosol; IDA:TAIR; GO:0005886; C:plasma membrane; IDA:TAIR; GO:0050662; F:coenzyme binding; IEA:InterPro; GO:0046983; F:protein dimerization activity; IPI:TAIR; GO:0050373; F:UDP-arabinose 4-epimerase activity; IDA:UniProtKB; GO:0003978; F:UDP-glucose 4-epimerase activity; IDA:TAIR; GO:0045227; P:capsule polysaccharide biosynthetic process; IEA:UniProtKB-UniPathway; GO:0071555; P:ce…
cluster9155	3	Biotin carboxyl carrier protein of acetyl-CoA carboxylase	GO:0009507; C:chloroplast; IEA:UniProtKB-KW; GO:0022626; C:cytosolic ribosome; IEA:EnsemblPlants/Gramene; GO:0005759; C:mitochondrial matrix; IEA:EnsemblPlants/Gramene; GO:0005524; F:ATP binding; IEA:EnsemblPlants/Gramene; GO:0004075; F:biotin carboxylase activity; IEA:EnsemblPlants/Gramene; GO:0050897; F:cobalt ion binding; IEA:EnsemblPlants/Gramene; GO:0004485; F:methylcrotonoyl-CoA carboxylase…
cluster1660	3	BRASSINOSTEROID INSENSITIVE 1-associated receptor kinase 1	GO:0005768; C:endosome; IEA:UniProtKB-KW; GO:0016021; C:integral component of membrane; IEA:UniProtKB-KW; GO:0005886; C:plasma membrane; IDA:UniProtKB; GO:0005524; F:ATP binding; IEA:UniProtKB-KW; GO:0004674; F:protein serine/threonine kinase activity; IEA:UniProtKB-KW; GO:0033612; F:receptor serine/threonine kinase binding; IPI:UniProtKB; GO:0004714; F:transmembrane receptor protein tyrosine kin…
cluster1412	3	Brefeldin A-inhibited guanine nucleotide-exchange protein 4	GO:0005737; C:cytoplasm; IBA:RefGenome; GO:0016020; C:membrane; IEA:UniProtKB-KW; GO:0005086; F:ARF guanyl-nucleotide exchange factor activity; IBA:RefGenome; GO:0043547; P:positive regulation of GTPase activity; IBA:GOC; GO:0015031; P:protein transport; IEA:UniProtKB-KW; GO:0032012; P:regulation of ARF protein signal transduction; IEA:InterPro; GO:0050790; P:regulation of catalytic activity; IBA…
cluster6042	3	Brefeldin A-inhibited guanine nucleotide-exchange protein 5	GO:0005829; C:cytosol; IDA:TAIR; GO:0005769; C:early endosome; IDA:TAIR; GO:0016020; C:membrane; IEA:UniProtKB-KW; GO:0005802; C:trans-Golgi network; IDA:UniProtKB; GO:0005086; F:ARF guanyl-nucleotide exchange factor activity; IBA:RefGenome; GO:0042742; P:defense response to bacterium; IDA:UniProtKB; GO:0006897; P:endocytosis; IEA:UniProtKB-KW; GO:0040007; P:growth; IMP:TAIR; GO:0006955; P:immune…
cluster2378	3	BTB/POZ and MATH domain-containing protein 2	GO:0005634; C:nucleus; IDA:TAIR; GO:0071472; P:cellular response to salt stress; IEP:TAIR; GO:0042631; P:cellular response to water deprivation; IEP:TAIR; GO:0016567; P:protein ubiquitination; IEA:UniProtKB-UniPathway; GO:0006970; P:response to osmotic stress; IEP:TAIR
cluster8836	3	BTB/POZ and MATH domain-containing protein 2	GO:0005634; C:nucleus; IDA:TAIR; GO:0071472; P:cellular response to salt stress; IEP:TAIR; GO:0042631; P:cellular response to water deprivation; IEP:TAIR; GO:0016567; P:protein ubiquitination; IEA:UniProtKB-UniPathway; GO:0006970; P:response to osmotic stress; IEP:TAIR
cluster8964	3	BURP domain-containing protein 14	N/A
cluster8779	3	Butyrate--CoA ligase AAE11, peroxisomal	GO:0005777; C:peroxisome; IEA:UniProtKB-KW; GO:0047760; F:butyrate-CoA ligase activity; IDA:UniProtKB; GO:0019605; P:butyrate metabolic process; IDA:UniProtKB
cluster3576	3	C2 and GRAM domain-containing protein At1g03370	GO:0016021; C:integral component of membrane; IEA:UniProtKB-KW
cluster6789	3	C2 and GRAM domain-containing protein At1g03370	GO:0016021; C:integral component of membrane; IEA:UniProtKB-KW
cluster7819	3	C2 and GRAM domain-containing protein At1g03370	GO:0016021; C:integral component of membrane; IEA:UniProtKB-KW
cluster8486	3	C2 and GRAM domain-containing protein At1g03370	GO:0016021; C:integral component of membrane; IEA:UniProtKB-KW
cluster10266	3	CAAX prenyl protease 1 homolog	GO:0005789; C:endoplasmic reticulum membrane; IEA:EnsemblPlants/Gramene; GO:0016021; C:integral component of membrane; IEA:UniProtKB-KW; GO:0005773; C:vacuole; IEA:EnsemblPlants/Gramene; GO:0046872; F:metal ion binding; IEA:UniProtKB-KW; GO:0004222; F:metalloendopeptidase activity; IEA:EnsemblPlants/Gramene; GO:0071586; P:CAAX-box protein processing; IEA:EnsemblPlants/Gramene; GO:0006888; P:ER to…
cluster2275	3	Cactin	GO:0005681; C:spliceosomal complex; IEA:UniProtKB-KW; GO:0006397; P:mRNA processing; IEA:UniProtKB-KW; GO:0008380; P:RNA splicing; IEA:UniProtKB-KW
cluster7328	3	Cactin	GO:0005681; C:spliceosomal complex; IEA:UniProtKB-KW; GO:0006397; P:mRNA processing; IEA:UniProtKB-KW; GO:0008380; P:RNA splicing; IEA:UniProtKB-KW
cluster8277	3	Calcineurin B-like protein 5	GO:0005737; C:cytoplasm; IEA:UniProtKB-KW; GO:0005634; C:nucleus; IEA:UniProtKB-KW; GO:0005509; F:calcium ion binding; ISS:TAIR; GO:0019722; P:calcium-mediated signaling; TAS:TAIR; GO:0006970; P:response to osmotic stress; IMP:TAIR; GO:0009651; P:response to salt stress; IMP:TAIR; GO:0009414; P:response to water deprivation; IMP:TAIR
cluster10297	3	Calcium and calcium/calmodulin-dependent serine/threonine-protein kinase	GO:0016021; C:integral component of membrane; IEA:UniProtKB-KW; GO:0005524; F:ATP binding; IEA:UniProtKB-KW; GO:0005509; F:calcium ion binding; IEA:InterPro; GO:0004683; F:calmodulin-dependent protein kinase activity; IEA:UniProtKB-EC
cluster7320	3	Calcium/calmodulin-dependent serine/threonine-protein kinase	GO:0005524; F:ATP binding; IEA:UniProtKB-KW; GO:0004683; F:calmodulin-dependent protein kinase activity; IEA:UniProtKB-EC
cluster10040	3	Calcium-binding protein CML19	GO:0005509; F:calcium ion binding; IEA:InterPro
cluster9990	3	Calcium-binding protein CML24	GO:0005886; C:plasma membrane; IDA:TAIR; GO:0005509; F:calcium ion binding; IDA:TAIR; GO:0045087; P:innate immune response; IMP:TAIR; GO:0048574; P:long-day photoperiodism, flowering; IMP:TAIR; GO:0009909; P:regulation of flower development; IGI:TAIR; GO:0080164; P:regulation of nitric oxide metabolic process; IGI:TAIR; GO:0009737; P:response to abscisic acid; IMP:TAIR; GO:0009646; P:response to …
cluster2767	3	Calcium-dependent protein kinase	GO:0016020; C:membrane; IEA:UniProtKB-KW; GO:0005524; F:ATP binding; IEA:UniProtKB-KW; GO:0005509; F:calcium ion binding; IEA:InterPro; GO:0004674; F:protein serine/threonine kinase activity; IEA:UniProtKB-KW
cluster9390	3	Calcium-dependent protein kinase 1	GO:0016020; C:membrane; IEA:UniProtKB-KW; GO:0005777; C:peroxisome; IDA:TAIR; GO:0005524; F:ATP binding; IEA:UniProtKB-KW; GO:0005509; F:calcium ion binding; IEA:InterPro; GO:0004674; F:protein serine/threonine kinase activity; IDA:TAIR; GO:0046777; P:protein autophosphorylation; IDA:TAIR; GO:0006468; P:protein phosphorylation; IDA:TAIR
cluster8782	3	Calcium-dependent protein kinase 16	GO:0005886; C:plasma membrane; IDA:TAIR; GO:0005524; F:ATP binding; IEA:UniProtKB-KW; GO:0005509; F:calcium ion binding; IEA:InterPro; GO:0004672; F:protein kinase activity; IDA:TAIR; GO:0004674; F:protein serine/threonine kinase activity; IEA:UniProtKB-KW
cluster6043	3	Calcium-dependent protein kinase 2	GO:0005524; F:ATP binding; IEA:UniProtKB-KW; GO:0005509; F:calcium ion binding; IEA:InterPro; GO:0004674; F:protein serine/threonine kinase activity; IEA:UniProtKB-KW
cluster9207	3	Calcium-dependent protein kinase 2	GO:0005789; C:endoplasmic reticulum membrane; IDA:TAIR; GO:0005524; F:ATP binding; IEA:UniProtKB-KW; GO:0005509; F:calcium ion binding; IEA:InterPro; GO:0004674; F:protein serine/threonine kinase activity; IEA:UniProtKB-KW
cluster7746	3	Calcium-dependent protein kinase 26	GO:0005524; F:ATP binding; IEA:UniProtKB-KW; GO:0005509; F:calcium ion binding; IEA:InterPro; GO:0004674; F:protein serine/threonine kinase activity; IEA:UniProtKB-KW
cluster7234	3	Calcium-dependent protein kinase 28	GO:0005886; C:plasma membrane; IDA:TAIR; GO:0005524; F:ATP binding; IEA:UniProtKB-KW; GO:0005509; F:calcium ion binding; IEA:InterPro; GO:0004674; F:protein serine/threonine kinase activity; IEA:UniProtKB-KW
cluster5983	3	Calcium-dependent protein kinase 29	GO:0016020; C:membrane; IEA:UniProtKB-KW; GO:0005524; F:ATP binding; IEA:UniProtKB-KW; GO:0005509; F:calcium ion binding; IEA:InterPro; GO:0004674; F:protein serine/threonine kinase activity; IEA:UniProtKB-KW
cluster1499	3	Calcium-dependent protein kinase 34	GO:0005737; C:cytoplasm; IDA:TAIR; GO:0005886; C:plasma membrane; IDA:TAIR; GO:0005524; F:ATP binding; IEA:UniProtKB-KW; GO:0005509; F:calcium ion binding; IEA:InterPro; GO:0004672; F:protein kinase activity; IDA:TAIR; GO:0004674; F:protein serine/threonine kinase activity; IEA:UniProtKB-KW; GO:0080092; P:regulation of pollen tube growth; IMP:TAIR
cluster1593	3	Calcium-dependent protein kinase 4	GO:0016020; C:membrane; IEA:UniProtKB-KW; GO:0005524; F:ATP binding; IEA:UniProtKB-KW; GO:0005509; F:calcium ion binding; IEA:InterPro; GO:0004674; F:protein serine/threonine kinase activity; IEA:UniProtKB-KW
cluster3545	3	Calcium-dependent protein kinase 5	GO:0005829; C:cytosol; IDA:TAIR; GO:0016020; C:membrane; TAS:TAIR; GO:0005886; C:plasma membrane; IDA:TAIR; GO:0005524; F:ATP binding; IEA:UniProtKB-KW; GO:0005509; F:calcium ion binding; IEA:InterPro; GO:0004674; F:protein serine/threonine kinase activity; IEA:UniProtKB-KW; GO:0009737; P:response to abscisic acid; IDA:TAIR
cluster1233	3	Calcium-dependent protein kinase 6	GO:0005829; C:cytosol; IDA:TAIR; GO:0016020; C:membrane; TAS:TAIR; GO:0005886; C:plasma membrane; IDA:TAIR; GO:0005524; F:ATP binding; IEA:UniProtKB-KW; GO:0005509; F:calcium ion binding; IEA:InterPro; GO:0009931; F:calcium-dependent protein serine/threonine kinase activity; IDA:TAIR; GO:0004674; F:protein serine/threonine kinase activity; IDA:TAIR; GO:0009738; P:abscisic acid-activated signaling…
cluster3195	3	Calcium-dependent protein kinase 9	GO:0005886; C:plasma membrane; IDA:TAIR; GO:0005524; F:ATP binding; IEA:UniProtKB-KW; GO:0005509; F:calcium ion binding; IEA:InterPro; GO:0004683; F:calmodulin-dependent protein kinase activity; ISS:TAIR; GO:0007165; P:signal transduction; TAS:TAIR
cluster2650	3	Calcium-transporting ATPase 1, endoplasmic reticulum-type	GO:0005783; C:endoplasmic reticulum; IDA:TAIR; GO:0005789; C:endoplasmic reticulum membrane; IDA:TAIR; GO:0030176; C:integral component of endoplasmic reticulum membrane; IDA:UniProtKB; GO:0005886; C:plasma membrane; IDA:TAIR; GO:0005774; C:vacuolar membrane; IDA:TAIR; GO:0005524; F:ATP binding; IEA:UniProtKB-KW; GO:0005388; F:calcium-transporting ATPase activity; IGI:UniProtKB; GO:0046872; F:met…
cluster2663	3	Calcium-transporting ATPase 2, endoplasmic reticulum-type	GO:0005783; C:endoplasmic reticulum; IDA:TAIR; GO:0016021; C:integral component of membrane; IEA:UniProtKB-KW; GO:0005524; F:ATP binding; IEA:UniProtKB-KW; GO:0005388; F:calcium-transporting ATPase activity; ISS:TAIR; GO:0046872; F:metal ion binding; IEA:UniProtKB-KW; GO:0070588; P:calcium ion transmembrane transport; ISS:GOC; GO:0006816; P:calcium ion transport; ISS:TAIR
cluster3089	3	Calcium-transporting ATPase 3, plasma membrane-type	GO:0016021; C:integral component of membrane; IEA:UniProtKB-KW; GO:0005524; F:ATP binding; IEA:UniProtKB-KW; GO:0005388; F:calcium-transporting ATPase activity; IEA:UniProtKB-EC; GO:0046872; F:metal ion binding; IEA:UniProtKB-KW
cluster1672	3	Calmodulin	GO:0005509; F:calcium ion binding; IEA:InterPro
cluster7597	3	Calmodulin	GO:0005509; F:calcium ion binding; IEA:InterPro
cluster1762	3	Calmodulin-2	GO:0005509; F:calcium ion binding; IEA:InterPro
cluster3172	3	Calmodulin-2	GO:0005509; F:calcium ion binding; IEA:InterPro
cluster6454	3	Calmodulin-3	GO:0005737; C:cytoplasm; IDA:TAIR; GO:0005773; C:vacuole; IDA:TAIR; GO:0005509; F:calcium ion binding; IEA:InterPro; GO:0019722; P:calcium-mediated signaling; TAS:TAIR
cluster6120	3	Calmodulin-5/6/7/8	GO:0005509; F:calcium ion binding; IEA:InterPro
cluster8738	3	Calmodulin-like protein 12	GO:0009506; C:plasmodesma; IDA:TAIR; GO:0005774; C:vacuolar membrane; IDA:TAIR; GO:0005509; F:calcium ion binding; IDA:TAIR; GO:0009646; P:response to absence of light; IEP:TAIR; GO:0009612; P:response to mechanical stimulus; IEP:TAIR; GO:0009652; P:thigmotropism; IEP:TAIR
cluster4509	3	Calmodulin-related protein	GO:0005509; F:calcium ion binding; IEA:InterPro
cluster10049	3	Calnexin homolog	GO:0005783; C:endoplasmic reticulum; IEA:UniProtKB-KW; GO:0016021; C:integral component of membrane; IEA:UniProtKB-KW; GO:0005509; F:calcium ion binding; IEA:InterPro; GO:0030246; F:carbohydrate binding; IEA:UniProtKB-KW; GO:0006457; P:protein folding; IEA:InterPro
cluster2160	3	Calpain-type cysteine protease ADL1	GO:0005737; C:cytoplasm; ISS:UniProtKB; GO:0005789; C:endoplasmic reticulum membrane; ISS:UniProtKB; GO:0010008; C:endosome membrane; ISS:UniProtKB; GO:0005887; C:integral component of plasma membrane; ISS:UniProtKB; GO:0004198; F:calcium-dependent cysteine-type endopeptidase activity; IBA:RefGenome; GO:0008234; F:cysteine-type peptidase activity; ISS:UniProtKB; GO:0009793; P:embryo development e…
cluster1371	3	Calpain-type cysteine protease DEK1	GO:0005737; C:cytoplasm; IDA:UniProtKB; GO:0005789; C:endoplasmic reticulum membrane; IDA:UniProtKB; GO:0010008; C:endosome membrane; IDA:UniProtKB; GO:0005887; C:integral component of plasma membrane; IDA:UniProtKB; GO:0004198; F:calcium-dependent cysteine-type endopeptidase activity; IEA:InterPro; GO:0008234; F:cysteine-type peptidase activity; IMP:UniProtKB; GO:0009793; P:embryo development en…
cluster4529	3	Calreticulin	GO:0005788; C:endoplasmic reticulum lumen; IDA:UniProtKB; GO:0005509; F:calcium ion binding; IEA:InterPro; GO:0030246; F:carbohydrate binding; IEA:UniProtKB-KW; GO:0006457; P:protein folding; IEA:InterPro
cluster4727	3	Calreticulin	GO:0005783; C:endoplasmic reticulum; IEA:UniProtKB-KW; GO:0005509; F:calcium ion binding; IEA:InterPro; GO:0030246; F:carbohydrate binding; IEA:UniProtKB-KW; GO:0006457; P:protein folding; IEA:InterPro
cluster5469	3	Calreticulin	GO:0005783; C:endoplasmic reticulum; IEA:UniProtKB-KW; GO:0005509; F:calcium ion binding; IEA:InterPro; GO:0030246; F:carbohydrate binding; IEA:UniProtKB-KW; GO:0006457; P:protein folding; IEA:InterPro
cluster9025	3	Calreticulin	GO:0005783; C:endoplasmic reticulum; IEA:UniProtKB-KW; GO:0005509; F:calcium ion binding; IEA:InterPro; GO:0030246; F:carbohydrate binding; IEA:UniProtKB-KW; GO:0006457; P:protein folding; IEA:InterPro
cluster2559	3	Caltractin	GO:0005509; F:calcium ion binding; IEA:InterPro; GO:0007067; P:mitotic nuclear division; IEA:UniProtKB-KW
cluster2200	3	Carbon catabolite repressor protein 4 homolog 2	GO:0005737; C:cytoplasm; IEA:UniProtKB-KW; GO:0005634; C:nucleus; IEA:UniProtKB-KW; GO:0046872; F:metal ion binding; IEA:UniProtKB-KW; GO:0004535; F:poly(A)-specific ribonuclease activity; IEA:UniProtKB-EC; GO:0003723; F:RNA binding; IEA:UniProtKB-KW; GO:0006355; P:regulation of transcription, DNA-templated; IEA:UniProtKB-KW; GO:0006351; P:transcription, DNA-templated; IEA:UniProtKB-KW
cluster10119	3	Carbon catabolite-derepressing protein kinase	GO:0005524; F:ATP binding; IEA:UniProtKB-KW; GO:0004674; F:protein serine/threonine kinase activity; IEA:UniProtKB-KW; GO:0005975; P:carbohydrate metabolic process; IEA:UniProtKB-KW
cluster114	5	Cardosin-E {ECO:0000303|PubMed:19488781}	GO:0005618; C:cell wall; IEA:UniProtKB-KW; GO:0005783; C:endoplasmic reticulum; IEA:UniProtKB-KW; GO:0016020; C:membrane; IEA:UniProtKB-KW; GO:0005578; C:proteinaceous extracellular matrix; IEA:UniProtKB-KW; GO:0005773; C:vacuole; IEA:UniProtKB-KW; GO:0004190; F:aspartic-type endopeptidase activity; IEA:UniProtKB-KW
cluster1248	3	Cardosin-E {ECO:0000303|PubMed:19488781}	GO:0005618; C:cell wall; IEA:UniProtKB-KW; GO:0005783; C:endoplasmic reticulum; IEA:UniProtKB-KW; GO:0016020; C:membrane; IEA:UniProtKB-KW; GO:0005578; C:proteinaceous extracellular matrix; IEA:UniProtKB-KW; GO:0005773; C:vacuole; IEA:UniProtKB-KW; GO:0004190; F:aspartic-type endopeptidase activity; IEA:UniProtKB-KW
cluster5939	3	Cardosin-E {ECO:0000303|PubMed:19488781}	GO:0005618; C:cell wall; IEA:UniProtKB-KW; GO:0005783; C:endoplasmic reticulum; IEA:UniProtKB-KW; GO:0016020; C:membrane; IEA:UniProtKB-KW; GO:0005578; C:proteinaceous extracellular matrix; IEA:UniProtKB-KW; GO:0005773; C:vacuole; IEA:UniProtKB-KW; GO:0004190; F:aspartic-type endopeptidase activity; IEA:UniProtKB-KW
cluster1854	3	Casein kinase I isoform delta-like	GO:0005737; C:cytoplasm; IEA:UniProtKB-KW; GO:0009506; C:plasmodesma; IDA:TAIR; GO:0005524; F:ATP binding; IEA:UniProtKB-KW; GO:0004674; F:protein serine/threonine kinase activity; IEA:UniProtKB-KW
cluster2420	3	Casein kinase II subunit beta-3	GO:0005956; C:protein kinase CK2 complex; IDA:TAIR; GO:0019887; F:protein kinase regulator activity; IDA:TAIR; GO:0008134; F:transcription factor binding; IDA:TAIR; GO:0042752; P:regulation of circadian rhythm; IMP:TAIR; GO:0045859; P:regulation of protein kinase activity; IDA:GOC
cluster5945	3	Catalase-3	GO:0009514; C:glyoxysome; IEA:UniProtKB-KW; GO:0004096; F:catalase activity; IEA:UniProtKB-EC; GO:0020037; F:heme binding; IEA:InterPro; GO:0046872; F:metal ion binding; IEA:UniProtKB-KW; GO:0042744; P:hydrogen peroxide catabolic process; IEA:UniProtKB-KW
cluster9866	3	Cation-chloride cotransporter 2	GO:0016021; C:integral component of membrane; IEA:UniProtKB-KW; GO:0015293; F:symporter activity; IEA:UniProtKB-KW; GO:0006813; P:potassium ion transport; IEA:UniProtKB-KW
cluster10338	3	Cationic amino acid transporter 6, chloroplastic	GO:0009507; C:chloroplast; IEA:UniProtKB-KW; GO:0016021; C:integral component of membrane; IEA:UniProtKB-KW; GO:0005886; C:plasma membrane; IDA:TAIR; GO:0015171; F:amino acid transmembrane transporter activity; IDA:TAIR; GO:0009624; P:response to nematode; IEP:TAIR
cluster6629	3	Cationic amino acid transporter 8, vacuolar	GO:0016021; C:integral component of membrane; IEA:UniProtKB-KW; GO:0043231; C:intracellular membrane-bounded organelle; IDA:TAIR; GO:0005886; C:plasma membrane; IDA:TAIR; GO:0005774; C:vacuolar membrane; IDA:TAIR; GO:0015171; F:amino acid transmembrane transporter activity; IEA:InterPro
cluster1227	3	CAX-interacting protein 4	GO:0005737; C:cytoplasm; IDA:TAIR; GO:0005634; C:nucleus; IDA:TAIR; GO:0003676; F:nucleic acid binding; IEA:InterPro; GO:0008270; F:zinc ion binding; IEA:InterPro; GO:0051928; P:positive regulation of calcium ion transport; IGI:TAIR
cluster1001	3	CBL-interacting protein kinase 11	GO:0005524; F:ATP binding; IEA:UniProtKB-KW; GO:0004674; F:protein serine/threonine kinase activity; IEA:UniProtKB-KW; GO:0007165; P:signal transduction; IEA:InterPro
cluster5151	3	CBL-interacting protein kinase 11	GO:0005524; F:ATP binding; IEA:UniProtKB-KW; GO:0004674; F:protein serine/threonine kinase activity; IEA:UniProtKB-KW; GO:0007165; P:signal transduction; IEA:InterPro
cluster602	3	CBL-interacting protein kinase 19	GO:0005524; F:ATP binding; IEA:UniProtKB-KW; GO:0004674; F:protein serine/threonine kinase activity; IEA:UniProtKB-KW; GO:0007165; P:signal transduction; IEA:InterPro
cluster7307	3	CBL-interacting protein kinase 19	GO:0005524; F:ATP binding; IEA:UniProtKB-KW; GO:0004674; F:protein serine/threonine kinase activity; IEA:UniProtKB-KW; GO:0007165; P:signal transduction; IEA:InterPro
cluster6792	3	CBL-interacting protein kinase 21	GO:0005524; F:ATP binding; IEA:UniProtKB-KW; GO:0004674; F:protein serine/threonine kinase activity; IEA:UniProtKB-KW; GO:0007165; P:signal transduction; IEA:InterPro
cluster3191	3	CBL-interacting protein kinase 22	GO:0005524; F:ATP binding; IEA:UniProtKB-KW; GO:0004674; F:protein serine/threonine kinase activity; IEA:UniProtKB-KW; GO:0007165; P:signal transduction; IEA:InterPro
cluster5282	3	CBL-interacting protein kinase 24	GO:0005634; C:nucleus; IEA:EnsemblPlants/Gramene; GO:0009705; C:plant-type vacuole membrane; IEA:EnsemblPlants/Gramene; GO:0005524; F:ATP binding; IEA:UniProtKB-KW; GO:0004674; F:protein serine/threonine kinase activity; IEA:UniProtKB-KW; GO:0009651; P:response to salt stress; IEA:EnsemblPlants/Gramene; GO:0007165; P:signal transduction; IEA:EnsemblPlants/Gramene
cluster4450	3	CBL-interacting protein kinase 26	GO:0005524; F:ATP binding; IEA:UniProtKB-KW; GO:0004674; F:protein serine/threonine kinase activity; IEA:UniProtKB-KW; GO:0007165; P:signal transduction; IEA:InterPro
cluster8753	3	CBL-interacting protein kinase 26	GO:0005524; F:ATP binding; IEA:UniProtKB-KW; GO:0004674; F:protein serine/threonine kinase activity; IEA:UniProtKB-KW; GO:0007165; P:signal transduction; IEA:InterPro
cluster1704	3	CBL-interacting protein kinase 29	GO:0005524; F:ATP binding; IEA:UniProtKB-KW; GO:0004674; F:protein serine/threonine kinase activity; IEA:UniProtKB-KW; GO:0007165; P:signal transduction; IEA:InterPro
cluster7487	3	CBL-interacting protein kinase 29	GO:0005524; F:ATP binding; IEA:UniProtKB-KW; GO:0004674; F:protein serine/threonine kinase activity; IEA:UniProtKB-KW; GO:0007165; P:signal transduction; IEA:InterPro
cluster8856	3	CBL-interacting protein kinase 29	GO:0005524; F:ATP binding; IEA:UniProtKB-KW; GO:0004674; F:protein serine/threonine kinase activity; IEA:UniProtKB-KW; GO:0007165; P:signal transduction; IEA:InterPro
cluster3903	3	CBL-interacting protein kinase 3	GO:0005524; F:ATP binding; IEA:UniProtKB-KW; GO:0004674; F:protein serine/threonine kinase activity; IEA:UniProtKB-KW; GO:0007165; P:signal transduction; IEA:InterPro
cluster6738	3	CBL-interacting protein kinase 30	GO:0005524; F:ATP binding; IEA:UniProtKB-KW; GO:0004674; F:protein serine/threonine kinase activity; IEA:UniProtKB-KW; GO:0007165; P:signal transduction; IEA:InterPro
cluster4319	3	CBL-interacting protein kinase 32	GO:0005524; F:ATP binding; IEA:UniProtKB-KW; GO:0004674; F:protein serine/threonine kinase activity; IEA:UniProtKB-KW; GO:0007165; P:signal transduction; IEA:InterPro
cluster5208	3	CBL-interacting protein kinase 32	GO:0005524; F:ATP binding; IEA:UniProtKB-KW; GO:0004674; F:protein serine/threonine kinase activity; IEA:UniProtKB-KW; GO:0007165; P:signal transduction; IEA:InterPro
cluster6568	3	CBL-interacting protein kinase 6	GO:0005524; F:ATP binding; IEA:UniProtKB-KW; GO:0004674; F:protein serine/threonine kinase activity; IEA:UniProtKB-KW; GO:0007165; P:signal transduction; IEA:InterPro
cluster526	4	CBL-interacting protein kinase 7	GO:0005524; F:ATP binding; IEA:UniProtKB-KW; GO:0004674; F:protein serine/threonine kinase activity; IEA:UniProtKB-KW; GO:0007165; P:signal transduction; IEA:InterPro
cluster6301	3	CBL-interacting serine/threonine-protein kinase 12	GO:0005524; F:ATP binding; IEA:UniProtKB-KW; GO:0004674; F:protein serine/threonine kinase activity; IEA:UniProtKB-KW; GO:0007165; P:signal transduction; IEA:InterPro
cluster7442	3	CBL-interacting serine/threonine-protein kinase 12	GO:0005524; F:ATP binding; IEA:UniProtKB-KW; GO:0004674; F:protein serine/threonine kinase activity; IEA:UniProtKB-KW; GO:0007165; P:signal transduction; IEA:InterPro
cluster2272	3	CBL-interacting serine/threonine-protein kinase 13	GO:0005524; F:ATP binding; IEA:UniProtKB-KW; GO:0004674; F:protein serine/threonine kinase activity; IEA:UniProtKB-KW; GO:0007165; P:signal transduction; IEA:InterPro
cluster353	4	CBL-interacting serine/threonine-protein kinase 14	GO:0005634; C:nucleus; IEA:UniProtKB-KW; GO:0009506; C:plasmodesma; IDA:TAIR; GO:0005773; C:vacuole; IDA:TAIR; GO:0005524; F:ATP binding; IEA:UniProtKB-KW; GO:0004674; F:protein serine/threonine kinase activity; IEA:UniProtKB-KW; GO:0007165; P:signal transduction; IEA:InterPro
cluster5468	3	CBL-interacting serine/threonine-protein kinase 14	GO:0005634; C:nucleus; IEA:UniProtKB-KW; GO:0009506; C:plasmodesma; IDA:TAIR; GO:0005773; C:vacuole; IDA:TAIR; GO:0005524; F:ATP binding; IEA:UniProtKB-KW; GO:0004674; F:protein serine/threonine kinase activity; IEA:UniProtKB-KW; GO:0007165; P:signal transduction; IEA:InterPro
cluster2285	3	CBL-interacting serine/threonine-protein kinase 15	GO:0005524; F:ATP binding; IEA:UniProtKB-KW; GO:0004672; F:protein kinase activity; ISS:TAIR; GO:0004674; F:protein serine/threonine kinase activity; IEA:UniProtKB-KW; GO:0009738; P:abscisic acid-activated signaling pathway; TAS:TAIR; GO:0009788; P:negative regulation of abscisic acid-activated signaling pathway; IMP:TAIR
cluster5465	3	CBL-interacting serine/threonine-protein kinase 19	GO:0005524; F:ATP binding; IEA:UniProtKB-KW; GO:0004674; F:protein serine/threonine kinase activity; IEA:UniProtKB-KW; GO:0007165; P:signal transduction; IEA:InterPro
cluster6171	3	CBL-interacting serine/threonine-protein kinase 23	GO:0005737; C:cytoplasm; IDA:TAIR; GO:0005829; C:cytosol; IDA:TAIR; GO:0005634; C:nucleus; IDA:TAIR; GO:0005886; C:plasma membrane; IPI:TAIR; GO:0009536; C:plastid; IDA:TAIR; GO:0005524; F:ATP binding; IEA:UniProtKB-KW; GO:0005267; F:potassium channel activity; IEA:UniProtKB-KW; GO:0004674; F:protein serine/threonine kinase activity; IDA:TAIR; GO:0010107; P:potassium ion import; IMP:TAIR; GO:0007…
cluster1934	3	CBL-interacting serine/threonine-protein kinase 25	GO:0005524; F:ATP binding; IEA:UniProtKB-KW; GO:0004674; F:protein serine/threonine kinase activity; IEA:UniProtKB-KW; GO:0050832; P:defense response to fungus; IEP:TAIR; GO:0007165; P:signal transduction; IEA:InterPro
cluster7809	3	CBL-interacting serine/threonine-protein kinase 25	GO:0005524; F:ATP binding; IEA:UniProtKB-KW; GO:0004674; F:protein serine/threonine kinase activity; IEA:UniProtKB-KW; GO:0050832; P:defense response to fungus; IEP:TAIR; GO:0007165; P:signal transduction; IEA:InterPro
cluster7396	3	CBL-interacting serine/threonine-protein kinase 26	GO:0005829; C:cytosol; IDA:TAIR; GO:0005886; C:plasma membrane; IEA:UniProtKB-KW; GO:0005524; F:ATP binding; IEA:UniProtKB-KW; GO:0004674; F:protein serine/threonine kinase activity; IEA:UniProtKB-KW; GO:0007165; P:signal transduction; IEA:InterPro
cluster4979	3	CBL-interacting serine/threonine-protein kinase 7	GO:0005524; F:ATP binding; IEA:UniProtKB-KW; GO:0004674; F:protein serine/threonine kinase activity; IEA:UniProtKB-KW; GO:0009409; P:response to cold; IEP:TAIR; GO:0007165; P:signal transduction; IEA:InterPro
cluster9192	3	CBL-interacting serine/threonine-protein kinase 7	GO:0005524; F:ATP binding; IEA:UniProtKB-KW; GO:0004674; F:protein serine/threonine kinase activity; IEA:UniProtKB-KW; GO:0009409; P:response to cold; IEP:TAIR; GO:0007165; P:signal transduction; IEA:InterPro
cluster7424	3	CBL-interacting serine/threonine-protein kinase 9	GO:0005737; C:cytoplasm; IDA:TAIR; GO:0005634; C:nucleus; IEA:UniProtKB-KW; GO:0005524; F:ATP binding; IEA:UniProtKB-KW; GO:0004674; F:protein serine/threonine kinase activity; IEA:UniProtKB-KW; GO:0051365; P:cellular response to potassium ion starvation; IMP:TAIR; GO:0055075; P:potassium ion homeostasis; IMP:TAIR; GO:0043266; P:regulation of potassium ion transport; IMP:TAIR; GO:0009409; P:respo…
cluster5493	3	CBS domain-containing protein CBSX2, chloroplastic	GO:0009507; C:chloroplast; IDA:TAIR; GO:0009570; C:chloroplast stroma; IDA:TAIR; GO:0030554; F:adenyl nucleotide binding; IEA:InterPro; GO:0045454; P:cell redox homeostasis; IDA:TAIR
cluster7379	3	CDGSH iron-sulfur domain-containing protein NEET	GO:0009507; C:chloroplast; IDA:TAIR; GO:0009570; C:chloroplast stroma; IDA:TAIR; GO:0005739; C:mitochondrion; IDA:TAIR; GO:0051537; F:2 iron, 2 sulfur cluster binding; IPI:TAIR; GO:0046872; F:metal ion binding; IEA:UniProtKB-KW; GO:0055072; P:iron ion homeostasis; IMP:TAIR; GO:0010150; P:leaf senescence; IMP:TAIR; GO:0072593; P:reactive oxygen species metabolic process; IMP:TAIR
cluster4792	3	CDK5RAP3-like protein	GO:0000079; P:regulation of cyclin-dependent protein serine/threonine kinase activity; ISS:UniProtKB
cluster8329	3	Cell division control protein 2 homolog 1	GO:0005524; F:ATP binding; IEA:UniProtKB-KW; GO:0004693; F:cyclin-dependent protein serine/threonine kinase activity; IEA:UniProtKB-EC; GO:0008353; F:RNA polymerase II carboxy-terminal domain kinase activity; IEA:UniProtKB-EC; GO:0007067; P:mitotic nuclear division; IEA:UniProtKB-KW
cluster5957	3	Cell division control protein 2 homolog B	GO:0005524; F:ATP binding; IEA:UniProtKB-KW; GO:0004693; F:cyclin-dependent protein serine/threonine kinase activity; IEA:UniProtKB-EC; GO:0008353; F:RNA polymerase II carboxy-terminal domain kinase activity; IEA:UniProtKB-EC; GO:0007067; P:mitotic nuclear division; IEA:UniProtKB-KW
cluster6177	3	Cell division control protein 2 homolog C	GO:0005524; F:ATP binding; IEA:UniProtKB-KW; GO:0004693; F:cyclin-dependent protein serine/threonine kinase activity; IEA:UniProtKB-EC; GO:0008353; F:RNA polymerase II carboxy-terminal domain kinase activity; IEA:UniProtKB-EC; GO:0007067; P:mitotic nuclear division; IEA:UniProtKB-KW
cluster2211	3	Cell division control protein 48 homolog A	GO:0048046; C:apoplast; IDA:TAIR; GO:0005618; C:cell wall; IDA:TAIR; GO:0005737; C:cytoplasm; IDA:TAIR; GO:0005829; C:cytosol; IDA:TAIR; GO:0022626; C:cytosolic ribosome; IDA:TAIR; GO:0005794; C:Golgi apparatus; IDA:TAIR; GO:0005635; C:nuclear envelope; IDA:TAIR; GO:0005730; C:nucleolus; IDA:TAIR; GO:0005634; C:nucleus; IDA:TAIR; GO:0009524; C:phragmoplast; IDA:TAIR; GO:0005886; C:plasma membrane…
cluster6081	3	Cell division control protein 48 homolog A	GO:0048046; C:apoplast; IDA:TAIR; GO:0005618; C:cell wall; IDA:TAIR; GO:0005737; C:cytoplasm; IDA:TAIR; GO:0005829; C:cytosol; IDA:TAIR; GO:0022626; C:cytosolic ribosome; IDA:TAIR; GO:0005794; C:Golgi apparatus; IDA:TAIR; GO:0005635; C:nuclear envelope; IDA:TAIR; GO:0005730; C:nucleolus; IDA:TAIR; GO:0005634; C:nucleus; IDA:TAIR; GO:0009524; C:phragmoplast; IDA:TAIR; GO:0005886; C:plasma membrane…
cluster275	4	Cell division control protein 48 homolog C	GO:0005737; C:cytoplasm; IEA:UniProtKB-KW; GO:0005856; C:cytoskeleton; IEA:UniProtKB-KW; GO:0005634; C:nucleus; IEA:UniProtKB-KW; GO:0005524; F:ATP binding; IEA:UniProtKB-KW; GO:0007049; P:cell cycle; IEA:UniProtKB-KW; GO:0051301; P:cell division; IEA:UniProtKB-KW; GO:0015031; P:protein transport; IEA:UniProtKB-KW
cluster10333	3	Cell division control protein 48 homolog D	GO:0005856; C:cytoskeleton; IEA:UniProtKB-KW; GO:0005829; C:cytosol; IDA:TAIR; GO:0005794; C:Golgi apparatus; IDA:TAIR; GO:0005730; C:nucleolus; IDA:TAIR; GO:0005654; C:nucleoplasm; IDA:TAIR; GO:0005886; C:plasma membrane; IDA:TAIR; GO:0005524; F:ATP binding; IEA:UniProtKB-KW; GO:0016787; F:hydrolase activity; IEA:InterPro; GO:0007049; P:cell cycle; IEA:UniProtKB-KW; GO:0051301; P:cell division; …
cluster5421	3	Cell division control protein 48 homolog E	GO:0005618; C:cell wall; IDA:TAIR; GO:0005856; C:cytoskeleton; IEA:UniProtKB-KW; GO:0005829; C:cytosol; IDA:TAIR; GO:0005794; C:Golgi apparatus; IDA:TAIR; GO:0005634; C:nucleus; IEA:UniProtKB-KW; GO:0005524; F:ATP binding; IEA:UniProtKB-KW; GO:0016787; F:hydrolase activity; IEA:InterPro; GO:0007049; P:cell cycle; IEA:UniProtKB-KW; GO:0051301; P:cell division; IEA:UniProtKB-KW; GO:0015031; P:prote…
cluster2270	3	Cell division cycle 5-like protein	GO:0009507; C:chloroplast; IDA:TAIR; GO:0005681; C:spliceosomal complex; IEA:UniProtKB-KW; GO:0003682; F:chromatin binding; IEA:InterPro; GO:0003677; F:DNA binding; IEA:UniProtKB-KW; GO:0003700; F:sequence-specific DNA binding transcription factor activity; ISS:TAIR; GO:0007049; P:cell cycle; IEA:UniProtKB-KW; GO:0009870; P:defense response signaling pathway, resistance gene-dependent; IMP:TAIR; …
cluster4141	3	Cell division cycle 5-like protein	GO:0009507; C:chloroplast; IDA:TAIR; GO:0005681; C:spliceosomal complex; IEA:UniProtKB-KW; GO:0003682; F:chromatin binding; IEA:InterPro; GO:0003677; F:DNA binding; IEA:UniProtKB-KW; GO:0003700; F:sequence-specific DNA binding transcription factor activity; ISS:TAIR; GO:0007049; P:cell cycle; IEA:UniProtKB-KW; GO:0009870; P:defense response signaling pathway, resistance gene-dependent; IMP:TAIR; …
cluster1930	3	Cell division cycle protein 27 homolog A	GO:0005680; C:anaphase-promoting complex; IPI:TAIR; GO:0007276; P:gamete generation; IGI:TAIR; GO:0007067; P:mitotic nuclear division; IEA:UniProtKB-KW; GO:0016567; P:protein ubiquitination; IEA:UniProtKB-UniPathway; GO:0051302; P:regulation of cell division; IGI:TAIR; GO:0051510; P:regulation of unidimensional cell growth; IGI:TAIR
cluster3551	3	Cell division cycle protein 27 homolog A	GO:0005680; C:anaphase-promoting complex; IPI:TAIR; GO:0007276; P:gamete generation; IGI:TAIR; GO:0007067; P:mitotic nuclear division; IEA:UniProtKB-KW; GO:0016567; P:protein ubiquitination; IEA:UniProtKB-UniPathway; GO:0051302; P:regulation of cell division; IGI:TAIR; GO:0051510; P:regulation of unidimensional cell growth; IGI:TAIR
cluster5726	3	Cell division cycle protein 48 homolog	GO:0005886; C:plasma membrane; IEA:UniProtKB-KW; GO:0005524; F:ATP binding; IEA:UniProtKB-KW; GO:0016787; F:hydrolase activity; IEA:InterPro; GO:0007049; P:cell cycle; IEA:UniProtKB-KW
cluster6283	3	CEN-like protein 1	GO:0005737; C:cytoplasm; IEA:UniProtKB-KW
cluster122	5	Ceramide kinase	GO:0005524; F:ATP binding; IEA:UniProtKB-KW; GO:0005509; F:calcium ion binding; IDA:UniProtKB; GO:0001729; F:ceramide kinase activity; IDA:TAIR; GO:0004143; F:diacylglycerol kinase activity; IEA:InterPro; GO:0003951; F:NAD+ kinase activity; IEA:InterPro; GO:0008219; P:cell death; IMP:TAIR; GO:0006672; P:ceramide metabolic process; IDA:TAIR; GO:0046834; P:lipid phosphorylation; IDA:GOC; GO:0007205…
cluster590	3	Chaperone protein ClpB3, mitochondrial	GO:0009941; C:chloroplast envelope; IEA:EnsemblPlants/Gramene; GO:0009570; C:chloroplast stroma; IEA:EnsemblPlants/Gramene; GO:0005739; C:mitochondrion; IDA:UniProtKB; GO:0005524; F:ATP binding; IEA:UniProtKB-KW; GO:0017111; F:nucleoside-triphosphatase activity; IEA:EnsemblPlants/Gramene; GO:0006457; P:protein folding; IEA:EnsemblPlants/Gramene; GO:0016485; P:protein processing; IEA:EnsemblPlants…
cluster7218	3	Chaperone protein dnaJ 11, chloroplastic	GO:0009507; C:chloroplast; IDA:TAIR; GO:0005634; C:nucleus; IDA:TAIR; GO:0009536; C:plastid; IDA:TAIR
cluster1703	3	Chaperone protein dnaJ 13	GO:0016021; C:integral component of membrane; IEA:UniProtKB-KW; GO:0009536; C:plastid; IDA:TAIR; GO:0055122; P:response to very low light intensity stimulus; IMP:TAIR; GO:0010228; P:vegetative to reproductive phase transition of meristem; IMP:TAIR
cluster6212	3	Chaperone protein dnaJ 13	GO:0016021; C:integral component of membrane; IEA:UniProtKB-KW; GO:0009536; C:plastid; IDA:TAIR; GO:0055122; P:response to very low light intensity stimulus; IMP:TAIR; GO:0010228; P:vegetative to reproductive phase transition of meristem; IMP:TAIR
cluster4523	3	Chaperone protein dnaJ 15	GO:0005856; C:cytoskeleton; IEA:UniProtKB-KW; GO:0005783; C:endoplasmic reticulum; IEA:UniProtKB-KW; GO:0005794; C:Golgi apparatus; IEA:UniProtKB-KW; GO:0016020; C:membrane; IEA:UniProtKB-KW; GO:0008092; F:cytoskeletal protein binding; TAS:TAIR; GO:0009958; P:positive gravitropism; IMP:TAIR
cluster2307	3	Chaperone protein dnaJ 16	GO:0016020; C:membrane; IEA:UniProtKB-KW; GO:0009737; P:response to abscisic acid; IMP:TAIR
cluster9377	3	Chaperone protein dnaJ 16	GO:0016020; C:membrane; IEA:UniProtKB-KW; GO:0009737; P:response to abscisic acid; IMP:TAIR
cluster7326	3	Chaperone protein dnaJ 50	GO:0005783; C:endoplasmic reticulum; IDA:TAIR; GO:0016021; C:integral component of membrane; IEA:UniProtKB-KW
cluster4579	3	Chaperone protein dnaJ 72	GO:0016021; C:integral component of membrane; IEA:UniProtKB-KW
cluster7283	3	Chaperone protein dnaJ 8, chloroplastic	GO:0009507; C:chloroplast; IDA:TAIR; GO:0009570; C:chloroplast stroma; IDA:TAIR; GO:0005634; C:nucleus; IDA:TAIR; GO:0009416; P:response to light stimulus; IEP:TAIR
cluster137	5	Chaperone protein dnaK	GO:0009842; C:cyanelle; IEA:UniProtKB-KW; GO:0005524; F:ATP binding; IEA:UniProtKB-HAMAP; GO:0006457; P:protein folding; IEA:InterPro; GO:0006950; P:response to stress; IEA:UniProtKB-KW
cluster1831	3	Chaperone protein dnaK	GO:0009507; C:chloroplast; IEA:UniProtKB-HAMAP; GO:0005524; F:ATP binding; IEA:UniProtKB-HAMAP; GO:0006457; P:protein folding; IEA:InterPro
cluster6409	3	Cheilanthifoline synthase	GO:0005783; C:endoplasmic reticulum; IEA:UniProtKB-KW; GO:0016021; C:integral component of membrane; IEA:UniProtKB-KW; GO:0047053; F:(S)-cheilanthifoline synthase activity; IDA:UniProtKB; GO:0020037; F:heme binding; IEA:InterPro; GO:0005506; F:iron ion binding; IEA:InterPro; GO:0004497; F:monooxygenase activity; IEA:UniProtKB-KW; GO:0033075; P:isoquinoline alkaloid biosynthetic process; IDA:UniPr…
cluster935	3	Chitin-binding lectin 1	GO:0030246; F:carbohydrate binding; IEA:UniProtKB-KW; GO:0008061; F:chitin binding; IEA:UniProtKB-KW; GO:0006952; P:defense response; IEA:UniProtKB-KW
cluster5541	3	Chloride channel protein CLC-b	GO:0034707; C:chloride channel complex; IEA:UniProtKB-KW; GO:0009705; C:plant-type vacuole membrane; IDA:TAIR; GO:0030554; F:adenyl nucleotide binding; IEA:InterPro; GO:0009671; F:nitrate:proton symporter activity; IDA:TAIR; GO:0005247; F:voltage-gated chloride channel activity; IEA:InterPro; GO:1902600; P:hydrogen ion transmembrane transport; IDA:GOC; GO:0015706; P:nitrate transport; IDA:GOC
cluster9040	3	Chloride channel protein CLC-d	GO:0034707; C:chloride channel complex; IEA:UniProtKB-KW; GO:0005802; C:trans-Golgi network; IDA:TAIR; GO:0030554; F:adenyl nucleotide binding; IEA:InterPro; GO:0005247; F:voltage-gated chloride channel activity; IEA:InterPro; GO:0009826; P:unidimensional cell growth; IMP:TAIR
cluster1104	3	Chlorophyll(ide) b reductase NOL, chloroplastic	GO:0009535; C:chloroplast thylakoid membrane; IEA:EnsemblPlants/Gramene; GO:0034256; F:chlorophyll(ide) b reductase activity; IDA:UniProtKB; GO:0015996; P:chlorophyll catabolic process; IEA:UniProtKB-KW; GO:0010304; P:PSII associated light-harvesting complex II catabolic process; IEA:EnsemblPlants/Gramene
cluster6070	3	Chlorophyll(ide) b reductase NOL, chloroplastic	GO:0009535; C:chloroplast thylakoid membrane; IEA:EnsemblPlants/Gramene; GO:0034256; F:chlorophyll(ide) b reductase activity; IDA:UniProtKB; GO:0015996; P:chlorophyll catabolic process; IEA:UniProtKB-KW; GO:0010304; P:PSII associated light-harvesting complex II catabolic process; IEA:EnsemblPlants/Gramene
cluster4052	3	Choline/ethanolaminephosphotransferase 2	GO:0016021; C:integral component of membrane; IEA:UniProtKB-KW; GO:0004142; F:diacylglycerol cholinephosphotransferase activity; IEA:UniProtKB-EC; GO:0004307; F:ethanolaminephosphotransferase activity; IEA:UniProtKB-EC; GO:0046872; F:metal ion binding; IEA:UniProtKB-KW; GO:0006646; P:phosphatidylethanolamine biosynthetic process; IEA:UniProtKB-UniPathway
cluster10212	3	Chromatin assembly factor 1 subunit FAS1	GO:0033186; C:CAF-1 complex; IPI:TAIR; GO:0005634; C:nucleus; IEA:UniProtKB-KW; GO:0042393; F:histone binding; ISS:TAIR; GO:0008283; P:cell proliferation; IMP:TAIR; GO:0006325; P:chromatin organization; IDA:TAIR; GO:0006310; P:DNA recombination; IMP:TAIR; GO:0006260; P:DNA replication; IEA:UniProtKB-KW; GO:0000724; P:double-strand break repair via homologous recombination; IMP:TAIR; GO:0031507; P…
cluster6000	3	Chromatin assembly factor 1 subunit FAS2	GO:0033186; C:CAF-1 complex; IPI:TAIR; GO:0005634; C:nucleus; IEA:UniProtKB-KW; GO:0008283; P:cell proliferation; IMP:TAIR; GO:0006310; P:DNA recombination; IMP:TAIR; GO:0000724; P:double-strand break repair via homologous recombination; IMP:TAIR; GO:0031507; P:heterochromatin assembly; IMP:TAIR; GO:0048366; P:leaf development; IMP:TAIR; GO:0009933; P:meristem structural organization; IMP:TAIR; G…
cluster7667	3	Chromatin assembly factor 1 subunit FAS2	GO:0033186; C:CAF-1 complex; IPI:TAIR; GO:0005634; C:nucleus; IEA:UniProtKB-KW; GO:0008283; P:cell proliferation; IMP:TAIR; GO:0006310; P:DNA recombination; IMP:TAIR; GO:0000724; P:double-strand break repair via homologous recombination; IMP:TAIR; GO:0031507; P:heterochromatin assembly; IMP:TAIR; GO:0048366; P:leaf development; IMP:TAIR; GO:0009933; P:meristem structural organization; IMP:TAIR; G…
cluster2867	3	Chromatin assembly factor 1 subunit FSM	GO:0005634; C:nucleus; IEA:UniProtKB-KW; GO:0016568; P:chromatin modification; IEA:UniProtKB-KW; GO:0006310; P:DNA recombination; IEA:UniProtKB-KW; GO:0006281; P:DNA repair; IEA:UniProtKB-KW; GO:0044772; P:mitotic cell cycle phase transition; TAS:UniProtKB; GO:0010389; P:regulation of G2/M transition of mitotic cell cycle; TAS:UniProtKB; GO:0006355; P:regulation of transcription, DNA-templated; I…
cluster7674	3	Chromatin assembly factor 1 subunit FSM	GO:0005634; C:nucleus; IEA:UniProtKB-KW; GO:0016568; P:chromatin modification; IEA:UniProtKB-KW; GO:0006310; P:DNA recombination; IEA:UniProtKB-KW; GO:0006281; P:DNA repair; IEA:UniProtKB-KW; GO:0044772; P:mitotic cell cycle phase transition; TAS:UniProtKB; GO:0010389; P:regulation of G2/M transition of mitotic cell cycle; TAS:UniProtKB; GO:0006355; P:regulation of transcription, DNA-templated; I…
cluster8885	3	Chromatin assembly factor 1 subunit FSM	GO:0005634; C:nucleus; IEA:UniProtKB-KW; GO:0016568; P:chromatin modification; IEA:UniProtKB-KW; GO:0006310; P:DNA recombination; IEA:UniProtKB-KW; GO:0006281; P:DNA repair; IEA:UniProtKB-KW; GO:0044772; P:mitotic cell cycle phase transition; TAS:UniProtKB; GO:0010389; P:regulation of G2/M transition of mitotic cell cycle; TAS:UniProtKB; GO:0006355; P:regulation of transcription, DNA-templated; I…
cluster1879	3	Chromo domain-containing protein LHP1	GO:0009507; C:chloroplast; IDA:UniProtKB; GO:0000791; C:euchromatin; IDA:TAIR; GO:0005720; C:nuclear heterochromatin; IDA:TAIR; GO:0003677; F:DNA binding; IDA:TAIR; GO:0003935; F:GTP cyclohydrolase II activity; IDA:UniProtKB; GO:0035064; F:methylated histone binding; IDA:TAIR; GO:0030154; P:cell differentiation; IEA:UniProtKB-KW; GO:0016568; P:chromatin modification; IEA:UniProtKB-KW; GO:0006325;…
cluster4250	3	Chromo domain-containing protein LHP1	GO:0009507; C:chloroplast; IDA:UniProtKB; GO:0000791; C:euchromatin; IDA:TAIR; GO:0005720; C:nuclear heterochromatin; IDA:TAIR; GO:0003677; F:DNA binding; IDA:TAIR; GO:0003935; F:GTP cyclohydrolase II activity; IDA:UniProtKB; GO:0035064; F:methylated histone binding; IDA:TAIR; GO:0030154; P:cell differentiation; IEA:UniProtKB-KW; GO:0016568; P:chromatin modification; IEA:UniProtKB-KW; GO:0006325;…
cluster7974	3	Chromo domain-containing protein LHP1	GO:0009507; C:chloroplast; IDA:UniProtKB; GO:0000791; C:euchromatin; IDA:TAIR; GO:0005720; C:nuclear heterochromatin; IDA:TAIR; GO:0003677; F:DNA binding; IDA:TAIR; GO:0003935; F:GTP cyclohydrolase II activity; IDA:UniProtKB; GO:0035064; F:methylated histone binding; IDA:TAIR; GO:0030154; P:cell differentiation; IEA:UniProtKB-KW; GO:0016568; P:chromatin modification; IEA:UniProtKB-KW; GO:0006325;…
cluster653	3	Cilia- and flagella-associated protein 20	GO:0097540; C:axonemal central pair; IDA:UniProtKB; GO:0005879; C:axonemal microtubule; IDA:UniProtKB; GO:0097545; C:axonemal outer doublet; IDA:UniProtKB; GO:0036064; C:ciliary basal body; IDA:UniProtKB; GO:0005875; C:microtubule associated complex; IDA:UniProtKB; GO:0031514; C:motile cilium; IDA:UniProtKB; GO:0035082; P:axoneme assembly; IDA:UniProtKB; GO:0060271; P:cilium morphogenesis; IMP:Un…
cluster7849	3	Cilia- and flagella-associated protein 43 {ECO:0000305}	GO:0031514; C:motile cilium; IEA:UniProtKB-KW
cluster3928	3	Cilia- and flagella-associated protein 44 {ECO:0000305}	GO:0031514; C:motile cilium; IEA:UniProtKB-KW
cluster5422	3	Cilia- and flagella-associated protein 44 {ECO:0000305}	GO:0031514; C:motile cilium; IEA:UniProtKB-KW
cluster10154	3	Cilia- and flagella-associated protein 44 {ECO:0000305}	GO:0031514; C:motile cilium; IEA:UniProtKB-KW
cluster8056	3	Cilia- and flagella-associated protein 99 {ECO:0000305}	N/A
cluster3323	3	Citrate synthase, mitochondrial	GO:0005739; C:mitochondrion; IEA:UniProtKB-KW; GO:0004108; F:citrate (Si)-synthase activity; IEA:InterPro; GO:0044262; P:cellular carbohydrate metabolic process; IEA:InterPro; GO:0006099; P:tricarboxylic acid cycle; IEA:UniProtKB-UniPathway
cluster9436	3	Classical arabinogalactan protein 7	GO:0031225; C:anchored component of membrane; TAS:TAIR; GO:0005886; C:plasma membrane; IEA:UniProtKB-KW
cluster28	6	Classical arabinogalactan protein 9	GO:0031225; C:anchored component of membrane; TAS:TAIR; GO:0005886; C:plasma membrane; IEA:UniProtKB-KW
cluster4804	3	Clathrin heavy chain 1	GO:0030132; C:clathrin coat of coated pit; IEA:InterPro; GO:0030130; C:clathrin coat of trans-Golgi network vesicle; IEA:InterPro; GO:0005794; C:Golgi apparatus; IDA:TAIR; GO:0005886; C:plasma membrane; IDA:TAIR; GO:0009506; C:plasmodesma; IDA:TAIR; GO:0005774; C:vacuolar membrane; IDA:TAIR; GO:0005773; C:vacuole; IDA:TAIR; GO:0005198; F:structural molecule activity; IEA:InterPro; GO:0006897; P:e…
cluster6370	3	Clathrin interactor EPSIN 1	GO:0005884; C:actin filament; IDA:TAIR; GO:0031410; C:cytoplasmic vesicle; IEA:UniProtKB-KW; GO:0005794; C:Golgi apparatus; IDA:TAIR; GO:0009579; C:thylakoid; IDA:TAIR; GO:0030276; F:clathrin binding; IDA:UniProtKB; GO:0002020; F:protease binding; IPI:UniProtKB; GO:0006623; P:protein targeting to vacuole; IMP:TAIR
cluster8910	3	Clathrin light chain 3	GO:0030132; C:clathrin coat of coated pit; IEA:InterPro; GO:0030130; C:clathrin coat of trans-Golgi network vesicle; IEA:InterPro; GO:0005198; F:structural molecule activity; IEA:InterPro; GO:0006886; P:intracellular protein transport; IEA:InterPro; GO:0016192; P:vesicle-mediated transport; IEA:InterPro
cluster7776	3	Cleavage and polyadenylation specificity factor subunit 1	GO:0005829; C:cytosol; IDA:TAIR; GO:0005634; C:nucleus; IDA:TAIR; GO:0003723; F:RNA binding; IEA:UniProtKB-KW; GO:0006397; P:mRNA processing; IEA:UniProtKB-KW
cluster2235	3	Cleavage and polyadenylation specificity factor subunit 2	GO:0005847; C:mRNA cleavage and polyadenylation specificity factor complex; IEA:EnsemblPlants/Gramene; GO:0009506; C:plasmodesma; IEA:EnsemblPlants/Gramene; GO:0016787; F:hydrolase activity; IEA:EnsemblPlants/Gramene; GO:0003723; F:RNA binding; IEA:UniProtKB-KW; GO:0007267; P:cell-cell signaling; IEA:EnsemblPlants/Gramene; GO:0006342; P:chromatin silencing; IEA:EnsemblPlants/Gramene; GO:0016569; …
cluster2564	3	Cleavage and polyadenylation specificity factor subunit 2	GO:0005847; C:mRNA cleavage and polyadenylation specificity factor complex; ISS:TAIR; GO:0005634; C:nucleus; IDA:TAIR; GO:0009506; C:plasmodesma; IDA:TAIR; GO:0003723; F:RNA binding; IEA:UniProtKB-KW; GO:0006379; P:mRNA cleavage; ISS:TAIR; GO:0006378; P:mRNA polyadenylation; ISS:TAIR; GO:0035194; P:posttranscriptional gene silencing by RNA; IMP:TAIR
cluster7465	3	Cleavage and polyadenylation specificity factor subunit 3-II	GO:0005634; C:nucleus; IDA:TAIR; GO:0004518; F:nuclease activity; IEA:UniProtKB-KW; GO:0006397; P:mRNA processing; IEA:UniProtKB-KW; GO:0010197; P:polar nucleus fusion; IMP:TAIR
cluster4105	3	CLIP-associated protein	GO:0005938; C:cell cortex; IDA:UniProtKB; GO:0009524; C:phragmoplast; IDA:UniProtKB; GO:0005886; C:plasma membrane; IDA:TAIR; GO:0009506; C:plasmodesma; IDA:TAIR; GO:0005876; C:spindle microtubule; IDA:TAIR; GO:0051010; F:microtubule plus-end binding; IDA:UniProtKB; GO:0016049; P:cell growth; IMP:TAIR; GO:0043622; P:cortical microtubule organization; IDA:UniProtKB; GO:0007067; P:mitotic nuclear d…
cluster5250	3	Clustered mitochondria protein	GO:0005737; C:cytoplasm; IEA:UniProtKB-HAMAP; GO:0048312; P:intracellular distribution of mitochondria; IEA:InterPro
cluster5174	3	CMP-sialic acid transporter 3	GO:0005794; C:Golgi apparatus; IDA:TAIR; GO:0000139; C:Golgi membrane; IEA:InterPro; GO:0016021; C:integral component of membrane; IEA:UniProtKB-KW; GO:0015136; F:sialic acid transmembrane transporter activity; ISS:UniProtKB; GO:0005351; F:sugar:proton symporter activity; IEA:InterPro; GO:0015739; P:sialic acid transport; ISS:UniProtKB
cluster2346	3	CMP-sialic acid transporter 4	GO:0005768; C:endosome; IDA:TAIR; GO:0005794; C:Golgi apparatus; IDA:TAIR; GO:0000139; C:Golgi membrane; IEA:InterPro; GO:0016021; C:integral component of membrane; IEA:UniProtKB-KW; GO:0005802; C:trans-Golgi network; IDA:TAIR; GO:0005338; F:nucleotide-sugar transmembrane transporter activity; IEA:InterPro; GO:0015136; F:sialic acid transmembrane transporter activity; ISS:UniProtKB; GO:0005351; F…
cluster10058	3	Coatomer subunit alpha-1	GO:0030126; C:COPI vesicle coat; IEA:InterPro; GO:0005829; C:cytosol; IDA:TAIR; GO:0016020; C:membrane; IDA:TAIR; GO:0005886; C:plasma membrane; IDA:TAIR; GO:0005198; F:structural molecule activity; IEA:InterPro; GO:0006886; P:intracellular protein transport; IEA:InterPro; GO:0016192; P:vesicle-mediated transport; IEA:UniProtKB-KW
cluster2437	3	Coatomer subunit delta-4	GO:0030131; C:clathrin adaptor complex; IEA:InterPro; GO:0030126; C:COPI vesicle coat; IEA:InterPro; GO:0006886; P:intracellular protein transport; IEA:InterPro; GO:0006890; P:retrograde vesicle-mediated transport, Golgi to ER; IEA:InterPro
[truncated: 9,720 more rows]

## Sheet: Enriched_GO_terms
TF Hypergeometric test result of GO enrichment (p-value < 0.05)
GO ID	Name	Namespace	P-value
[truncated: 34 more rows]
