# Supplementary material for: The genomes of a monogenic fly: views of primitive sex chromosomes
Source: Sci Rep. 2020 Sep 25;10:15728. doi: 10.1038/s41598-020-72880-0 (PMC7519133; doi:10.1038/s41598-020-72880-0)
Supplement: Supplementary file 3 — Supplementary file3 [file 41598_2020_72880_MOESM3_ESM.xlsx]

## Sheet: Chromosome X
Putative chromosome X sequence	Description of BLASTn results	Length	E-value	Sim mean	sim mean
CrufAF_contig_32351	C.erythrocephala gene for yolk protein 3	6230	20	0	76.47
CrufAF_contig_64814	Drosophila melanogaster strain sitter (fors) chromosome 2L	4531	20	0	84.05
CrufAF_contig_11280	Lucilia cuprina acyl-coenzyme A thioesterase 9, mitochondrial-like (LOC111676544), mRNA	3287	20	0	69.81
CrufAF_contig_399	Lucilia cuprina adenosine deaminase 2-like (LOC111683881), mRNA	6288	20	0	73.02
CrufAF_contig_3581	Lucilia cuprina ATP-dependent RNA helicase dbp2 (LOC111684193), mRNA	23162	20	0	75.54
CrufAF_contig_20824	Lucilia cuprina chymotrypsin-2-like (LOC111686952), mRNA	6381	20	0	73.88
CrufAF_contig_1124	Lucilia cuprina CLK4-associating serine/arginine rich protein (LOC111676444), mRNA	14450	20	0	74.55
CrufAF_contig_10942	Lucilia cuprina cuticle protein 7 (LOC111688006), mRNA	22651	20	0	78.15
CrufAF_contig_15002	Lucilia cuprina cylicin-2 (LOC111683974), mRNA	18020	20	0	71.25
CrufAF_contig_3820	Lucilia cuprina cysteine protease ATG4C (LOC111679667), transcript variant X1, mRNA	28939	20	0	74.58
CrufAF_contig_3486	Lucilia cuprina dmX-like protein 2 (LOC111685486) mRNA	15838	20	0	73.66
CrufAF_contig_17705	Lucilia cuprina dual specificity protein phosphatase 10 (LOC111676066), mRNA	12521	20	0	76.45
CrufAF_contig_959	Lucilia cuprina girdin (LOC111690799), transcript variant X2, mRNA	80973	20	0	77.6
CrufAF_contig_10181	Lucilia cuprina glucose dehydrogenase	5643	20	0	69.79
CrufAF_contig_31518	Lucilia cuprina glycerophosphocholine phosphodiesterase GPCPD1 (LOC111687963), mRNA	5057	17	0	70.8
CrufAF_contig_60523	Lucilia cuprina G-protein coupled receptor moody (LOC111681491), mRNA	2660	20	0	71.03
CrufAF_contig_65287	Lucilia cuprina keratin, type II cytoskeletal 2 epidermal-like (LOC111674640), mRNA	5907	20	0	80.68
CrufAF_contig_11347	Lucilia cuprina kinesin-like protein Klp68D (LOC111686315), mRNA	25105	20	0	75.45
CrufAF_contig_15630	Lucilia cuprina lateral signaling target protein 2 homolog (LOC111675665), mRNA	16847	20	0	77.21
CrufAF_contig_32579	Lucilia cuprina membrane alanyl aminopeptidase (LOC111676049), mRNA	2377	20	0	69.36
CrufAF_contig_13912	Lucilia cuprina mitogen-activated protein kinase HOG1 (LOC111676640), mRNA	9739	20	0	73.19
CrufAF_contig_5823	Lucilia cuprina modifier of mdg4-like (LOC111690905), transcript variant X2, mRNA	34310	20	0	79.88
CrufAF_contig_255	Lucilia cuprina myelin expression factor 2 (LOC111676516), mRNA	37778	20	0	78.7
CrufAF_contig_47613	Lucilia cuprina origin recognition complex subunit 2 (LOC111687909), mRNA	3552	20	0	72.57
CrufAF_contig_47295	Lucilia cuprina origin recognition complex subunit 4 (LOC111676951), mRNA	2458	20	0	69.74
CrufAF_contig_2357	Lucilia cuprina PAX-interacting protein 1-like (LOC111687999) mRNA	17078	20	0	79.21
CrufAF_contig_3676	Lucilia cuprina peptidoglycan-recognition protein LC-like (LOC111676584), mRNA	17475	20	0	80.62
CrufAF_contig_11331	Lucilia cuprina pickpocket protein 28-like (LOC111685983), mRNA	8729	20	0	73.75
CrufAF_contig_12469	Lucilia cuprina poly(A) RNA polymerase gld-2 homolog B-like (LOC111676012), mRNA	24276	20	0	76.16
CrufAF_contig_7563	Lucilia cuprina pre-mRNA-processing factor 39 (LOC111690968), mRNA	31903	20	0	74.74
CrufAF_contig_26335	Lucilia cuprina probable serine/threonine-protein kinase yakA (LOC111684118), mRNA	10970	20	0	74.12
CrufAF_contig_2523	Lucilia cuprina protein expanded (LOC111688502), mRNA	15383	20	0	69.69
CrufAF_contig_2127	Lucilia cuprina protein Gawky (LOC111675077), transcript variant X3, mRNA	50846	20	0	75.94
CrufAF_contig_25255	Lucilia cuprina protein Mo25 (LOC111686277), mRNA	12303	20	0	79.29
CrufAF_contig_3388	Lucilia cuprina protein no-on-transient A-like (LOC111674984), transcript variant X3, misc_RNA	29408	20	0	77.7
CrufAF_contig_568	Lucilia cuprina protein suppressor of sable (LOC111688354), transcript variant X4, mRNA	15104	20	0	73.46
CrufAF_contig_27029	Lucilia cuprina protein tiptop (LOC111684040), mRNA	17787	20	0	74.56
CrufAF_contig_8670	Lucilia cuprina ras-associated and pleckstrin homology domains-containing protein 1 (LOC111686288), mRNA	5468	20	0	73.31
CrufAF_contig_5749	Lucilia cuprina segmentation protein cap'n'collar (LOC111684574), transcript variant X2, mRNA	5801	20	0	74.83
CrufAF_contig_1887	Lucilia cuprina signal transducing adapter molecule 1 (LOC111689168), mRNA	17572	20	0	76.55
CrufAF_contig_3635	Lucilia cuprina skin secretory protein xP2-like (LOC111682929), mRNA	18933	20	0	72.2
CrufAF_contig_5300	Lucilia cuprina superkiller viralicidic activity 2-like 2 (LOC111684355), mRNA	11056	20	0	75.6
CrufAF_contig_1292	Lucilia cuprina tectonin beta-propeller repeat-containing protein (LOC111690004), mRNA	22673	20	0	76.26
CrufAF_contig_16893	Lucilia cuprina transcriptional activator cubitus interruptus (LOC111683435), mRNA	18307	20	0	77.71
CrufAF_contig_6326	Lucilia cuprina translation initiation factor eIF-2B subunit epsilon (LOC111677447), transcript variant X2, mRNA	4834	20	0	70.79
CrufAF_contig_25011	Lucilia cuprina TWiK family of potassium channels protein 18 (LOC111681563), mRNA	9247	20	0	71.05
CrufAF_contig_932	Lucilia cuprina uncharacterized LOC111674854 (LOC111674854), mRNA	7955	20	0	75.64
CrufAF_contig_3641	Lucilia cuprina uncharacterized LOC111675784 (LOC111675784), mRNA	12685	20	0	78.14
CrufAF_contig_74818	Lucilia cuprina uncharacterized LOC111680027 (LOC111680027), mRNA	1431	20	0	75.42
CrufAF_contig_20334	Lucilia cuprina uncharacterized LOC111683417 (LOC111683417), mRNA	5309	20	0	78.64
CrufAF_contig_2724	Lucilia cuprina uncharacterized LOC111684611 (LOC111684611), mRNA	42960	20	0	78.85
CrufAF_contig_60230	Lucilia cuprina uncharacterized LOC111689836 (LOC111689836), mRNA	1872	20	0	69.09
CrufAF_contig_2567	Lucilia cuprina UPF0046 protein C25E10.12 (LOC111684559), mRNA	5221	20	0	76.95
CrufAF_contig_3924	Lucilia cuprina vesicle-fusing ATPase 1 (LOC111681484), mRNA	19098	20	0	77.47
CrufAF_contig_20004	Lucilia cuprina wolframin (LOC111678253), mRNA	20612	20	0	75.52
CrufAF_contig_6590	Lucilia cuprina zinc finger protein 423 (LOC111681798), mRNA	11460	20	0	74.99
CrufAF_contig_15514	Lucilia cuprina zinc finger protein 697 (LOC111675484), mRNA	12668	20	0	80.12
CrufAF_contig_14346	Lucilia cuprina PE-PGRS family protein PE_PGRS26-like (LOC111688319), mRNA	5454	20	5.55586e-168	70.39
CrufAF_contig_70040	Lucilia cuprina 60S ribosomal protein L19 (LOC111678040), mRNA	7931	20	2.17306e-162	80.88
CrufAF_contig_18991	Lucilia cuprina ubiquitin-conjugating enzyme E2 J2 (LOC111675033), transcript variant X2, mRNA	10027	20	2.11446e-157	81.14
CrufAF_contig_10653	Lucilia cuprina STAM-binding protein-like (LOC111675556), mRNA	8027	20	3.48844e-147	72.37
CrufAF_contig_8623	Plasmodium malariae genome assembly, chromosome: 11	9465	20	5.01502e-146	74.94
CrufAF_contig_1534	Lucilia cuprina regulator of G-protein signaling 7 (LOC111682363), mRNA	9197	20	5.55941e-139	77.49
CrufAF_contig_18751	Musca domestica lysozyme 1-like (LOC101888410), mRNA	6524	20	4.79551e-138	80.59
CrufAF_contig_1719	Lucilia cuprina CD180 antigen (LOC111689543), mRNA	9651	20	1.28526e-134	70.38
CrufAF_contig_6	Lucilia cuprina paired box protein Pax-6-like (LOC111684782), mRNA	41733	20	8.27059e-132	80.28
CrufAF_contig_29249	Lucilia cuprina uncharacterized LOC111676019 (LOC111676019), mRNA	4737	20	1.38405e-130	72.24
CrufAF_contig_2786	Lucilia cuprina putative ATPase N2B (LOC111688941), mRNA	6996	20	1.06133e-127	72.99
CrufAF_contig_4096	Lucilia cuprina uncharacterized LOC111685222 (LOC111685222), mRNA	11584	20	6.14588e-127	77
CrufAF_contig_20239	Lucilia cuprina cuticle protein 16.5 (LOC111681322), mRNA	6910	20	1.27698e-126	72.36
CrufAF_contig_12208	Lucilia cuprina protein Fer3 (LOC111676026), mRNA	5169	20	1.16192e-125	74.08
CrufAF_contig_20813	Lucilia cuprina uncharacterized LOC111684174 (LOC111684174), mRNA	4315	20	2.59873e-120	69.93
CrufAF_contig_12964	Puccinia striiformis f. sp. tritici isolate CYR32 mitochondrion, complete genome	13580	20	5.19063e-116	72.55
CrufAF_contig_29488	Lucilia cuprina uncharacterized LOC111681576 (LOC111681576), mRNA	7067	13	4.87192e-113	70.4
CrufAF_contig_29614	Lucilia cuprina GTPase-activating Rap/Ran-GAP domain-like protein 3 (LOC111681073), mRNA	4628	13	2.4465e-108	80.58
CrufAF_contig_824	Lucilia cuprina octopamine receptor beta-1R (LOC111690657), mRNA	12710	20	6.75142e-108	82.01
CrufAF_contig_3094	Culicoides sonorensis genome assembly, scaffold: scaffold251	21004	20	1.04633e-101	72.6
CrufAF_contig_53597	Culicoides sonorensis genome assembly, scaffold: scaffold29	4104	20	1.12357e-86	69
CrufAF_contig_36263	Lucilia cuprina lachesin (LOC111686417), mRNA	4473	20	1.81893e-84	89.5
CrufAF_contig_27943	Lucilia cuprina contactin-3-like (LOC111688817) mRNA	22069	20	2.58804e-84	76.92
CrufAF_contig_57315	Lucilia cuprina strain Tara CYP12A7 (cyp12a7) gene, complete cds	1857	6	3.86519e-82	70.33
CrufAF_contig_56625	Lucilia cuprina membrane alanyl aminopeptidase (LOC111676048), mRNA	2979	20	1.12945e-78	77.5
CrufAF_contig_13134	Lucilia cuprina cytochrome c oxidase assembly protein COX19 (LOC111687336), mRNA	6315	20	2.41043e-78	76.66
CrufAF_contig_26178	Lucilia cuprina muscle segmentation homeobox (LOC111677180), mRNA	8733	20	3.33941e-78	85.44
CrufAF_contig_32186	Lucilia cuprina 39S ribosomal protein L43, mitochondrial (LOC111681428), mRNA	4920	20	6.5457e-78	73.44
CrufAF_contig_9063	Cloning vector pBS	5003	20	6.65703e-78	72.25
CrufAF_contig_29021	Cloning vector pBS	3987	12	6.4497e-77	71.66
CrufAF_contig_25689	Lucilia cuprina zinc finger protein 624-like (LOC111679018), transcript variant X2, mRNA	9709	20	1.5794e-76	75.15
CrufAF_contig_38665	Blastosporella zonata strain Bzo6 mitochondrion, complete genome	4213	20	2.89951e-75	71.6
CrufAF_contig_30039	Cloning vector pBS	3781	20	9.07262e-75	73.48
CrufAF_contig_9586	Calliphora vicina Achaete-Scute complex, clone BAC 97L04	3933	20	3.29532e-74	79.7
CrufAF_contig_86081	Lucilia cuprina uncharacterized LOC111678689 (LOC111678689), mRNA	1764	20	5.09786e-74	81.65
CrufAF_contig_10415	Lucilia cuprina uncharacterized LOC111676063 (LOC111676063), mRNA	6328	10	1.85698e-73	72.75
CrufAF_contig_74213	Ganoderma calidophilum mitochondrion, complete genome	2026	13	2.04958e-73	76.03
CrufAF_contig_19677	Cloning vector pBS	10937	20	3.21833e-73	70.67
CrufAF_contig_76910	Lucilia cuprina venom allergen 5-like (LOC111686559) mRNA	3469	9	3.53604e-73	81.65
CrufAF_contig_29873	Mobula mobular mitochondrion, complete genome	3688	20	4.5829e-72	67.02
CrufAF_contig_7224	Cloning vector pBS	1887	20	8.10538e-72	77.58
CrufAF_contig_20612	Cloning vector pBS	5623	20	1.04047e-69	74.18
CrufAF_contig_16113	Culicoides sonorensis genome assembly, scaffold: scaffold29	5947	4	3.84239e-69	67.49
CrufAF_contig_38377	Lucilia cuprina strain Tara CYP12A7 (cyp12a7) gene, complete cds	2026	20	1.57572e-68	70.88
CrufAF_contig_10256	Calliphora vicina Achaete-Scute complex, clone BAC 97L04	1613	20	1.52062e-67	71.88
CrufAF_contig_26532	Calliphora vicina Achaete-Scute complex, clone BAC 97L04	5280	20	7.5076e-65	73.32
CrufAF_contig_1836	Lucilia cuprina calcitonin gene-related peptide type 1 receptor (LOC111685662), mRNA	41644	20	1.70708e-64	77.72
CrufAF_contig_41098	Lucilia cuprina uncharacterized LOC111686094 (LOC111686094), mRNA	3536	20	1.74908e-64	75.29
CrufAF_contig_18887	Calliphora vicina Achaete-Scute complex, clone BAC 62B24	4199	20	2.08079e-64	79.92
CrufAF_contig_53248	Lucilia cuprina strain Tara CYP6G3 (cyp6g3) gene, complete cds	2368	15	1.41991e-63	73.96
CrufAF_contig_8253	Calliphora vicina Achaete-Scute complex, clone BAC 97L04	6359	20	3.84979e-63	77.2
CrufAF_contig_14532	Mobula mobular mitochondrion, complete genome	5579	20	1.43488e-61	78.92
CrufAF_contig_45677	Zebrafish DNA sequence from clone DKEY-220O21 in linkage group 4, complete sequence	3791	20	4.13362e-60	64.7
CrufAF_contig_26681	Culicoides sonorensis genome assembly, scaffold: scaffold29	7072	4	7.7461e-60	68.43
CrufAF_contig_11450	Calliphora vicina Achaete-Scute complex, clone BAC 62B24	5522	12	2.10763e-59	79.17
CrufAF_contig_25557	Lucilia cuprina uncharacterized LOC111684219 (LOC111684219), mRNA	3354	20	6.60305e-57	74.91
CrufAF_contig_564	Lucilia cuprina uncharacterized LOC111680145 (LOC111680145) mRNA	5924	20	1.17185e-56	73.66
CrufAF_contig_75355	Haemonchus contortus, ISE/inbred ISE, WGS project CAVP01000000 data, chromosome: _X	3897	20	3.98091e-54	69.55
CrufAF_contig_10529	Mobula mobular mitochondrion, complete genome	4957	9	1.77134e-53	80.4
CrufAF_contig_79512	Calliphora vicina Achaete-Scute complex, clone BAC 97L04	1951	20	2.40478e-53	74.49
CrufAF_contig_31687	Lucilia cuprina odorant receptor 22c (LOC111675537), mRNA	4112	20	5.12008e-53	78.29
CrufAF_contig_68786	Cloning vector pBS	4255	14	5.29989e-53	76.2
CrufAF_contig_17990	Lucilia cuprina cytochrome c oxidase subunit 7A, mitochondrial (LOC111675788), mRNA	3783	13	5.73357e-52	75.14
CrufAF_contig_31708	Drosophila melanogaster centromeric satellite sequence containing transposon 412 element	3989	20	2.11135e-51	67.38
CrufAF_contig_29984	Mobula mobular mitochondrion, complete genome	6008	14	3.18942e-51	80.73
CrufAF_contig_5387	Lucilia cuprina uncharacterized LOC111687437 (LOC111687437) mRNA	2658	20	1.70521e-50	70.12
CrufAF_contig_45838	Chrysomya albiceps microsatellite CA07 sequence	1818	20	4.04549e-50	79.21
CrufAF_contig_74139	Lucilia cuprina strain Tara CYP12A7 (cyp12a7) gene, complete cds	863	20	6.54991e-50	70.37
CrufAF_contig_77544	Lucilia cuprina U2 spliceosomal RNA (LOC111679890), ncRNA	4717	20	1.29533e-48	91.73
CrufAF_contig_37789	Chrysomya albiceps microsatellite CA07 sequence	2513	20	2.39059e-48	80.36
CrufAF_contig_28220	Mobula mobular mitochondrion, complete genome	8215	20	7.89948e-48	79.06
CrufAF_contig_4501	Lucilia cuprina rap1 GTPase-activating protein 1-like (LOC111688439), transcript variant X1, mRNA	13029	20	1.25474e-47	80.03
CrufAF_contig_12737	Mobula japanica mitochondrion, complete genome	6455	20	2.16352e-47	77.89
CrufAF_contig_40446	Calliphora vicina Achaete-Scute complex, clone BAC 62B24	2069	3	2.39129e-47	71.53
CrufAF_contig_40644	Calliphora vicina Achaete-Scute complex, clone BAC 113H10	4282	20	4.99561e-47	72.81
CrufAF_contig_28753	Haemonchus contortus, ISE/inbred ISE, WGS project CAVP01000000 data, chromosome: _X	5181	20	6.05432e-47	73.37
CrufAF_contig_4439	Chrysomya albiceps microsatellite CA07 sequence	4556	20	6.479e-46	77.45
CrufAF_contig_10674	Mobula japanica mitochondrion, complete genome	2135	20	1.04986e-45	71.01
CrufAF_contig_15846	Chrysomya albiceps microsatellite CA07 sequence	7894	20	1.12635e-45	76.58
CrufAF_contig_26682	Calliphora vicina Achaete-Scute complex, clone BAC 97L04	1780	17	3.04374e-45	74.99
CrufAF_contig_15060	Chrysomya albiceps microsatellite CA07 sequence	10950	20	5.46122e-45	76.36
CrufAF_contig_25287	Zebrafish DNA sequence from clone DKEY-197I9, complete sequence	5484	20	9.51067e-45	73.92
CrufAF_contig_62000	Chrysomya albiceps microsatellite CA07 sequence	6123	20	1.06272e-44	78.04
CrufAF_contig_39962	Culicoides sonorensis genome assembly, scaffold: scaffold30	2411	8	1.44741e-44	68.54
CrufAF_contig_4298	Quercus robur BAC genome sequence, isolate 101C24	11297	20	1.96678e-44	66.53
CrufAF_contig_39859	Lucilia cuprina protein dachsous (LOC111683178), mRNA	1838	20	1.33735e-43	74.39
CrufAF_contig_98880	Lucilia cuprina strain Tara CYP12A7 (cyp12a7) gene, complete cds	617	6	1.50272e-43	71.19
CrufAF_contig_10100	Cloning vector pBS	2933	14	2.15002e-43	83.5
CrufAF_contig_19544	Calliphora vicina Achaete-Scute complex, clone BAC 113H10	3894	10	9.99711e-43	71.15
CrufAF_contig_27980	Culicoides sonorensis genome assembly, scaffold: scaffold29	2398	2	2.13637e-42	68.92
CrufAF_contig_15928	Calliphora vicina Achaete-Scute complex, clone BAC 97L04	2856	15	2.54955e-42	73.8
CrufAF_contig_20936	Musca domestica mucin-5AC-like (LOC109612510), mRNA	4464	20	4.0054e-42	69.45
CrufAF_contig_25297	Chrysomya albiceps microsatellite CA07 sequence	2330	20	2.52761e-41	77.91
CrufAF_contig_5612	Chrysomya albiceps microsatellite CA07 sequence	2393	20	2.59712e-41	76.41
CrufAF_contig_8755	Chrysomya albiceps microsatellite CA07 sequence	4141	20	4.52332e-41	74.67
CrufAF_contig_79873	Calliphora vicina Achaete-Scute complex, clone BAC 62B24	2056	20	7.7671e-41	76.92
CrufAF_contig_9874	Cloning vector pBS	26334	20	8.30143e-41	81.55
CrufAF_contig_12866	Chrysomya albiceps microsatellite CA07 sequence	10304	20	1.13168e-40	78.7
CrufAF_contig_7172	Chrysomya albiceps microsatellite CA07 sequence	6435	20	2.46088e-40	77.06
CrufAF_contig_72520	Culicoides sonorensis genome assembly, scaffold: scaffold29	2738	20	3.62531e-40	70.8
CrufAF_contig_6502	Chrysomya albiceps microsatellite CA07 sequence	2670	12	4.30522e-39	82.62
CrufAF_contig_10934	Chrysomya albiceps microsatellite CA07 sequence	3793	18	6.14353e-39	78.75
CrufAF_contig_63055	Calliphora vicina Achaete-Scute complex, clone BAC 113H10	2025	6	1.13502e-38	69.96
CrufAF_contig_45660	Chrysomya albiceps microsatellite CA07 sequence	2518	12	1.41582e-38	76.5
CrufAF_contig_4264	Cloning vector pBS	8900	20	1.44979e-38	80.1
CrufAF_contig_5892	Chrysomya albiceps microsatellite CA07 sequence	8936	20	1.45569e-38	82.5
CrufAF_contig_18102	Culicoides sonorensis genome assembly, scaffold: scaffold29	11858	20	1.93319e-38	78.01
CrufAF_contig_5895	Cloning vector pBS	6499	20	3.68882e-38	79.02
CrufAF_contig_59550	Calliphora vicina Achaete-Scute complex, clone BAC 97L04	2592	17	5.08928e-38	76.02
CrufAF_contig_5962	Calliphora vicina Achaete-Scute complex, clone BAC 62B24	9334	20	5.30818e-38	78.43
CrufAF_contig_27817	Chrysomya albiceps microsatellite CA07 sequence	5426	17	1.0736e-37	75.23
CrufAF_contig_4811	Calliphora vicina Achaete-Scute complex, clone BAC 113H10	6768	11	1.34116e-37	75.54
CrufAF_contig_9191	Chrysomya albiceps microsatellite CA07 sequence	7509	16	1.48889e-37	74
CrufAF_contig_35721	Lucilia cuprina uncharacterized LOC111685048 (LOC111685048), mRNA	2326	20	1.59231e-37	75.13
CrufAF_contig_25786	Chrysomya albiceps microsatellite CA07 sequence	2774	15	1.90302e-37	77.03
CrufAF_contig_7742	Plasmodium malariae genome assembly, chromosome: 11	2916	20	2.00186e-37	73.22
CrufAF_contig_18861	Chrysomya albiceps microsatellite CA07 sequence	3249	14	2.23364e-37	78.82
CrufAF_contig_68467	Larimichthys crocea genome assembly, chromosome: XIX	3423	20	2.35476e-37	73.41
CrufAF_contig_5663	Musca domestica tropomyosin-2 (LOC101898358), transcript variant X19, mRNA	8835	20	6.11945e-37	88.44
CrufAF_contig_46920	Lucilia cuprina sodium/potassium-transporting ATPase subunit alpha (LOC111678276), transcript variant X2, mRNA	3157	20	7.57267e-37	88.06
CrufAF_contig_10122	Lucilia cuprina uncharacterized LOC111681959 (LOC111681959), mRNA	3307	5	7.93709e-37	75.64
CrufAF_contig_29064	Cloning vector pBS	4362	20	1.05002e-36	80.51
CrufAF_contig_68902	Chrysomya albiceps microsatellite CA07 sequence	1688	9	1.39868e-36	76.25
CrufAF_contig_11513	Calliphora vicina Achaete-Scute complex, clone BAC 62B24	7279	16	1.75798e-36	75.12
CrufAF_contig_16084	Calliphora vicina Achaete-Scute complex, clone BAC 97L04	2116	20	1.76171e-36	73.58
CrufAF_contig_34041	Chrysomya albiceps microsatellite CA07 sequence	8977	20	2.17039e-36	81.94
CrufAF_contig_47849	Calliphora vicina Achaete-Scute complex, clone BAC 113H10	3021	3	2.5278e-36	75.55
CrufAF_contig_31904	Chrysomya albiceps microsatellite CA07 sequence	8049	18	6.7887e-36	75.84
CrufAF_contig_37431	Chrysomya albiceps microsatellite CA07 sequence	2514	20	7.32231e-36	81.65
CrufAF_contig_27064	Chrysomya albiceps microsatellite CA07 sequence	9310	20	7.8577e-36	75.25
CrufAF_contig_32861	Calliphora vicina Achaete-Scute complex, clone BAC 113H10	2720	17	7.93201e-36	72.08
CrufAF_contig_43894	Calliphora vicina Achaete-Scute complex, clone BAC 113H10	3403	20	9.95348e-36	73.21
CrufAF_contig_37690	Chrysomya albiceps microsatellite CA07 sequence	5268	20	1.54662e-35	79.25
CrufAF_contig_44985	Cotesia congregata sequence containing Cotesia congregata bracovirus proviral locus 8 (PL8)	1811	20	1.83104e-35	94.93
CrufAF_contig_67136	Chrysomya albiceps microsatellite CA07 sequence	1997	15	2.02324e-35	77.57
CrufAF_contig_4621	Lucilia cuprina yolk protein D (ypD) gene cds; and yolk protein A (ypA) and yolk protein B (ypB) genes, complete cds	4519	13	4.62698e-35	76.81
CrufAF_contig_17078	Culicoides sonorensis genome assembly, scaffold: scaffold29	8757	18	3.14184e-34	73.71
CrufAF_contig_19899	Chrysomya albiceps microsatellite CA07 sequence	10651	20	3.82456e-34	77.24
CrufAF_contig_6984	Chrysomya albiceps microsatellite CA07 sequence	3381	20	4.20464e-34	76.83
CrufAF_contig_19259	Calliphora vicina Achaete-Scute complex, clone BAC 113H10	3445	20	4.28519e-34	83.04
CrufAF_contig_14462	Chrysomya albiceps microsatellite CA07 sequence	4081	20	5.08559e-34	77.61
CrufAF_contig_16317	Lucilia cuprina yolk protein D (ypD) gene cds; and yolk protein A (ypA) and yolk protein B (ypB) genes, complete cds	2804	20	1.21411e-33	75.69
CrufAF_contig_51828	Chrysomya albiceps microsatellite CA07 sequence	2830	14	1.22553e-33	76.19
CrufAF_contig_28223	Caenorhabditis sp. 34 TK-2017 DNA. chromosome 5, nearly complete genome	4625	20	2.014e-33	75.74
CrufAF_contig_39812	Lucilia cuprina yolk protein D (ypD) gene cds; and yolk protein A (ypA) and yolk protein B (ypB) genes, complete cds	4927	13	2.14666e-33	79.55
CrufAF_contig_4256	Caulerpa verticillata voucher HV05119 chloroplast, complete genome	4186	10	6.3565e-33	71.1
CrufAF_contig_48797	Lucilia cuprina yolk protein D (ypD) gene cds; and yolk protein A (ypA) and yolk protein B (ypB) genes, complete cds	4344	11	6.59874e-33	74.45
CrufAF_contig_13266	Rhagoletis zephyria prostasin-like (LOC108360788), mRNA	5571	20	8.4761e-33	73.4
CrufAF_contig_71079	Lucilia cuprina strain Tara CYP12A7 (cyp12a7) gene, complete cds	1781	4	9.32444e-33	72.23
CrufAF_contig_36937	Calliphora vicina Achaete-Scute complex, clone BAC 113H10	6743	14	1.02725e-32	77.7
CrufAF_contig_19441	Chrysomya albiceps microsatellite CA07 sequence	2241	20	1.17867e-32	77.84
CrufAF_contig_60733	Chrysomya albiceps microsatellite CA07 sequence	3258	12	1.72204e-32	75.25
CrufAF_contig_15145	Lucilia cuprina yolk protein D (ypD) gene cds; and yolk protein A (ypA) and yolk protein B (ypB) genes, complete cds	4481	20	2.3765e-32	75.25
CrufAF_contig_32962	Cloning vector pBS	1669	20	3.0453e-32	80.87
CrufAF_contig_45556	Chrysomya albiceps microsatellite CA07 sequence	6595	18	3.50627e-32	79.44
CrufAF_contig_31465	Lucilia cuprina protein sidekick-2-like (LOC111677054), mRNA	6810	20	3.62129e-32	78.11
CrufAF_contig_89344	Zebrafish DNA sequence from clone CH211-236P22 in linkage group 16, complete sequence	2053	20	3.76272e-32	79.58
CrufAF_contig_36042	Calliphora vicina Achaete-Scute complex, clone BAC 104L14	2513	10	4.61901e-32	78.89
CrufAF_contig_15591	Chrysomya albiceps microsatellite CA07 sequence	8801	17	4.68644e-32	82.85
CrufAF_contig_21751	Chrysomya albiceps microsatellite CA07 sequence	2835	14	5.22044e-32	72.47
CrufAF_contig_11018	Calliphora vicina Achaete-Scute complex, clone BAC 113H10	3664	5	6.76882e-32	70.18
CrufAF_contig_38704	Mobula mobular mitochondrion, complete genome	4532	13	8.39005e-32	75.21
CrufAF_contig_17170	Chrysomya albiceps microsatellite CA07 sequence	1379	15	8.73807e-32	76.74
CrufAF_contig_13064	Calliphora vicina Achaete-Scute complex, clone BAC 97L04	6758	10	1.25425e-31	71.83
CrufAF_contig_58976	Culicoides sonorensis genome assembly, scaffold: scaffold4	819	8	1.77806e-31	73.14
CrufAF_contig_45788	Chrysomya albiceps microsatellite CA07 sequence	3090	20	1.98835e-31	75.25
CrufAF_contig_24856	Chrysomya albiceps microsatellite CA07 sequence	4157	20	2.68395e-31	81.11
CrufAF_contig_44080	Chrysomya albiceps microsatellite CA07 sequence	1813	12	4.03769e-31	74.42
CrufAF_contig_8849	Chrysomya albiceps microsatellite CA07 sequence	7522	16	4.87568e-31	73.77
CrufAF_contig_21567	Chrysomya albiceps microsatellite CA07 sequence	3440	13	7.73642e-31	80.82
CrufAF_contig_65989	Chrysomya albiceps microsatellite CA07 sequence	1250	20	9.62036e-31	79.71
CrufAF_contig_39906	Calliphora vicina Achaete-Scute complex, clone BAC 113H10	4562	12	1.02894e-30	75.54
CrufAF_contig_8837	Calliphora vicina Achaete-Scute complex, clone BAC 62B24	5792	20	1.30824e-30	74.85
CrufAF_contig_12651	Chrysomya albiceps microsatellite CA07 sequence	6565	20	1.48408e-30	88.02
CrufAF_contig_9915	Chrysomya albiceps microsatellite CA07 sequence	7283	20	1.64741e-30	85.77
CrufAF_contig_40244	Calliphora vicina Achaete-Scute complex, clone BAC 113H10	1655	3	4.48081e-30	68.65
CrufAF_contig_40368	Plasmodium malariae genome assembly, chromosome: 11	1815	20	4.92445e-30	76.76
CrufAF_contig_17446	Lucilia cuprina uncharacterized LOC111685417 (LOC111685417), transcript variant X3, mRNA	7217	20	5.69763e-30	79.13
CrufAF_contig_62347	Lucilia cuprina uncharacterized LOC111677454 (LOC111677454), mRNA	3566	20	9.77416e-30	85.64
CrufAF_contig_74615	Chrysomya albiceps microsatellite CA07 sequence	3781	10	1.03702e-29	76.45
CrufAF_contig_20145	Chrysomya albiceps microsatellite CA07 sequence	6244	20	1.71902e-29	86.82
CrufAF_contig_17910	Chrysomya albiceps microsatellite CA07 sequence	9911	20	2.73525e-29	80.36
CrufAF_contig_25169	Calliphora vicina Achaete-Scute complex, clone BAC 97L04	2908	11	2.77488e-29	76.5
CrufAF_contig_10043	Calliphora vicina Achaete-Scute complex, clone BAC 16B10	12931	8	1.24638e-28	71.45
CrufAF_contig_54461	Lucilia cuprina metallothionein-1-like (LOC111676150), transcript variant X2, mRNA	3993	20	1.33494e-28	79.4
CrufAF_contig_10172	Cloning vector pBS	4177	14	1.39707e-28	79.12
CrufAF_contig_15239	Chrysomya albiceps microsatellite CA07 sequence	4177	17	4.87626e-28	75.75
CrufAF_contig_47811	Chrysomya albiceps microsatellite CA07 sequence	2104	8	8.49782e-28	79.71
CrufAF_contig_18883	Chrysomya albiceps microsatellite CA07 sequence	8453	17	9.9125e-28	82.77
CrufAF_contig_11026	Cloning vector pB	3262	11	1.32555e-27	78.08
CrufAF_contig_28522	Dichelobacter nodosus isolate MM11 proline-glycine repeat protein (pgr) gene cds	4114	20	1.67606e-27	77.06
CrufAF_contig_12759	Zebrafish DNA sequence from clone CH211-15F21 in linkage group 4, complete sequence	14552	20	1.70936e-27	75.2
CrufAF_contig_29089	Zebrafish DNA sequence from clone DKEYP-4C4 in linkage group 4, complete sequence	4671	20	1.90522e-27	71.78
CrufAF_contig_37138	Calliphora vicina Achaete-Scute complex, clone BAC 97L04	5295	16	2.16094e-27	76.97
CrufAF_contig_4985	Calliphora vicina Achaete-Scute complex, clone BAC 113H10	6696	10	2.73716e-27	77.3
CrufAF_contig_34318	Plasmodium vivax genome assembly, chromosome: 8	2923	20	4.13983e-27	77.64
CrufAF_contig_84806	Lucilia cuprina uncharacterized LOC111687425 (LOC111687425), mRNA	1102	10	5.3356e-27	84.04
CrufAF_contig_7868	Calliphora vicina Achaete-Scute complex, clone BAC 97L04	4375	19	6.22482e-27	73.86
CrufAF_contig_41634	Calliphora vicina Achaete-Scute complex, clone BAC 113H10	4830	8	6.87818e-27	71.66
CrufAF_contig_54912	Calliphora vicina Achaete-Scute complex, clone BAC 97L04	5047	20	7.18978e-27	83.16
CrufAF_contig_28925	Chrysomya albiceps microsatellite CA07 sequence	2150	7	1.05831e-26	80.16
CrufAF_contig_18373	Spirometra erinaceieuropaei genome assembly S_erinaceieuropaei ,scaffold SPER_scaffold0160828	8512	20	1.21606e-26	66.65
CrufAF_contig_41696	Calliphora vicina Achaete-Scute complex, clone BAC 104L14	3441	15	1.70456e-26	82.91
CrufAF_contig_10417	Plasmodium malariae genome assembly, chromosome: 11	1460	2	2.48649e-26	75.3
CrufAF_contig_8119	Chrysomya albiceps microsatellite CA07 sequence	7316	20	3.6452e-26	78.11
CrufAF_contig_52201	Lucilia cuprina yolk protein D (ypD) gene cds; and yolk protein A (ypA) and yolk protein B (ypB) genes, complete cds	2236	13	3.84434e-26	77.45
CrufAF_contig_5941	Chrysomya albiceps microsatellite CA07 sequence	6931	20	1.20497e-25	77.67
CrufAF_contig_14779	Chrysomya albiceps microsatellite CA07 sequence	7392	7	1.28559e-25	75.47
CrufAF_contig_25261	Chrysomya albiceps microsatellite CA07 sequence	9086	15	1.58185e-25	78.1
CrufAF_contig_16551	Calliphora vicina Achaete-Scute complex, clone BAC 62B24	911	8	1.86149e-25	79.3
CrufAF_contig_25970	Chrysomya megacephala metallothionein-like protein (MT6) mRNA, complete cds	4130	18	2.49727e-25	80.28
CrufAF_contig_33918	Plasmodium vivax genome assembly, chromosome: 11	4399	20	2.66152e-25	77.89
CrufAF_contig_44959	Chrysomya albiceps microsatellite CA07 sequence	2603	16	5.46209e-25	80.41
CrufAF_contig_64981	Lucilia cuprina yolk protein D (ypD) gene cds; and yolk protein A (ypA) and yolk protein B (ypB) genes, complete cds	3128	20	6.58093e-25	78.13
CrufAF_contig_55365	Lucilia cuprina CCR4-NOT transcription complex subunit 7 (LOC111677105), transcript variant X4, mRNA	3911	3	8.24961e-25	73.35
CrufAF_contig_35671	Chrysomya albiceps microsatellite CA07 sequence	5170	14	1.09327e-24	81.72
CrufAF_contig_49588	Lucilia cuprina yolk protein D (ypD) gene cds; and yolk protein A (ypA) and yolk protein B (ypB) genes, complete cds	3620	20	2.66294e-24	76.65
CrufAF_contig_55305	Chrysomya albiceps microsatellite CA07 sequence	3661	17	2.69344e-24	78.63
CrufAF_contig_25017	Calliphora vicina Achaete-Scute complex, clone BAC 97L04	4103	9	3.02221e-24	71.01
CrufAF_contig_18047	Calliphora vicina Achaete-Scute complex, clone BAC 97L04	5528	20	4.08033e-24	81.06
CrufAF_contig_10882	Drosophila melanogaster strain rover (forR) chromosome 2R	5730	16	4.23055e-24	87.1
CrufAF_contig_51019	Cloning vector pBS	1994	12	5.07704e-24	83.58
CrufAF_contig_97648	Chrysomya albiceps microsatellite CA07 sequence	1281	20	1.12578e-23	83.35
CrufAF_contig_70210	Calliphora vicina Achaete-Scute complex, clone BAC 62B24	1387	19	1.22186e-23	76.48
CrufAF_contig_35992	Chrysomya albiceps microsatellite CA07 sequence	6223	2	1.60457e-23	80.12
CrufAF_contig_79840	Blastosporella zonata strain Bzo6 mitochondrion, complete genome	2712	17	2.42131e-23	72.7
CrufAF_contig_72625	Culicoides sonorensis genome assembly, scaffold: scaffold29	3405	20	3.0493e-23	89.71
CrufAF_contig_41747	Chrysomya albiceps microsatellite CA07 sequence	3908	15	3.50511e-23	76.61
CrufAF_contig_34280	Calliphora vicina Achaete-Scute complex, clone BAC 97L04	4189	8	3.75974e-23	72.42
CrufAF_contig_62231	Chrysomya albiceps microsatellite CA07 sequence	4270	9	3.83314e-23	82.93
CrufAF_contig_64955	Plasmodium malariae genome assembly, chromosome: 2	1294	6	3.97049e-23	68.14
CrufAF_contig_58075	Calliphora vicina Achaete-Scute complex, clone BAC 104L14	1590	20	4.90696e-23	72.6
CrufAF_contig_26775	Chrysomya albiceps microsatellite CA07 sequence	1673	17	5.16955e-23	80.21
CrufAF_contig_50403	Calliphora vicina Achaete-Scute complex, clone BAC 97L04	1727	13	5.34039e-23	80.79
CrufAF_contig_19363	Drosophila busckii chromosome 2R sequence	4439	20	1.39135e-22	72.64
CrufAF_contig_67366	Chrysomya albiceps microsatellite CA07 sequence	1894	6	2.04839e-22	77.97
CrufAF_contig_24831	Chrysomya albiceps microsatellite CA07 sequence	1920	19	2.0771e-22	75.06
CrufAF_contig_24433	Culicoides sonorensis genome assembly, scaffold: scaffold30	2199	2	2.38519e-22	74.67
CrufAF_contig_10873	Chrysomya albiceps microsatellite CA07 sequence	7608	17	2.3927e-22	79.18
CrufAF_contig_50234	HSU35406Human peroxisomal targeting signal import receptor (PXR1) gene, untranslated region, allele 12, pentanucleotide repeat	2623	20	2.85151e-22	72.25
CrufAF_contig_69116	Chrysomya albiceps microsatellite CA07 sequence	2718	20	2.95639e-22	74.48
CrufAF_contig_21764	Chrysomya albiceps microsatellite CA07 sequence	3737	5	4.08132e-22	72.47
CrufAF_contig_27449	Calliphora vicina Achaete-Scute complex, clone BAC 104L14	3836	20	4.19061e-22	84.26
CrufAF_contig_49203	Calliphora vicina Achaete-Scute complex, clone BAC 97L04	1317	13	4.92569e-22	75.21
CrufAF_contig_23311	Chrysomya albiceps microsatellite CA07 sequence	4728	8	5.17533e-22	79.57
CrufAF_contig_13340	Musca domestica hexamerin F1 (HexF1) gene, complete cds	5044	20	5.52418e-22	74.39
CrufAF_contig_20386	Lucilia cuprina yolk protein D (ypD) gene cds; and yolk protein A (ypA) and yolk protein B (ypB) genes, complete cds	1534	11	5.76206e-22	78.07
CrufAF_contig_18417	Drosophila melanogaster mitochondrion, complete genome	3007	20	1.14324e-21	75.99
CrufAF_contig_17911	Haematobia irritans clone HI03 microsatellite sequence	2082	20	2.74836e-21	73.8
CrufAF_contig_32408	Chrysomya albiceps microsatellite CA07 sequence	10042	12	3.85252e-21	73.84
CrufAF_contig_49377	Chrysomya albiceps microsatellite CA07 sequence	2959	4	3.92574e-21	82.82
CrufAF_contig_60436	Calliphora vicina Achaete-Scute complex, clone BAC 113H10	1553	7	7.10884e-21	86.57
CrufAF_contig_25049	Calliphora vicina Achaete-Scute complex, clone BAC 113H10	5519	20	7.36531e-21	77.99
CrufAF_contig_16991	Calliphora vicina Achaete-Scute complex, clone BAC 104L14	1737	8	7.97279e-21	83.32
CrufAF_contig_77611	Calliphora vicina Achaete-Scute complex, clone BAC 113H10	2559	8	1.18245e-20	69.82
CrufAF_contig_67544	Calliphora vicina Achaete-Scute complex, clone BAC 104L14	2676	10	1.23737e-20	83.72
CrufAF_contig_29853	Calliphora vicina Achaete-Scute complex, clone BAC 113H10	2693	9	1.24535e-20	82.62
CrufAF_contig_41966	Calliphora vicina Achaete-Scute complex, clone BAC 97L04	2735	9	1.26507e-20	75.55
CrufAF_contig_37474	Chrysomya albiceps microsatellite CA07 sequence	4578	18	2.1302e-20	82.16
CrufAF_contig_22780	Zebrafish DNA sequence from clone CH211-251K4 in linkage group 4, complete sequence	4612	20	2.14616e-20	73.76
CrufAF_contig_22690	Mobula japanica mitochondrion, complete genome	4665	8	2.17104e-20	83.07
CrufAF_contig_86003	Cloning vector pBS	1398	12	2.22721e-20	78.73
CrufAF_contig_68348	Cloning vector pBS	4984	6	2.32078e-20	80.27
CrufAF_contig_42895	Cloning vector pB	1759	13	2.81883e-20	75.45
CrufAF_contig_39890	Calliphora vicina Achaete-Scute complex, clone BAC 97L04	6221	19	2.90019e-20	77.79
CrufAF_contig_55083	Lucilia cuprina strain Tara CYP6G3 (cyp6g3) gene, complete cds	2058	10	3.30885e-20	73.12
CrufAF_contig_19507	Chrysomya albiceps microsatellite CA07 sequence	2557	6	4.12388e-20	77.18
CrufAF_contig_82285	Calliphora vicina Achaete-Scute complex, clone BAC 113H10	2644	11	4.26643e-20	70.05
CrufAF_contig_32304	Cloning vector pBS	3337	10	5.40185e-20	77.42
CrufAF_contig_84169	Cochliomyia macellaria transformer (tra) gene, complete cds	1198	20	6.62968e-20	80.75
CrufAF_contig_41036	Calliphora vicina Achaete-Scute complex, clone BAC 113H10	4832	20	7.85127e-20	87.91
CrufAF_contig_32549	Cloning vector pBS	1922	20	1.07711e-19	81.38
CrufAF_contig_15151	Calliphora vicina Achaete-Scute complex, clone BAC 97L04	1973	10	1.10628e-19	74.35
CrufAF_contig_51199	Cloning vector pBS	2102	9	1.18007e-19	73.7
CrufAF_contig_56918	Calliphora vicina Achaete-Scute complex, clone BAC 104L14	7304	20	1.18966e-19	74.07
CrufAF_contig_65841	Cloning vector pBS	1539	20	2.9948e-19	78.16
CrufAF_contig_46594	Chrysomya albiceps microsatellite CA07 sequence	6383	7	3.62577e-19	80.07
CrufAF_contig_66467	Blattabacterium sp. (Blatta orientalis) str. Tarazona, complete genome	2770	5	5.44907e-19	68.82
CrufAF_contig_81822	Plasmodium sp. gorilla clade G3 genome assembly, chromosome: 7	3965	20	7.83428e-19	88.05
CrufAF_contig_4797	Calliphora vicina Achaete-Scute complex, clone BAC 62B24	16866	20	9.61579e-19	76.82
CrufAF_contig_47565	Lucilia cuprina strain Tara CYP12A7 (cyp12a7) gene, complete cds	1701	9	1.15818e-18	71.07
CrufAF_contig_74325	Culicoides sonorensis genome assembly, scaffold: scaffold47	1874	7	1.27874e-18	70.85
CrufAF_contig_27961	Calliphora vicina Achaete-Scute complex, clone BAC 113H10	2022	5	1.38187e-18	70.88
CrufAF_contig_33263	Calliphora vicina Achaete-Scute complex, clone BAC 104L14	3044	11	2.0928e-18	82.57
CrufAF_contig_33554	Drosophila busckii chromosome 2L sequence	3191	10	2.19521e-18	92.7
CrufAF_contig_59581	Diadegma semiclausum mitochondrion, complete genome	3827	3	2.63829e-18	65.18
CrufAF_contig_9102	Musca domestica homeotic protein Sex combs reduced-like (LOC101887370) mRNA	14180	20	2.82041e-18	81.74
CrufAF_contig_11301	Chrysomya albiceps microsatellite CA07 sequence	2867	4	6.87419e-18	80.18
CrufAF_contig_12680	Chrysomya albiceps microsatellite CA07 sequence	3399	16	8.16781e-18	83.01
CrufAF_contig_21596	Calliphora vicina Achaete-Scute complex, clone BAC 113H10	3494	4	8.39881e-18	72.28
CrufAF_contig_19971	Cucumis melo genomic chromosome, chr_7	13820	20	9.59352e-18	77.29
CrufAF_contig_23573	Calliphora vicina Achaete-Scute complex, clone BAC 113H10	5794	8	1.39853e-17	73.04
CrufAF_contig_72129	Drosophila virilis clone DVIF01_45_G15 (D1418) genomic sequence	2087	12	1.73865e-17	81.86
CrufAF_contig_81084	Cloning vector pBS	2562	20	2.14047e-17	79.97
CrufAF_contig_6122	Chrysomya albiceps microsatellite CA07 sequence	3131	20	2.62339e-17	74.04
CrufAF_contig_4982	Lucilia cuprina yolk protein D (ypD) gene cds; and yolk protein A (ypA) and yolk protein B (ypB) genes, complete cds	3513	11	2.9476e-17	79.45
CrufAF_contig_64600	Calliphora vicina Achaete-Scute complex, clone BAC 104L14	4153	20	3.49078e-17	78.35
CrufAF_contig_85025	Lottia gigantea hypothetical protein partial mRNA	1532	1	4.42394e-17	71.86
CrufAF_contig_41298	Drosophila melanogaster strain rover (forR) chromosome 3R	3243	9	9.48831e-17	91.68
CrufAF_contig_13731	Drosophila busckii chromosome 3R sequence	3270	7	9.56829e-17	92.85
CrufAF_contig_26127	Lucilia cuprina venom allergen 3-like (LOC111684533), mRNA	1114	5	1.11313e-16	78.54
CrufAF_contig_4776	Chrysomya albiceps microsatellite CA18 sequence	4088	20	1.19915e-16	86.63
CrufAF_contig_6923	Calliphora vicina Achaete-Scute complex, clone BAC 113H10	4101	8	1.203e-16	85.12
CrufAF_contig_4104	Calliphora vicina Achaete-Scute complex, clone BAC 113H10	4482	20	1.31586e-16	81.29
CrufAF_contig_44965	Chrysomya albiceps microsatellite CA07 sequence	1412	8	1.42e-16	75.9
CrufAF_contig_46687	Calliphora vicina Achaete-Scute complex, clone BAC 97L04	5111	7	1.50219e-16	73.08
CrufAF_contig_73789	Culicoides sonorensis genome assembly, scaffold: scaffold29	3727	4	3.81218e-16	69.28
CrufAF_contig_47536	Culicoides sonorensis genome assembly, scaffold: scaffold29	4816	4	4.93815e-16	72.82
CrufAF_contig_23872	Calliphora vicina Achaete-Scute complex, clone BAC 113H10	5361	5	5.49913e-16	74.87
CrufAF_contig_19552	Mobula mobular mitochondrion, complete genome	6417	10	6.59068e-16	68.97
CrufAF_contig_32968	Zebrafish DNA sequence from clone RP71-84E6, complete sequence	8836	9	9.09113e-16	66.64
CrufAF_contig_88966	Zebrafish DNA sequence from clone DKEY-197M7 in linkage group 4, complete sequence	1080	13	1.31323e-15	65.79
CrufAF_contig_30054	Calliphora vicina Achaete-Scute complex, clone BAC 113H10	3793	8	1.3544e-15	84.36
CrufAF_contig_47498	Chrysomya albiceps microsatellite CA07 sequence	3991	7	1.42585e-15	82.25
CrufAF_contig_15376	Calliphora vicina Achaete-Scute complex, clone BAC 113H10	20208	20	2.08393e-15	78.89
CrufAF_contig_69723	Papilio helenus mitochondrion, complete genome	3055	20	3.79772e-15	71.27
CrufAF_contig_10404	Solanum lycopersicum chromosome 3 clone HBa0038D24, complete sequence	5459	20	6.82272e-15	75.82
CrufAF_contig_44053	Calliphora vicina Achaete-Scute complex, clone BAC 104L14	1995	15	8.60183e-15	84.26
CrufAF_contig_42098	Ormosia hosiei chloroplast, complete genome	3053	13	1.32466e-14	81.37
CrufAF_contig_41622	Quercus robur BAC genome sequence, isolate 101C24	3705	20	1.61131e-14	69.25
CrufAF_contig_27091	Chrysomya albiceps microsatellite CA07 sequence	5876	4	2.56465e-14	70.36
CrufAF_contig_83074	Lucilia cuprina yolk protein D (ypD) gene cds; and yolk protein A (ypA) and yolk protein B (ypB) genes, complete cds	2063	8	3.10671e-14	79.83
CrufAF_contig_42674	Culicoides sonorensis genome assembly, scaffold: scaffold29	2421	3	3.65622e-14	69.05
CrufAF_contig_38311	Caenorhabditis sp. 34 TK-2017 DNA. chromosome 5, nearly complete genome	2624	5	3.9652e-14	72.51
CrufAF_contig_69060	Calliphora vicina Achaete-Scute complex, clone BAC 104L14	3600	20	5.46289e-14	74.23
CrufAF_contig_29375	Chrysomya albiceps microsatellite CA07 sequence	5210	5	7.93346e-14	79.76
CrufAF_contig_22921	Haematobia irritans clone HI03 microsatellite sequence	1943	12	1.02006e-13	84.9
CrufAF_contig_10603	Haematobia irritans clone HI03 microsatellite sequence	2062	8	1.08381e-13	77.21
CrufAF_contig_84319	Cloning vector pB	2096	3	1.10203e-13	82.72
CrufAF_contig_36691	Calliphora vicina Achaete-Scute complex, clone BAC 104L14	7761	20	1.18433e-13	77.92
CrufAF_contig_43740	Gossypium hirsutum cultivar TM1 chromosome A11	10216	20	1.56095e-13	70.51
CrufAF_contig_4314	L.cuprina tandemly repeating DNA sequence (white)	5247	20	2.78887e-13	80.43
CrufAF_contig_43473	Lucilia cuprina HSP70 gene, complete cds	7015	7	3.73426e-13	73.95
CrufAF_contig_51766	Calliphora vicina Achaete-Scute complex, clone BAC 113H10	2065	11	3.78849e-13	83.74
CrufAF_contig_20005	Zebrafish DNA sequence from clone CH211-209J12 in linkage group 4, complete sequence	2299	20	4.22605e-13	73.54
CrufAF_contig_42060	Diadegma semiclausum mitochondrion, complete genome	2315	1	4.25597e-13	65.27
CrufAF_contig_51459	Chrysomya albiceps microsatellite CA18 sequence	806	2	5.01387e-13	86.79
CrufAF_contig_33196	Calliphora vicina Achaete-Scute complex, clone BAC 104L14	2782	8	5.12597e-13	83.25
CrufAF_contig_50401	Calliphora vicina Achaete-Scute complex, clone BAC 104L14	848	12	5.28807e-13	89.99
CrufAF_contig_65168	Calliphora vicina Achaete-Scute complex, clone BAC 104L14	3023	12	5.5765e-13	81.25
CrufAF_contig_15244	Calliphora vicina Achaete-Scute complex, clone BAC 113H10	3556	2	6.57291e-13	66.5
CrufAF_contig_46129	Calliphora vicina Achaete-Scute complex, clone BAC 113H10	3632	9	6.71498e-13	82.41
CrufAF_contig_10213	Calliphora vicina Achaete-Scute complex, clone BAC 113H10	4105	12	7.59922e-13	82.6
CrufAF_contig_52378	Zebrafish DNA sequence from clone RP71-84E6, complete sequence	1681	20	1.07169e-12	84.5
CrufAF_contig_99549	Brassica oleracea HDEM genome, scaffold: C7	672	20	1.44467e-12	86.5
CrufAF_contig_76444	Musca domestica DNA, mariner-like element	3198	20	2.06058e-12	78.66
CrufAF_contig_16134	Calliphora vicina Achaete-Scute complex, clone BAC 113H10	3251	11	2.09516e-12	79.96
CrufAF_contig_47070	Calliphora vicina Achaete-Scute complex, clone BAC 113H10	968	8	2.11916e-12	85.31
CrufAF_contig_2092	Plasmodium yoelii killicki strain 193L genome assembly, chromosome: 10	5014	20	3.24551e-12	89.51
CrufAF_contig_25796	Cloning vector pBS	5017	10	3.24746e-12	78.45
CrufAF_contig_60788	Vigna angularis var. angularis DNA, chromosome 1, almost complete sequence, cultivar: Shumari	5074	13	3.28466e-12	72.32
CrufAF_contig_20461	Calliphora vicina Achaete-Scute complex, clone BAC 113H10	6262	3	4.05807e-12	70.48
CrufAF_contig_26309	Hydrotaea ignava mitochondrion, complete genome	1987	20	4.43763e-12	69.45
CrufAF_contig_5939	Caenorhabditis sp. 34 TK-2017 DNA. chromosome 5, nearly complete genome	6929	20	4.49316e-12	78.74
CrufAF_contig_29753	Chrysomya albiceps microsatellite CA18 sequence	2829	13	6.35175e-12	88.74
CrufAF_contig_20220	Calliphora vicina Achaete-Scute complex, clone BAC 99M22	3390	14	7.62939e-12	87.82
CrufAF_contig_95883	Calliphora vicina Achaete-Scute complex, clone BAC 97L04	1250	6	9.62886e-12	80.92
CrufAF_contig_83378	Calliphora vicina Achaete-Scute complex, clone BAC 62B24	4287	20	9.67224e-12	83.48
CrufAF_contig_45188	Calliphora vicina Achaete-Scute complex, clone BAC 97L04	1628	8	1.26344e-11	85.01
CrufAF_contig_24153	Calliphora vicina Achaete-Scute complex, clone BAC 104L14	5621	13	1.27046e-11	85.7
CrufAF_contig_20552	Calliphora vicina Achaete-Scute complex, clone BAC 113H10	1669	20	1.29604e-11	82.07
CrufAF_contig_46381	Cloning vector pBS	2385	9	1.86534e-11	78.51
CrufAF_contig_47947	Puccinia striiformis f. sp. tritici isolate CYR32 mitochondrion, complete genome	828	20	2.19302e-11	70.61
CrufAF_contig_85892	Brassica rapa genome, scaffold: A02	3075	17	2.41252e-11	74.4
CrufAF_contig_33300	Chrysomya albiceps microsatellite CA18 sequence	3155	4	2.47612e-11	84.71
CrufAF_contig_69569	Calliphora vicina Achaete-Scute complex, clone BAC 97L04	3695	6	2.90536e-11	73.04
CrufAF_contig_20714	Drosophila melanogaster isolate JAP mitochondrion, complete genome	4065	7	3.19947e-11	68.86
CrufAF_contig_54617	Caenorhabditis sp. 34 TK-2017 DNA. chromosome 5, nearly complete genome	4327	7	3.40774e-11	82.65
CrufAF_contig_7048	Calliphora vicina Achaete-Scute complex, clone BAC 104L14	16125	20	3.6608e-11	76.97
CrufAF_contig_90966	Calliphora vicina Achaete-Scute complex, clone BAC 99M22	1639	6	4.44036e-11	82.8
CrufAF_contig_11855	Calliphora vicina Achaete-Scute complex, clone BAC 104L14	5646	6	4.45421e-11	85.46
CrufAF_contig_68198	L.cuprina tandemly repeating DNA sequence (white)	1756	10	4.76507e-11	78.82
CrufAF_contig_63126	Zebrafish DNA sequence from clone CH211-80D23 in linkage group 18 Contains a CpG island, complete sequence	2018	14	5.49218e-11	72.16
CrufAF_contig_44699	Culicoides sonorensis genome assembly, scaffold: scaffold55	2231	5	6.0833e-11	75.94
CrufAF_contig_16334	Caenorhabditis sp. 34 TK-2017 DNA. chromosome 5, nearly complete genome	8257	7	6.52913e-11	76.27
CrufAF_contig_51207	Chrysomya albiceps microsatellite CA18 sequence	3074	20	8.41776e-11	75.16
CrufAF_contig_55410	Lucilia cuprina yolk protein D (ypD) gene cds; and yolk protein A (ypA) and yolk protein B (ypB) genes, complete cds	3652	6	1.00214e-10	72.99
CrufAF_contig_4306	Calliphora vicina Achaete-Scute complex, clone BAC 97L04	3731	6	1.02406e-10	85.6
CrufAF_contig_10309	C.vicina gene for 5' end of arylphorin-subunit (clone CV24II/C209)	3957	5	1.08676e-10	72.68
CrufAF_contig_20318	Haematobia irritans clone HI03 microsatellite sequence	5413	1	1.49004e-10	70.99
CrufAF_contig_12151	Puccinia striiformis f. sp. tritici isolate CYR32 mitochondrion, complete genome	1959	9	1.85981e-10	71.51
CrufAF_contig_69733	AF139718Chrysomya bezziana peritrophin-48 precursor, gene, complete cds	2096	8	1.99251e-10	88.45
CrufAF_contig_11438	Calliphora vicina Achaete-Scute complex, clone BAC 62B24	2443	6	2.32703e-10	70.16
CrufAF_contig_82148	Chrysomya albiceps microsatellite CA07 sequence	792	1	2.5499e-10	81.71
CrufAF_contig_4767	Chrysomya albiceps microsatellite CA07 sequence	2936	2	2.80445e-10	82.42
CrufAF_contig_43110	Drosophila virilis strain 9 histone H4 and histone H2A genes cds	921	20	2.98616e-10	83.5
CrufAF_contig_43636	Plasmodium malariae genome assembly, chromosome: 14	3339	20	3.19471e-10	80.14
CrufAF_contig_61557	Calliphora vicina Achaete-Scute complex, clone BAC 16B10	3849	20	3.68859e-10	90.74
CrufAF_contig_18586	Drosophila virilis strain 9 histone H4 and histone H2A genes cds	1632	20	5.38581e-10	82.91
CrufAF_contig_64069	Yarrowia lipolytica CLIB122 chromosome F complete sequence	1646	5	5.43314e-10	73.65
CrufAF_contig_7941	Caenorhabditis sp. 34 TK-2017 DNA. chromosome 4, nearly complete genome	6143	2	5.9075e-10	67.67
CrufAF_contig_51024	Samia cynthia cynthia mitochondrion, complete genome	1953	8	6.47108e-10	71.7
CrufAF_contig_77520	Plasmodium sp. DRC-Itaito genome assembly, chromosome: 14	641	20	7.11767e-10	87.72
CrufAF_contig_24959	Musca domestica poly(rC)-binding protein 3 (LOC101890536), transcript variant X1, mRNA	7410	5	7.13411e-10	84.49
CrufAF_contig_33701	Calliphora vicina Achaete-Scute complex, clone BAC 97L04	2338	9	7.77273e-10	74.89
CrufAF_contig_28898	Cloning vector pBS	8208	20	7.90667e-10	79.4
CrufAF_contig_24242	Ceratitis capitata uncharacterized LOC101461796 (LOC101461796), mRNA	2540	6	8.45001e-10	71.98
CrufAF_contig_26698	Arachis hypogaea cultivar Shitouqi chromosome A02	2683	20	8.93335e-10	71.39
CrufAF_contig_65321	Mobula thurstoni mitochondrion, complete genome	857	20	9.66729e-10	81.14
CrufAF_contig_40590	Wasmannia auropunctata piggyBac transposable element-derived protein 4-like (LOC105456807), mRNA	2914	3	9.71413e-10	79.8
CrufAF_contig_52399	Chrysomya albiceps microsatellite CA18 sequence	2972	2	9.91017e-10	84.37
CrufAF_contig_16994	Vitis vinifera contig VV78X241747.5, whole genome shotgun sequence	2981	3	9.94059e-10	73.41
CrufAF_contig_51817	Cloning vector pBS	3187	8	1.06369e-09	83.27
CrufAF_contig_25770	Musca domestica hexamerin F1 (HexF1) gene, complete cds	1156	3	1.31812e-09	72.68
CrufAF_contig_42501	Calliphora vicina Achaete-Scute complex, clone BAC 97L04	1270	6	1.45265e-09	71.77
CrufAF_contig_45054	Zebrafish DNA sequence from clone CH73-275J21 in linkage group 8, complete sequence	4840	20	1.6224e-09	94.42
CrufAF_contig_31902	Plasmodium ovale genome assembly, chromosome: 11	5256	7	1.76301e-09	89.69
CrufAF_contig_32382	Brassica rapa subsp. pekinensis clone KBrB084C18, complete sequence	5547	8	1.86053e-09	73.58
CrufAF_contig_87720	Plasmodium sp. gorilla clade G3 genome assembly, chromosome: 6	1702	11	1.96243e-09	86.09
CrufAF_contig_36782	AF139718Chrysomya bezziana peritrophin-48 precursor, gene, complete cds	2196	9	2.54538e-09	89.13
CrufAF_contig_38285	Chrysomya albiceps microsatellite CA07 sequence	2277	3	2.64097e-09	83.48
CrufAF_contig_6440	Chrysomya albiceps microsatellite CA18 sequence	2600	1	3.02013e-09	87.1
CrufAF_contig_8154	Medicago truncatula clone mth2-114d1, complete sequence	3945	3	4.60687e-09	80.84
CrufAF_contig_96465	Puccinia striiformis f. sp. tritici isolate CYR32 mitochondrion, complete genome	1382	6	5.53155e-09	71.22
CrufAF_contig_21504	Plasmodium falciparum genome assembly, chromosome: 13	5938	20	6.95502e-09	72.14
CrufAF_contig_41165	Trichodesmium erythraeum IMS101, complete genome	1750	3	7.04727e-09	75.66
CrufAF_contig_52904	Lucilia cuprina HSP24 gene, complete cds	1798	13	7.24498e-09	86.68
CrufAF_contig_32483	Calliphora vicina Achaete-Scute complex, clone BAC 97L04	2029	2	8.19642e-09	84.76
CrufAF_contig_33683	Calliphora vicina Achaete-Scute complex, clone BAC 104L14	2203	7	8.91309e-09	89.31
CrufAF_contig_12859	Arachis hypogaea cultivar Shitouqi chromosome A07	2312	7	9.36204e-09	74.78
CrufAF_contig_64240	Lucilia cuprina yolk protein D (ypD) gene cds; and yolk protein A (ypA) and yolk protein B (ypB) genes, complete cds	2441	2	9.88657e-09	76.89
CrufAF_contig_66597	Chrysomya albiceps microsatellite CA18 sequence	2533	2	1.02654e-08	86.66
CrufAF_contig_11749	Plasmodium falciparum genome assembly, chromosome: 6	3167	19	1.2876e-08	83.7
CrufAF_contig_43845	Cloning vector pBS	1039	9	1.43943e-08	92.55
CrufAF_contig_58403	Strongyloides stercoralis genome assembly S_stercoralis_PV0001 ,scaffold SSTP_contig0000043	3815	2	1.55443e-08	69.08
CrufAF_contig_12252	Calliphora vicina Achaete-Scute complex, clone BAC 62B24	1278	9	1.78119e-08	87.56
CrufAF_contig_16070	Oryza sativa Indica Group cultivar Shuhui498 chromosome 7 sequence	4495	1	1.83443e-08	90.91
CrufAF_contig_6687	Lucilia cuprina yolk protein D (ypD) gene cds; and yolk protein A (ypA) and yolk protein B (ypB) genes, complete cds	4710	2	1.92296e-08	79.09
CrufAF_contig_10775	Calliphora vicina Achaete-Scute complex, clone BAC 97L04	510	6	2.37467e-08	84.45
CrufAF_contig_52565	Calliphora vicina Achaete-Scute complex, clone BAC 97L04	1778	4	2.49999e-08	80.84
CrufAF_contig_66781	Plasmodium sp. gorilla clade G1 genome assembly, chromosome: 4	1924	13	2.70988e-08	84.71
CrufAF_contig_31179	Calliphora vicina Achaete-Scute complex, clone BAC 113H10	6685	5	2.73505e-08	79.73
CrufAF_contig_37061	Wasmannia auropunctata voucher WA20160314 mitochondrion, complete genome	1953	3	2.75157e-08	70.65
CrufAF_contig_51630	Caenorhabditis sp. 34 TK-2017 DNA. chromosome 5, nearly complete genome	1999	2	2.8177e-08	74.25
CrufAF_contig_45797	Lucilia cuprina yolk protein D (ypD) gene cds; and yolk protein A (ypA) and yolk protein B (ypB) genes, complete cds	2402	1	3.39706e-08	89.09
CrufAF_contig_54372	Cloning vector pB	2491	8	3.52261e-08	74.58
CrufAF_contig_8313	Calliphora vicina Achaete-Scute complex, clone BAC 62B24	3321	3	4.7155e-08	76.2
CrufAF_contig_4789	Plasmodium vivax genome assembly, chromosome: 3	1174	16	5.69512e-08	92.85
CrufAF_contig_46274	Solanum lycopersicum chromosome ch05, complete genome	4159	8	5.91988e-08	81.89
CrufAF_contig_67681	Plasmodium reichenowi genome assembly, chromosome: 7	1312	17	6.38757e-08	77.64
CrufAF_contig_40518	Zebrafish DNA sequence from clone CH73-196O14 in linkage group 2, complete sequence	4792	13	6.82964e-08	75.53
CrufAF_contig_49471	Strongyloides venezuelensis genome assembly S_venezuelensis_HH1, scaffold SVE_scaffold0000013	5355	5	7.63528e-08	81.79
CrufAF_contig_45746	Plasmodium sp. gorilla clade G3 genome assembly, chromosome: 12	1606	1	7.86278e-08	73.55
CrufAF_contig_46361	Cryptocaryon irritans isolate ND1410 18S ribosomal RNA gene, internal transcribed spacer 1, 5.8S ribosomal RNA gene, internal transcribed spacer 2, 28S ribosomal RNA gene, and intergenic spacer, complete sequence	1952	2	9.59892e-08	71.69
CrufAF_contig_32040	Plasmodium falciparum 3D7 chromosome 12 sequence	7602	8	1.08638e-07	76.95
CrufAF_contig_18731	Zebrafish DNA sequence from clone CH211-81N22 in linkage group 6, complete sequence	2701	3	1.33486e-07	81.24
CrufAF_contig_14923	Calliphora vicina Achaete-Scute complex, clone BAC 97L04	2731	1	1.34991e-07	88.89
CrufAF_contig_17571	Balaenoptera acutorostrata scammoni nuclear receptor subfamily 6, group A, member 1 (NR6A1), mRNA	1111	7	1.87972e-07	78.06
CrufAF_contig_10482	Cloning vector pBS	1256	8	2.1314e-07	83.85
CrufAF_contig_963	Plasmodium sp. gorilla clade G1 genome assembly, chromosome: 11	17289	2	2.47742e-07	85.2
CrufAF_contig_10118	Mus musculus BAC clone RP24-221B7 from 17, complete sequence	5163	9	2.56989e-07	78.03
CrufAF_contig_55704	Vigna angularis var. angularis DNA, chromosome 11, almost complete sequence, cultivar: Shumari	2033	2	3.49221e-07	72.52
CrufAF_contig_59373	Cloning vector pBS	2121	9	3.64633e-07	88.59
CrufAF_contig_34847	Chrysomya albiceps microsatellite CA07 sequence	2218	1	3.81621e-07	81.25
CrufAF_contig_41898	Lucilia cuprina strain SS seeking Notch homolog (Scl) gene cds	2351	1	4.04914e-07	93.48
CrufAF_contig_58300	Plasmodium sp. DRC-Itaito genome assembly, chromosome: 14	2390	2	4.11745e-07	71.75
CrufAF_contig_68148	Brassica rapa genome, scaffold: A01	2395	1	4.1262e-07	74.77
CrufAF_contig_44814	Plasmodium reichenowi genome assembly, chromosome: 7	2409	6	4.15072e-07	76.27
CrufAF_contig_88004	Bos taurus chromosome 29 C11orf54 homolog (C29H11orf54), mRNA	2612	2	4.50328e-07	76.09
CrufAF_contig_43696	Cyprinus carpio genome assembly common carp genome, scaffold: LG33, chromosome: 33	2830	3	4.88497e-07	84.66
CrufAF_contig_7684	Plasmodium falciparum genome assembly, chromosome: 14	3132	4	5.41374e-07	72.76
CrufAF_contig_45805	Serratia symbiotica strain STs genome assembly, chromosome: 1	3207	3	5.54505e-07	72.46
CrufAF_contig_58586	Strongyloides ratti genome assembly S_ratti_ED321, chromosome : X	3254	3	5.62734e-07	79.87
CrufAF_contig_80895	Plasmodium malariae genome assembly, chromosome: 7	1201	2	7.10313e-07	74.5
CrufAF_contig_13985	Calliphora vicina Achaete-Scute complex, clone BAC 16B10	1235	1	7.31096e-07	73.17
CrufAF_contig_74692	Homo sapiens BAC clone RP11-813L20 from 2, complete sequence	4229	1	7.33446e-07	92.16
CrufAF_contig_47428	Haemonchus contortus, ISE/inbred ISE, WGS project CAVP01000000 data, chromosome: _X	1275	3	7.55548e-07	69.24
CrufAF_contig_51916	Chrysomya albiceps microsatellite CA07 sequence	1368	5	8.12397e-07	84.64
CrufAF_contig_66934	Zebrafish DNA sequence from clone CH211-188I21 in linkage group 2, complete sequence	1421	4	8.44795e-07	81.3
CrufAF_contig_9938	Dictyostelium discoideum AX4 WD40 repeat-containing protein (DDB_G0280221) mRNA, complete cds	19208	1	9.60916e-07	84.06
CrufAF_contig_57679	Carassius auratus sulfate transporter-like (LOC113093843), mRNA	1698	5	1.01412e-06	86.78
CrufAF_contig_73672	Cucumis melo genomic chromosome, chr_8	2014	2	1.20729e-06	76.77
CrufAF_contig_50033	Diptera sp. 53 LC-2017 mitochondrion genome	2110	1	1.26597e-06	79.07
CrufAF_contig_25870	Calliphora vicina Achaete-Scute complex, clone BAC 62B24	2164	3	1.29898e-06	70.45
CrufAF_contig_4924	Plasmodium sp. DRC-Itaito genome assembly, chromosome: 14	2167	2	1.30081e-06	87.38
CrufAF_contig_26299	Plasmodium sp. DRC-Itaito genome assembly, chromosome: 13	2288	2	1.37478e-06	76.47
CrufAF_contig_46454	Plasmodium vivax genome assembly, chromosome: 10	2361	12	1.4194e-06	82.78
CrufAF_contig_48914	Vitis vinifera contig VV78X062482.14, whole genome shotgun sequence	2457	1	1.47707e-06	75.41
CrufAF_contig_55505	Plasmodium sp. gorilla clade G1 genome assembly, chromosome: 3	2494	2	1.49969e-06	75.35
CrufAF_contig_6821	Lucilia cuprina yolk protein D (ypD) gene cds; and yolk protein A (ypA) and yolk protein B (ypB) genes, complete cds	2555	1	1.53696e-06	88.46
CrufAF_contig_9920	Theobroma cacao genome assembly, chromosome: IX	2676	8	1.61091e-06	69.53
CrufAF_contig_66616	Chrysomya albiceps microsatellite CA18 sequence	3142	1	1.89569e-06	82.09
CrufAF_contig_99745	Calliphora vicina Achaete-Scute complex, clone BAC 113H10	930	4	1.90368e-06	88.12
CrufAF_contig_18186	Zebrafish DNA sequence from clone CH211-188G24 in linkage group 5, complete sequence	3175	2	1.91586e-06	70.79
CrufAF_contig_8388	Endosymbiont of Euscepes postfasciatus DNA, complete genome, isolate: NAREPO1	3348	5	2.02158e-06	77.67
CrufAF_contig_28071	Cloning vector pBS	3856	7	2.33203e-06	87.55
CrufAF_contig_82955	Calliphora vicina Achaete-Scute complex, clone BAC 113H10	4057	2	2.45486e-06	86.49
CrufAF_contig_65895	Culicoides sonorensis genome assembly, scaffold: scaffold36	1228	2	2.53684e-06	77.41
CrufAF_contig_64831	Calliphora vicina Achaete-Scute complex, clone BAC 97L04	1293	1	2.67553e-06	87.04
CrufAF_contig_60314	Lucilia cuprina solute carrier family 15 member 1 (LOC111678038), mRNA	1320	2	2.73313e-06	89.17
CrufAF_contig_16633	Calliphora vicina Achaete-Scute complex, clone BAC 104L14	1770	2	3.69325e-06	78.27
CrufAF_contig_20759	Plasmodium sp. DRC-Itaito genome assembly, chromosome: 5	1956	2	4.0901e-06	80.72
CrufAF_contig_12390	Plasmodium berghei strain SP11 RLL genome assembly, chromosome: 7	2268	6	4.75578e-06	78.65
CrufAF_contig_47723	Plasmodium yoelii strain 1.1 genome assembly, chromosome: 12	8066	3	4.9029e-06	75.83
CrufAF_contig_64658	Oryzias latipes strain HNI chromosome 5	731	1	5.16215e-06	71.23
CrufAF_contig_4232	Lucilia cuprina frizzled-4 (LOC111683791), mRNA	2926	3	6.15588e-06	90.8
CrufAF_contig_11619	Stomoxys calcitrans uncharacterized LOC106084426 (LOC106084426), mRNA	4152	1	8.77096e-06	70.81
CrufAF_contig_49557	Mus musculus BAC clone RP23-297H3 from 8, complete sequence	4181	2	8.83281e-06	95.12
CrufAF_contig_56657	Strongyloides ratti genome assembly S_ratti_ED321, scaffold srae_chrx_scaffold0000002	1230	1	8.86934e-06	79.52
CrufAF_contig_90115	Plasmodium sp. gorilla clade G3 genome assembly, chromosome: 3	1290	2	9.31616e-06	72.94
CrufAF_contig_22242	Saccharomyces cerevisiae YJM1400 mitochondrion, complete genome	4612	3	9.75214e-06	71.01		Lotta microbes…coverage issues because they are symbionts?
CrufAF_contig_22494	Chrysomya albiceps microsatellite CA07 sequence	11294	20		77.41
CrufAF_contig_21882	---NA---	3420
CrufAF_contig_22253	---NA---	4408
CrufAF_contig_22378	---NA---	3340
CrufAF_contig_24027	---NA---	5770
CrufAF_contig_24418	---NA---	1215
CrufAF_contig_25406	---NA---	1034
CrufAF_contig_13789	---NA---	1493
CrufAF_contig_14277	---NA---	5192
CrufAF_contig_15432	---NA---	1420
CrufAF_contig_625	---NA---	2519
CrufAF_contig_29388	---NA---	842
CrufAF_contig_33467	---NA---	1931
CrufAF_contig_34227	---NA---	815
CrufAF_contig_34799	---NA---	1875
CrufAF_contig_37782	---NA---	5492
CrufAF_contig_38520	---NA---	2769
CrufAF_contig_38772	---NA---	2925
CrufAF_contig_39307	---NA---	1638
CrufAF_contig_39805	---NA---	1421
CrufAF_contig_39971	---NA---	4620
CrufAF_contig_18602	---NA---	2935
CrufAF_contig_18674	---NA---	2009
CrufAF_contig_18963	---NA---	1017
CrufAF_contig_19361	---NA---	2038
CrufAF_contig_19382	---NA---	1751
CrufAF_contig_19804	---NA---	4931
CrufAF_contig_20503	---NA---	17208
CrufAF_contig_20573	---NA---	1261
CrufAF_contig_20970	---NA---	4038
CrufAF_contig_21529	---NA---	840
CrufAF_contig_4740	---NA---	2545
CrufAF_contig_5603	---NA---	794
CrufAF_contig_41113	---NA---	748
CrufAF_contig_42230	---NA---	2154
CrufAF_contig_42684	---NA---	1991
CrufAF_contig_44555	---NA---	1382
CrufAF_contig_44632	---NA---	2701
CrufAF_contig_44758	---NA---	1474
CrufAF_contig_45329	---NA---	1331
CrufAF_contig_47083	---NA---	1467
CrufAF_contig_47941	---NA---	1494
CrufAF_contig_48077	---NA---	2959
CrufAF_contig_48440	---NA---	2165
CrufAF_contig_50772	---NA---	2124
CrufAF_contig_52164	---NA---	1636
CrufAF_contig_54337	---NA---	1738
CrufAF_contig_55050	---NA---	2406
CrufAF_contig_55158	---NA---	1742
CrufAF_contig_55516	---NA---	1400
CrufAF_contig_57040	---NA---	4338
CrufAF_contig_57106	---NA---	1998
CrufAF_contig_57451	---NA---	3756
CrufAF_contig_57505	---NA---	3014
CrufAF_contig_58344	---NA---	1517
CrufAF_contig_59176	---NA---	1639
CrufAF_contig_59710	---NA---	4600
CrufAF_contig_60060	---NA---	1967
CrufAF_contig_62030	---NA---	1672
CrufAF_contig_62400	---NA---	2635
CrufAF_contig_63931	---NA---	772
CrufAF_contig_65140	---NA---	1402
CrufAF_contig_65934	---NA---	2684
CrufAF_contig_67293	---NA---	796
CrufAF_contig_68114	---NA---	504
CrufAF_contig_68982	---NA---	3421
CrufAF_contig_69748	---NA---	2654
CrufAF_contig_70689	---NA---	944
CrufAF_contig_70992	---NA---	4185
CrufAF_contig_71644	---NA---	528
CrufAF_contig_74440	---NA---	1119
CrufAF_contig_75753	---NA---	1832
CrufAF_contig_76643	---NA---	1845
CrufAF_contig_77549	---NA---	1927
CrufAF_contig_77952	---NA---	883
CrufAF_contig_81546	---NA---	553
CrufAF_contig_81654	---NA---	1999
CrufAF_contig_84437	---NA---	849
CrufAF_contig_86272	---NA---	926
CrufAF_contig_90116	---NA---	1503
CrufAF_contig_92721	---NA---	1579
CrufAF_contig_92804	---NA---	2403
CrufAF_contig_92829	---NA---	670
CrufAF_contig_97847	---NA---	1387
CrufAF_contig_97862	---NA---	653
CrufAF_contig_99015	---NA---	627
CrufAF_contig_99993	---NA---	730
CrufAF_contig_7695	---NA---	2526
CrufAF_contig_10300	---NA---	722
CrufAF_contig_11523	---NA---	5810
CrufAF_contig_10371	---NA---	1517
CrufAF_contig_10795	---NA---	1761

## Sheet: Chromosome Y
Putative chromosome Y sequence	Description of BLASTn results	Length	E-value	Sim mean
CrufM_contig_106762	[Enterobacter] lignolyticus strain G5 chromosome, complete genome	567	3.94052e-06	85
CrufM_contig_106334	AC004700Homo sapiens chromosome 19, cosmid F14498, complete sequence	646	3.05161e-08	80.34
CrufM_contig_77017	Acacia deanei voucher Clarke20d psbA-trnH intergenic spacer sequence; chloroplast	831	5.90705e-06	83.33
CrufM_contig_37622	AF139718Chrysomya bezziana peritrophin-48 precursor, gene, complete cds	971	1.10129e-09	85.72
CrufM_contig_52467	AF139718Chrysomya bezziana peritrophin-48 precursor, gene, complete cds	703	4.95358e-06	85
CrufM_contig_88168	AF139718Chrysomya bezziana peritrophin-48 precursor, gene, complete cds	1408	8.93507e-13	73.89
CrufM_contig_88572	AF139718Chrysomya bezziana peritrophin-48 precursor, gene, complete cds	525	1.65078e-10	77.17
CrufM_contig_94546	AF139718Chrysomya bezziana peritrophin-48 precursor, gene, complete cds	651	1.39682e-12	76.27
CrufM_contig_27355	Aloconota currax mitochondrion genome	4661	3.43424e-43	70.21
CrufM_contig_103756	Anastrepha fraterculus voucher UTOL_INDV_2 mitochondrion, complete genome	796	1.6177e-06	78.41
CrufM_contig_35087	Anopheles aconitus mitochondrion, complete genome	1155	1.60437e-08	74.4
CrufM_contig_81617	Anopheles parvus clone MG07_9_20 mitochondrion, complete genome	1164	4.05388e-54	78.1
CrufM_contig_91893	Anopheles peryassui clone AP21_28_2 mitochondrion, complete genome	2801	1.80154e-12	78.58
CrufM_contig_61491	Apis mellifera mitochondrial DNA, complete genome, strain: Italian	1843	5.00651e-11	71.04
CrufM_contig_12712	Arabis alpina genome assembly, chromosome: 2	707	4.0906e-07	95
CrufM_contig_78162	Arabis alpina genome assembly, chromosome: 6	918	6.55511e-06	83.87
CrufM_contig_87248	Arabis alpina genome assembly, chromosome: 6	835	1.70093e-06	77.96
CrufM_contig_100149	Arachis hypogaea cultivar Shitouqi chromosome A02	558	3.17954e-07	76.77
CrufM_contig_31950	Arachis hypogaea cultivar Shitouqi chromosome A08	2004	4.19251e-06	77.78
CrufM_contig_48754	Arachis hypogaea cultivar Shitouqi chromosome A08	1134	1.91774e-07	84.96
CrufM_contig_102614	Arachis hypogaea cultivar Shitouqi chromosome A08	737	1.22453e-07	71.39
CrufM_contig_105567	Araschnia burejana 16S ribosomal RNA gene sequence; tRNA-Val gene, complete sequence; and 12S ribosomal RNA gene sequence; mitochondrial	698	9.49076e-09	73.44
CrufM_contig_102459	Arthrobacter phage Wilde, complete genome	678	5.09012e-12	73
CrufM_contig_92053	Aureococcus anophagefferens virus isolate BtV-01, complete genome	660	3.33324e-14	76.27
CrufM_contig_43906	Bemisia tabaci uncharacterized LOC109039292 (LOC109039292), mRNA	2700	4.65735e-07	74.04
CrufM_contig_72643	Bombyx mori mRNA, clone: fdpe27K09	1297	2.86578e-12	86.35
CrufM_contig_24980	Bos taurus F-box protein 36 (FBXO36), mRNA	1545	2.63755e-07	84.29
CrufM_contig_96634	Brachiola algerae, 40S RIBOSOMAL PROTEIN S19, strain Undeen	547	3.79154e-06	75.49
CrufM_contig_105000	Brassica oleracea HDEM genome, scaffold: C5	643	2.04601e-10	76.01
CrufM_contig_77043	Brassica oleracea HDEM genome, scaffold: C8	563	3.91072e-06	81.08
CrufM_contig_104237	Brassica oleracea HDEM genome, scaffold: C9	896	1.83112e-06	71.15
CrufM_contig_107987	Brassica oleracea HDEM genome, scaffold: C9	668	1.34453e-06	76.92
CrufM_contig_86893	Brassica rapa genome, scaffold: A05	877	1.46979e-07	74.1
CrufM_contig_99905	Brassica rapa genome, scaffold: A07	1014	7.27021e-06	73.44
CrufM_contig_102154	Brassica rapa genome, scaffold: A07	703	4.95358e-06	80.36
CrufM_contig_106885	Caenorhabditis elegans genome assembly C_elegans_Bristol_N2_v1_5_4 ,scaffold CELN2_contig0000875	1178	1.43508e-15	68.42
CrufM_contig_62986	Caenorhabditis elegans genome assembly C_elegans_Bristol_N2_v1_5_4 ,scaffold CELN2_scaffold0000334	595	1.18873e-06	73.87
CrufM_contig_100534	Caenorhabditis sp. 34 TK-2017 DNA. chromosome 1, nearly complete genome	732	2.34699e-10	69.41
CrufM_contig_77450	Caenorhabditis sp. 34 TK-2017 DNA. chromosome 5, nearly complete genome	1492	1.60448e-22	68.78
CrufM_contig_18961	Calliphora vicina Achaete-Scute complex, clone BAC 104L14	854	1.0284e-15	81.51
CrufM_contig_45769	Calliphora vicina Achaete-Scute complex, clone BAC 104L14	839	2.22356e-11	79.1
CrufM_contig_56309	Calliphora vicina Achaete-Scute complex, clone BAC 104L14	757	5.35582e-06	72.27
CrufM_contig_68151	Calliphora vicina Achaete-Scute complex, clone BAC 104L14	812	2.14861e-11	74.42
CrufM_contig_81680	Calliphora vicina Achaete-Scute complex, clone BAC 104L14	629	1.2613e-06	80.82
CrufM_contig_83115	Calliphora vicina Achaete-Scute complex, clone BAC 104L14	766	1.55368e-06	91.41
CrufM_contig_90619	Calliphora vicina Achaete-Scute complex, clone BAC 104L14	564	1.19858e-12	84.76
CrufM_contig_90681	Calliphora vicina Achaete-Scute complex, clone BAC 104L14	680	3.92551e-07	69.88
CrufM_contig_90889	Calliphora vicina Achaete-Scute complex, clone BAC 104L14	860	4.12569e-08	68.57
CrufM_contig_93696	Calliphora vicina Achaete-Scute complex, clone BAC 104L14	751	2.41125e-10	72.02
CrufM_contig_97202	Calliphora vicina Achaete-Scute complex, clone BAC 104L14	930	1.12418e-15	69.16
CrufM_contig_104019	Calliphora vicina Achaete-Scute complex, clone BAC 104L14	547	3.11228e-07	72.24
CrufM_contig_108291	Calliphora vicina Achaete-Scute complex, clone BAC 104L14	622	4.35021e-06	76.47
CrufM_contig_4916	Calliphora vicina Achaete-Scute complex, clone BAC 113H10	1177	6.95642e-07	68.97
CrufM_contig_9459	Calliphora vicina Achaete-Scute complex, clone BAC 113H10	2233	1.74448e-11	76.02
CrufM_contig_13083	Calliphora vicina Achaete-Scute complex, clone BAC 113H10	1028	3.57469e-16	70.16
CrufM_contig_20079	Calliphora vicina Achaete-Scute complex, clone BAC 113H10	1219	7.70152e-13	77.12
CrufM_contig_32826	Calliphora vicina Achaete-Scute complex, clone BAC 113H10	940	2.50393e-11	74.93
CrufM_contig_33122	Calliphora vicina Achaete-Scute complex, clone BAC 113H10	2484	5.21309e-06	83.58
CrufM_contig_33362	Calliphora vicina Achaete-Scute complex, clone BAC 113H10	2932	3.4118e-09	86.44
CrufM_contig_37256	Calliphora vicina Achaete-Scute complex, clone BAC 113H10	1757	9.2041e-14	88.02
CrufM_contig_51795	Calliphora vicina Achaete-Scute complex, clone BAC 113H10	1480	2.69457e-13	73.02
CrufM_contig_52132	Calliphora vicina Achaete-Scute complex, clone BAC 113H10	3952	1.83634e-20	83.38
CrufM_contig_52602	Calliphora vicina Achaete-Scute complex, clone BAC 113H10	1132	6.68927e-07	84.17
CrufM_contig_61433	Calliphora vicina Achaete-Scute complex, clone BAC 113H10	1306	9.43531e-06	64.32
CrufM_contig_62203	Calliphora vicina Achaete-Scute complex, clone BAC 113H10	1608	1.97686e-15	73.16
CrufM_contig_66438	Calliphora vicina Achaete-Scute complex, clone BAC 113H10	759	3.86377e-14	84.72
CrufM_contig_75456	Calliphora vicina Achaete-Scute complex, clone BAC 113H10	807	2.13473e-11	80.91
CrufM_contig_80040	Calliphora vicina Achaete-Scute complex, clone BAC 113H10	794	1.72267e-12	89.24
CrufM_contig_82751	Calliphora vicina Achaete-Scute complex, clone BAC 113H10	977	1.26354e-21	80.14
CrufM_contig_88304	Calliphora vicina Achaete-Scute complex, clone BAC 113H10	890	1.22517e-08	75.23
CrufM_contig_90084	Calliphora vicina Achaete-Scute complex, clone BAC 113H10	1472	1.1394e-11	75.64
CrufM_contig_90305	Calliphora vicina Achaete-Scute complex, clone BAC 113H10	1372	8.14842e-07	82.27
CrufM_contig_92356	Calliphora vicina Achaete-Scute complex, clone BAC 113H10	1216	7.19482e-07	73.9
CrufM_contig_95809	Calliphora vicina Achaete-Scute complex, clone BAC 113H10	522	1.43789e-17	73.04
CrufM_contig_97383	Calliphora vicina Achaete-Scute complex, clone BAC 113H10	641	3.02651e-08	89.42
CrufM_contig_101963	Calliphora vicina Achaete-Scute complex, clone BAC 113H10	2089	4.37387e-06	71.32
CrufM_contig_104238	Calliphora vicina Achaete-Scute complex, clone BAC 113H10	837	7.24431e-24	70.21
CrufM_contig_104578	Calliphora vicina Achaete-Scute complex, clone BAC 113H10	646	3.71762e-07	74.3
CrufM_contig_104598	Calliphora vicina Achaete-Scute complex, clone BAC 113H10	884	6.30185e-06	91.19
CrufM_contig_105996	Calliphora vicina Achaete-Scute complex, clone BAC 113H10	528	7.54062e-15	83.42
CrufM_contig_108943	Calliphora vicina Achaete-Scute complex, clone BAC 113H10	519	6.93301e-09	75.13
CrufM_contig_109167	Calliphora vicina Achaete-Scute complex, clone BAC 113H10	1812	5.99437e-10	80.88
CrufM_contig_70887	Calliphora vicina Achaete-Scute complex, clone BAC 16B10	897	4.6033e-14	77.11
CrufM_contig_81011	Calliphora vicina Achaete-Scute complex, clone BAC 16B10	688	4.84184e-06	76.29
CrufM_contig_89393	Calliphora vicina Achaete-Scute complex, clone BAC 16B10	1017	1.50311e-14	75.41
CrufM_contig_90919	Calliphora vicina Achaete-Scute complex, clone BAC 16B10	491	6.97238e-15	76.64
CrufM_contig_98587	Calliphora vicina Achaete-Scute complex, clone BAC 16B10	1319	1.84013e-08	76.89
CrufM_contig_99514	Calliphora vicina Achaete-Scute complex, clone BAC 16B10	730	3.70509e-33	78.57
CrufM_contig_107067	Calliphora vicina Achaete-Scute complex, clone BAC 16B10	597	1.45209e-24	72.78
CrufM_contig_11676	Calliphora vicina Achaete-Scute complex, clone BAC 62B24	584	1.84648e-10	70.33
CrufM_contig_25035	Calliphora vicina Achaete-Scute complex, clone BAC 62B24	2225	7.39069e-10	74.44
CrufM_contig_29845	Calliphora vicina Achaete-Scute complex, clone BAC 62B24	9531	3.65245e-40	72.07
CrufM_contig_51378	Calliphora vicina Achaete-Scute complex, clone BAC 62B24	966	1.98051e-06	85.71
CrufM_contig_54322	Calliphora vicina Achaete-Scute complex, clone BAC 62B24	679	9.8416e-15	85.83
CrufM_contig_64087	Calliphora vicina Achaete-Scute complex, clone BAC 62B24	1174	1.25222e-41	72.86
CrufM_contig_75194	Calliphora vicina Achaete-Scute complex, clone BAC 62B24	1402	3.78264e-11	74.48
CrufM_contig_78957	Calliphora vicina Achaete-Scute complex, clone BAC 62B24	1319	1.84013e-08	76.63
CrufM_contig_82926	Calliphora vicina Achaete-Scute complex, clone BAC 62B24	771	7.58297e-17	70.76
CrufM_contig_85024	Calliphora vicina Achaete-Scute complex, clone BAC 62B24	1619	1.99072e-15	75.51
CrufM_contig_88335	Calliphora vicina Achaete-Scute complex, clone BAC 62B24	617	5.98982e-17	73.67
CrufM_contig_89423	Calliphora vicina Achaete-Scute complex, clone BAC 62B24	813	1.04286e-21	75.53
CrufM_contig_91370	Calliphora vicina Achaete-Scute complex, clone BAC 62B24	1007	7.70676e-12	79.58
CrufM_contig_94144	Calliphora vicina Achaete-Scute complex, clone BAC 62B24	555	5.34842e-17	77.17
CrufM_contig_95108	Calliphora vicina Achaete-Scute complex, clone BAC 62B24	758	2.59978e-16	72.44
CrufM_contig_97719	Calliphora vicina Achaete-Scute complex, clone BAC 62B24	814	4.74485e-07	85.05
CrufM_contig_99254	Calliphora vicina Achaete-Scute complex, clone BAC 62B24	970	1.74325e-13	72.31
CrufM_contig_102710	Calliphora vicina Achaete-Scute complex, clone BAC 62B24	586	4.35842e-12	76.21
CrufM_contig_106796	Calliphora vicina Achaete-Scute complex, clone BAC 62B24	562	1.19402e-12	74.83
CrufM_contig_107048	Calliphora vicina Achaete-Scute complex, clone BAC 62B24	851	4.08052e-08	70.62
CrufM_contig_107332	Calliphora vicina Achaete-Scute complex, clone BAC 62B24	735	1.00228e-08	75.73
CrufM_contig_107798	Calliphora vicina Achaete-Scute complex, clone BAC 62B24	636	3.20462e-14	73.56
CrufM_contig_22283	Calliphora vicina Achaete-Scute complex, clone BAC 97L04	970	1.10011e-09	77.53
CrufM_contig_39655	Calliphora vicina Achaete-Scute complex, clone BAC 97L04	779	5.5197e-06	95
CrufM_contig_41014	Calliphora vicina Achaete-Scute complex, clone BAC 97L04	2470	2.86676e-09	89.16
CrufM_contig_55618	Calliphora vicina Achaete-Scute complex, clone BAC 97L04	1132	1.47211e-21	69.17
CrufM_contig_61000	Calliphora vicina Achaete-Scute complex, clone BAC 97L04	1616	1.52756e-10	86.67
CrufM_contig_64332	Calliphora vicina Achaete-Scute complex, clone BAC 97L04	1641	4.44592e-11	79.07
CrufM_contig_66470	Calliphora vicina Achaete-Scute complex, clone BAC 97L04	1019	7.30746e-06	73.87
CrufM_contig_67954	Calliphora vicina Achaete-Scute complex, clone BAC 97L04	904	1.41963e-20	77.97
CrufM_contig_73991	Calliphora vicina Achaete-Scute complex, clone BAC 97L04	2691	1.0916e-08	87.6
CrufM_contig_88245	Calliphora vicina Achaete-Scute complex, clone BAC 97L04	675	6.17197e-11	71.36
CrufM_contig_88519	Calliphora vicina Achaete-Scute complex, clone BAC 97L04	1090	1.51277e-08	76.22
CrufM_contig_89081	Calliphora vicina Achaete-Scute complex, clone BAC 97L04	1058	6.23679e-07	77.61
CrufM_contig_94047	Calliphora vicina Achaete-Scute complex, clone BAC 97L04	584	1.16526e-06	76.92
CrufM_contig_96498	Calliphora vicina Achaete-Scute complex, clone BAC 97L04	922	5.40522e-07	77.03
CrufM_contig_100310	Calliphora vicina Achaete-Scute complex, clone BAC 97L04	759	1.03679e-08	88.46
CrufM_contig_100393	Calliphora vicina Achaete-Scute complex, clone BAC 97L04	583	8.36766e-15	80.38
CrufM_contig_103512	Calliphora vicina Achaete-Scute complex, clone BAC 97L04	575	1.81605e-10	81.8
CrufM_contig_106360	Calliphora vicina Achaete-Scute complex, clone BAC 97L04	1326	1.33106e-16	72.16
CrufM_contig_109079	Calliphora vicina Achaete-Scute complex, clone BAC 97L04	713	1.44057e-06	77.43
CrufM_contig_109262	Calliphora vicina Achaete-Scute complex, clone BAC 97L04	951	4.58243e-08	75.52
CrufM_contig_22433	Calliphora vicina Achaete-Scute complex, clone BAC 99M22	2008	8.10992e-09	70.39
CrufM_contig_54638	Calliphora vicina Achaete-Scute complex, clone BAC 99M22	1491	4.02963e-11	89.45
CrufM_contig_67159	Calliphora vicina Achaete-Scute complex, clone BAC 99M22	2012	1.05702e-13	85.06
CrufM_contig_74254	Calliphora vicina Achaete-Scute complex, clone BAC 99M22	1038	1.43799e-08	87.75
CrufM_contig_76304	Calliphora vicina Achaete-Scute complex, clone BAC 99M22	1135	5.87177e-14	84.78
CrufM_contig_90050	Calliphora vicina Achaete-Scute complex, clone BAC 99M22	1501	3.11931e-06	83.53
CrufM_contig_98300	Calliphora vicina Achaete-Scute complex, clone BAC 99M22	1744	4.73176e-11	72.53
CrufM_contig_99725	Calliphora vicina Achaete-Scute complex, clone BAC 99M22	1642	1.77012e-22	77.31
CrufM_contig_44061	Campylobacter peloridis LMG 23910, complete genome	1139	8.19167e-06	74.58
CrufM_contig_20195	Candidatus Carsonella ruddii CE isolate Thao2000, complete genome	2073	3.56227e-07	72.39
CrufM_contig_86463	Candidatus Carsonella ruddii HC isolate Thao2000, complete genome	1228	1.40309e-09	71.28
CrufM_contig_27668	Candidatus Gracilibacteria bacterium HOT-871 chromosome, complete genome	769	1.56008e-06	78.9
CrufM_contig_89280	Candidatus Tachikawaea gelatinosa DNA, complete genome	671	4.71521e-06	71.43
CrufM_contig_44662	Chrysomya albiceps microsatellite CA07 sequence	1012	2.07868e-06	74.57
CrufM_contig_61093	Chrysomya albiceps microsatellite CA07 sequence	2067	1.6125e-11	78.9
CrufM_contig_88971	Chrysomya albiceps microsatellite CA07 sequence	1420	4.09207e-17	75.18
CrufM_contig_97675	Chrysomya albiceps microsatellite CA07 sequence	531	1.78422e-16	72.52
CrufM_contig_103339	Chrysomya albiceps microsatellite CA07 sequence	1344	1.64424e-15	80.58
CrufM_contig_91873	Chrysomya albiceps microsatellite CA11 sequence	704	4.07226e-07	77.42
CrufM_contig_7358	Chrysomya albiceps microsatellite CA18 sequence	1061	5.13453e-08	86.86
CrufM_contig_27444	Chrysomya albiceps microsatellite CA18 sequence	3994	3.14304e-11	87.28
CrufM_contig_47180	Chrysomya albiceps microsatellite CA18 sequence	1313	4.30729e-10	79.16
CrufM_contig_96852	Chrysomya albiceps microsatellite CA18 sequence	1188	8.55657e-06	81.43
CrufM_contig_8035	Chrysomya rufifacies odorant receptor co-receptor (Orco) mRNA, complete cds	509	9.42876e-20	88.89
CrufM_contig_61789	Citrobacter freundii complex sp. CFNIH2 chromosome, complete genome	2265	0	68.38
CrufM_contig_3382	Cloning vector pBS	16169	9.84147e-25	79.02
CrufM_contig_31612	Cloning vector pBS	2570	5.39653e-06	79.55
CrufM_contig_40923	Cloning vector pBS	843	5.61124e-19	71.21
CrufM_contig_87739	Cloning vector pBS	1063	8.15215e-12	80.42
CrufM_contig_103360	Cochliomyia hominivorax transformer (tra) gene, complete cds	1363	6.64347e-08	71.16
CrufM_contig_96001	Corynebacterium humireducens NBRC 106098 = DSM 45392, complete genome	1119	7.05729e-13	65.57
CrufM_contig_103987	Corynebacterium humireducens NBRC 106098 = DSM 45392, complete genome	1026	7.3531e-25	81.54
CrufM_contig_68421	Corynebacterium ulcerans BR-AD22, complete genome	921	5.05228e-20	66.79
CrufM_contig_89168	Culicoides sonorensis genome assembly, scaffold: scaffold157	597	3.41801e-07	65.33
CrufM_contig_15274	Culicoides sonorensis genome assembly, scaffold: scaffold166	609	1.0003e-07	68.66
CrufM_contig_105592	Culicoides sonorensis genome assembly, scaffold: scaffold190	719	2.30303e-10	68.13
CrufM_contig_75612	Culicoides sonorensis genome assembly, scaffold: scaffold273	1179	6.96864e-07	76.19
CrufM_contig_77132	Culicoides sonorensis genome assembly, scaffold: scaffold29	1014	1.15205e-09	70.46
CrufM_contig_27397	Culicoides sonorensis genome assembly, scaffold: scaffold4	565	5.45188e-17	66.27
CrufM_contig_63198	Culicoides sonorensis genome assembly, scaffold: scaffold500	657	1.83467e-17	66.7
CrufM_contig_91201	Culicoides sonorensis genome assembly, scaffold: scaffold91	625	1.09795e-13	88.48
CrufM_contig_51849	Cuscuta reflexa complete chloroplast genome	1365	9.87468e-06	79.01
CrufM_contig_6784	Cyclobacterium marinum DSM 745, complete genome	2586	1.19513e-20	95.9
CrufM_contig_10784	Cyprinus carpio genome assembly common carp genome ,scaffold 000028883	1669	1.92349e-09	72.95
CrufM_contig_82059	Cyprinus carpio genome assembly common carp genome, scaffold: LG28, chromosome: 28	2114	2.00995e-10	75.87
CrufM_contig_98046	Cyprinus carpio genome assembly common carp genome, scaffold: LG31, chromosome: 31	727	1.47044e-06	89.8
CrufM_contig_86763	Cyprinus carpio genome assembly common carp genome, scaffold: LG40, chromosome: 40	991	7.09889e-06	80.82
CrufM_contig_36722	Cyprinus carpio genome assembly common carp genome, scaffold: LG43, chromosome: 43	1566	2.67433e-07	94.9
CrufM_contig_71889	Danio rerio ADP-ribosylation factor related protein 1 (arfrp1), mRNA	538	7.2063e-09	93.52
CrufM_contig_74722	Daphnia ornithocephala large subunit ribosomal RNA gene sequence; mitochondrial	509	3.51688e-06	91.49
CrufM_contig_90006	Debaryomyces hansenii 18S ribosomal RNA gene sequence; internal transcribed spacer 1, complete sequence; and 5.8S ribosomal RNA gene sequence	681	7.58982e-10	68.55
CrufM_contig_40860	Dicentrarchus labrax chromosome sequence corresponding to linkage group 1, top part, complete sequence	1805	1.07953e-06	92.27
CrufM_contig_97136	Drosophila busckii chromosome 2L sequence	1260	4.40759e-16	84.07
CrufM_contig_106849	Drosophila busckii chromosome 2R sequence	906	6.46572e-06	85.48
CrufM_contig_84491	Drosophila busckii chromosome 3L sequence	741	1.50032e-06	91.46
CrufM_contig_103174	Drosophila busckii chromosome 3L sequence	556	2.59989e-08	88.65
CrufM_contig_48991	Drosophila busckii chromosome 3R sequence	1134	4.81544e-15	82
CrufM_contig_102871	Drosophila busckii chromosome 3R sequence	673	7.49539e-10	68.35
CrufM_contig_96109	Drosophila mauritiana mitochondrial DNA, A+T-rich region, complete sequence, strain: g52	961	1.61694e-07	77.14
CrufM_contig_29787	Drosophila melanogaster chromosome 2R	1122	9.2051e-18	69.91
CrufM_contig_106488	Drosophila melanogaster strain rover (forR) chromosome 3R	606	2.85084e-08	92.02
CrufM_contig_78879	Elateroidea sp. BMNH 1274729 mitochondrion genome	520	3.59884e-06	76.11
CrufM_contig_105848	Endosymbiont of Euscepes postfasciatus DNA, complete genome, isolate: NAREPO1	581	7.8083e-09	75.76
CrufM_contig_62903	Endosymbiont of Pachyrhynchus infernalis DNA, complete genome, isolate: NARPIN1	554	3.84368e-06	70.76
CrufM_contig_54083	Endosymbiont of Sipalinus gigas DNA, complete genome, isolate: NARSGI1	735	4.26181e-07	74.54
CrufM_contig_101015	Enterobacter cancerogenus strain CR-Eb1 chromosome, complete genome	624	0	92.8
CrufM_contig_30329	Enterobacter cloacae strain M12X01451 chromosome complete genome	2134	2.63029e-91	68.08
CrufM_contig_68142	Enterobacter ludwigii strain EN-119, complete genome	852	2.39776e-150	79.86
CrufM_contig_93556	Eurytemora affinis neprilysin-2-like (LOC111714647), mRNA	808	2.60401e-10	76.38
CrufM_contig_59232	Gnathostomula armata mitochondrion, complete genome	723	1.46191e-06	76.27
CrufM_contig_102719	Gordonia phage GMA4, complete genome	1166	2.24612e-57	77.85
CrufM_contig_73038	Gordonia phage Lysidious, complete genome	807	1.64118e-06	73.58
CrufM_contig_88077	Gorilla gorilla chromosome 7 clone CH277-265F22, complete sequence	1160	8.34805e-06	75
CrufM_contig_99232	Gossypium hirsutum cultivar TM1 chromosome A11	636	4.4545e-06	74.6
CrufM_contig_10157	Haemonchus contortus, ISE/inbred ISE, WGS project CAVP01000000 data, chromosome: _X	3268	1.51527e-20	81.2
CrufM_contig_101103	Haemonchus contortus, ISE/inbred ISE, WGS project CAVP01000000 data, chromosome: _X	600	1.45988e-24	72.57
CrufM_contig_54193	Homo sapiens BAC clone RP11-52A21 from 2, complete sequence	537	4.84587e-11	86.74
CrufM_contig_104330	Homo sapiens chromosome 8, clone RP11-21J16, complete sequence	538	3.0642e-07	73.51
CrufM_contig_67934	Homo sapiens isolate subject_B ataxin 10 (SCA10) gene, intron; and microsatellite sequence	2201	2.54903e-28	72.38
CrufM_contig_68438	Homo sapiens nicotinamide nucleotide transhydrogenase (NNT), RefSeqGene on chromosome 5	980	7.01695e-06	100
CrufM_contig_92703	Homo sapiens parkin RBR E3 ubiquitin protein ligase (PRKN), RefSeqGene on chromosome 6	1260	2.60512e-06	74.38
CrufM_contig_84833	HSU35406Human peroxisomal targeting signal import receptor (PXR1) gene, untranslated region, allele 12, pentanucleotide repeat	789	7.76918e-17	77.94
CrufM_contig_84110	Human chromosome 14 DNA sequence BAC R-1033H12 of library RPCI-11 from chromosome 14 of Homo sapiens (Human), complete sequence	584	4.06715e-06	90
CrufM_contig_106185	Human chromosome 14 DNA sequence BAC R-932A10 of library RPCI-11 from chromosome 14 of Homo sapiens (Human), complete sequence	672	4.72266e-06	91.11
CrufM_contig_86547	Hygrobia hermanni mitochondrion, complete genome	557	2.13824e-09	74.2
CrufM_contig_102111	Hypoderma lineatum mitochondrion, complete genome	926	3.65849e-09	71.59
CrufM_contig_65866	Ipomoea trifida cultivar NCNSP0306 chromosome 3	1718	8.42477e-08	92.75
CrufM_contig_103881	Ipomoea trifida cultivar NCNSP0306 chromosome 6	1051	7.54583e-06	76.92
CrufM_contig_95064	Ipomoea triloba cultivar NCNSP0323 chromosome 10	694	4.88654e-06	70.06
CrufM_contig_104777	Ipomoea triloba cultivar NCNSP0323 chromosome 13	665	1.0984e-07	92.18
CrufM_contig_91177	Ipomoea triloba cultivar NCNSP0323 chromosome 16	526	1.04389e-06	78.01
CrufM_contig_44506	Ipomoea triloba cultivar NCNSP0323 chromosome 5	773	5.47501e-06	82.02
CrufM_contig_34482	Kurisakia onigurumii voucher NZMC_aphid 13303 12S small subunit ribosomal RNA gene sequence; and tRNA-Val and 16S large subunit ribosomal RNA genes, complete sequence; mitochondrial	3996	1.98448e-07	75.09
CrufM_contig_8985	Larimichthys crocea genome assembly, chromosome: XIII	2949	7.55249e-24	73.22
CrufM_contig_108728	Lelliottia amnigena strain ZB04, complete genome	658	9.50238e-53	79.45
CrufM_contig_24511	Lelliottia nimipressuralis strain SGAir0187 chromosome, complete genome	2563	0	73.51
CrufM_contig_27857	Lotus japonicus genomic DNA, chromosome 3, clone: LjT23P21, TM0261, complete sequence	2065	1.23846e-06	77.88
CrufM_contig_65319	Lucilia cuprina 5'-AMP-activated protein kinase catalytic subunit alpha-2 (LOC111676734), mRNA	543	1.49546e-36	73.79
CrufM_contig_73071	Lucilia cuprina 60S ribosomal protein L21 (LOC111679187), mRNA	651	2.87398e-59	80.04
CrufM_contig_74598	Lucilia cuprina cytochrome P450 4e2-like (LOC111683694), mRNA	843	2.899e-73	71.31
CrufM_contig_107754	Lucilia cuprina cytochrome P450 4e2-like (LOC111683694), mRNA	540	1.00253e-19	83.65
CrufM_contig_52533	Lucilia cuprina histidine-rich glycoprotein-like (LOC111686234), mRNA	564	1.89928e-16	79.69
CrufM_contig_57125	Lucilia cuprina HSP70 gene, complete cds	682	4.79291e-25	73.53
CrufM_contig_58679	Lucilia cuprina HSP70 gene, complete cds	2353	6.42188e-11	73.03
CrufM_contig_62430	Lucilia cuprina HSP70 gene, complete cds	521	2.59441e-14	71.13
CrufM_contig_67649	Lucilia cuprina HSP70 gene, complete cds	701	3.32766e-08	75.44
CrufM_contig_75024	Lucilia cuprina HSP70 gene, complete cds	1401	3.31276e-18	77.88
CrufM_contig_88112	Lucilia cuprina HSP70 gene, complete cds	1070	2.35158e-12	68.05
CrufM_contig_94221	Lucilia cuprina HSP70 gene, complete cds	670	1.75442e-11	73.88
CrufM_contig_97548	Lucilia cuprina HSP70 gene, complete cds	620	2.92111e-08	77.41
CrufM_contig_100849	Lucilia cuprina HSP70 gene, complete cds	561	5.4105e-17	70.96
CrufM_contig_24158	Lucilia cuprina isolate LA07 no blokes (nbl) gene, complete cds	920	3.40034e-22	78	2R Drosophila
CrufM_contig_103183	Lucilia cuprina isolate LA07 no blokes (nbl) gene, complete cds	598	4.17143e-06	78.29
CrufM_contig_45116	Lucilia cuprina larval cuticle protein A2B-like (LOC111674602), mRNA	1711	1.84468e-41	77.84
CrufM_contig_83966	Lucilia cuprina muscle M-line assembly protein unc-89 (LOC111679309), transcript variant X4, mRNA	555	4.68335e-43	83.04
CrufM_contig_109104	Lucilia cuprina probable cation-transporting ATPase 13A3 (LOC111680047), transcript variant X3, mRNA	1272	3.42186e-11	70.65
CrufM_contig_45268	Lucilia cuprina proteasome subunit beta type-1 (LOC111686278), mRNA	1374	8.14625e-45	80.67
CrufM_contig_108419	Lucilia cuprina proteasome subunit beta type-1 (LOC111686278), mRNA	914	5.34685e-45	81.77
CrufM_contig_42171	Lucilia cuprina putative polypeptide N-acetylgalactosaminyltransferase 9 (LOC111683012), transcript variant X2, mRNA	1487	2.53597e-07	73.68
CrufM_contig_57228	Lucilia cuprina strain SS seeking Notch homolog (Scl) gene cds	1123	1.90074e-07	92.48
CrufM_contig_105703	Lucilia cuprina strain SS seeking Notch homolog (Scl) gene cds	697	1.15446e-07	84.13
CrufM_contig_14060	Lucilia cuprina strain Tara CYP12A7 (cyp12a7) gene, complete cds	1294	4.53033e-16	71.19
CrufM_contig_50001	Lucilia cuprina strain Tara CYP12A7 (cyp12a7) gene, complete cds	559	9.12706e-08	71.05
CrufM_contig_55437	Lucilia cuprina strain Tara CYP12A7 (cyp12a7) gene, complete cds	1456	6.64751e-40	72.07
CrufM_contig_76178	Lucilia cuprina strain Tara CYP12A7 (cyp12a7) gene, complete cds	721	3.42804e-08	67.38
CrufM_contig_85783	Lucilia cuprina strain Tara CYP12A7 (cyp12a7) gene, complete cds	736	2.06882e-17	71.03
CrufM_contig_88122	Lucilia cuprina strain Tara CYP12A7 (cyp12a7) gene, complete cds	534	2.04816e-09	70.92
CrufM_contig_96129	Lucilia cuprina strain Tara CYP12A7 (cyp12a7) gene, complete cds	1023	1.51099e-33	71.15
CrufM_contig_96561	Lucilia cuprina strain Tara CYP12A7 (cyp12a7) gene, complete cds	547	6.41489e-16	75.66
CrufM_contig_104786	Lucilia cuprina strain Tara CYP12A7 (cyp12a7) gene, complete cds	571	5.1643e-11	72.65
CrufM_contig_106108	Lucilia cuprina strain Tara CYP12A7 (cyp12a7) gene, complete cds	680	8.09108e-16	76.43
CrufM_contig_107107	Lucilia cuprina strain Tara CYP12A7 (cyp12a7) gene, complete cds	510	2.70711e-20	74.16
CrufM_contig_91957	Lucilia cuprina structure-specific endonuclease subunit SLX4-like (LOC111689643), mRNA	657	4.61092e-06	77.01
CrufM_contig_85486	Lucilia cuprina uncharacterized LOC111679905 (LOC111679905), mRNA	643	1.79159e-36	74.53
CrufM_contig_89387	Lucilia cuprina uncharacterized LOC111689618 (LOC111689618), mRNA	818	4.17625e-33	77.72
CrufM_contig_98080	Lucilia cuprina yolk protein C (ypC) gene, complete cds	577	3.29572e-07	90
CrufM_contig_38739	Lupinus angustifolius cultivar Tanjil chromosome LG-06	579	1.15459e-06	78.05
CrufM_contig_65776	Lupinus angustifolius cultivar Tanjil chromosome LG-11	699	4.92378e-06	80.26
CrufM_contig_92390	Lyonetia clerkella mitochondrion, complete genome	541	1.07349e-06	70.52
CrufM_contig_99668	Mobula japanica mitochondrion, complete genome	1873	8.61137e-21	72.8
CrufM_contig_84092	Mobula mobular mitochondrion, complete genome	912	1.99155e-12	75.67
CrufM_contig_102851	Mobula mobular mitochondrion, complete genome	762	1.3542e-13	64.43
CrufM_contig_107716	Mobula mobular mitochondrion, complete genome	641	1.67392e-11	70.95
CrufM_contig_40564	Mouse DNA sequence from clone RP23-41F14 on chromosome 11, complete sequence	1174	2.42163e-06	94.34
CrufM_contig_57151	Mus musculus 16 days embryo head cDNA, RIKEN full-length enriched library, clone:C130009A20 product:unclassifiable, full insert sequence	1367	8.11786e-07	82.55
CrufM_contig_35423	Mus musculus BAC clone RP24-271G1 from 9, complete sequence	735	1.22103e-07	95.35
CrufM_contig_18799	Mus musculus chromosome 14, clone RP23-350B18, complete sequence	3195	4.53441e-08	89.47
CrufM_contig_108468	Musca domestica bcd gene for bicoid protein, promoter region, exon 1 and joined CDS	594	2.29068e-09	73.88
CrufM_contig_80140	Mycobacterium phage Acadian, complete genome	1561	3.70193e-18	68.07
CrufM_contig_106671	Mycobacterium phage Acadian, complete genome	1695	5.59386e-29	69.07
CrufM_contig_27410	Mycobacterium phage Gadjet, complete genome	665	5.31495e-56	68.16
CrufM_contig_97344	Mycobacterium virus Fionnbarth, complete genome	2303	1.68451e-24	79.23
CrufM_contig_106452	Mycobacteroides abscessus strain FLAC004 chromosome, complete genome	690	1.39025e-25	74.94
CrufM_contig_4285	---NA---	1205
CrufM_contig_4326	---NA---	1991
CrufM_contig_4355	---NA---	783
CrufM_contig_4734	---NA---	844
CrufM_contig_4740	---NA---	823
CrufM_contig_5250	---NA---	500
CrufM_contig_5659	---NA---	1575
CrufM_contig_6147	---NA---	1260
CrufM_contig_6483	---NA---	809
CrufM_contig_7210	---NA---	1283
CrufM_contig_7979	---NA---	608
CrufM_contig_8097	---NA---	665
CrufM_contig_8196	---NA---	497
CrufM_contig_8666	---NA---	580
CrufM_contig_9332	---NA---	517
CrufM_contig_9664	---NA---	629
CrufM_contig_9933	---NA---	703
CrufM_contig_10398	---NA---	642
CrufM_contig_10619	---NA---	1071
CrufM_contig_10896	---NA---	580
CrufM_contig_11099	---NA---	753
CrufM_contig_11175	---NA---	574
CrufM_contig_12173	---NA---	613
CrufM_contig_12222	---NA---	561
CrufM_contig_12223	---NA---	645
CrufM_contig_13104	---NA---	1047
CrufM_contig_13296	---NA---	514
CrufM_contig_14128	---NA---	1002
CrufM_contig_14144	---NA---	737
CrufM_contig_14761	---NA---	524
CrufM_contig_14916	---NA---	664
CrufM_contig_15230	---NA---	1497
CrufM_contig_15269	---NA---	1291
CrufM_contig_15279	---NA---	1474
CrufM_contig_15286	---NA---	621
CrufM_contig_15824	---NA---	531
CrufM_contig_16170	---NA---	622
CrufM_contig_16247	---NA---	5568
CrufM_contig_16499	---NA---	1556
CrufM_contig_16756	---NA---	923
CrufM_contig_17474	---NA---	801
CrufM_contig_17603	---NA---	523
CrufM_contig_17625	---NA---	1552
CrufM_contig_18270	---NA---	685
CrufM_contig_18333	---NA---	1061
CrufM_contig_18505	---NA---	1188
CrufM_contig_19359	---NA---	1559
CrufM_contig_19415	---NA---	531
CrufM_contig_19427	---NA---	607
CrufM_contig_19773	---NA---	614
CrufM_contig_20263	---NA---	1200
CrufM_contig_21246	---NA---	578
CrufM_contig_21937	---NA---	665
CrufM_contig_22190	---NA---	541
CrufM_contig_22299	---NA---	1139
CrufM_contig_22528	---NA---	1256
CrufM_contig_22580	---NA---	1935
CrufM_contig_22918	---NA---	3313
CrufM_contig_23859	---NA---	758
CrufM_contig_23909	---NA---	1150
CrufM_contig_24388	---NA---	575
CrufM_contig_24636	---NA---	784
CrufM_contig_24938	---NA---	764
CrufM_contig_25048	---NA---	513
CrufM_contig_25405	---NA---	508
CrufM_contig_25551	---NA---	543
CrufM_contig_26358	---NA---	516
CrufM_contig_26842	---NA---	2106
CrufM_contig_26928	---NA---	1358
CrufM_contig_26968	---NA---	3164
CrufM_contig_27338	---NA---	508
CrufM_contig_27521	---NA---	1422
CrufM_contig_27767	---NA---	703
CrufM_contig_27864	---NA---	665
CrufM_contig_27903	---NA---	739
CrufM_contig_29070	---NA---	1110
CrufM_contig_29207	---NA---	1099
CrufM_contig_29210	---NA---	1308
CrufM_contig_29237	---NA---	1157
CrufM_contig_29325	---NA---	1299
CrufM_contig_29361	---NA---	915
CrufM_contig_29816	---NA---	500
CrufM_contig_30083	---NA---	570
CrufM_contig_30093	---NA---	682
CrufM_contig_30108	---NA---	1028
CrufM_contig_30466	---NA---	568
CrufM_contig_30636	---NA---	798
CrufM_contig_30702	---NA---	1852
CrufM_contig_30781	---NA---	524
CrufM_contig_31345	---NA---	590
CrufM_contig_31483	---NA---	543
CrufM_contig_32346	---NA---	2377
CrufM_contig_32496	---NA---	818
CrufM_contig_32699	---NA---	502
CrufM_contig_32703	---NA---	1030
CrufM_contig_33021	---NA---	917
CrufM_contig_33101	---NA---	861
CrufM_contig_33232	---NA---	591
CrufM_contig_33520	---NA---	785
CrufM_contig_33821	---NA---	575
CrufM_contig_33924	---NA---	906
CrufM_contig_33949	---NA---	748
CrufM_contig_34064	---NA---	889
CrufM_contig_34093	---NA---	929
CrufM_contig_34839	---NA---	519
CrufM_contig_35484	---NA---	536
CrufM_contig_35550	---NA---	591
CrufM_contig_35649	---NA---	752
CrufM_contig_36108	---NA---	821
CrufM_contig_36132	---NA---	763
CrufM_contig_36724	---NA---	758
CrufM_contig_37856	---NA---	616
CrufM_contig_37947	---NA---	923
CrufM_contig_38219	---NA---	1259
CrufM_contig_38238	---NA---	1011
CrufM_contig_38640	---NA---	715
CrufM_contig_38878	---NA---	584
CrufM_contig_39246	---NA---	819
CrufM_contig_39379	---NA---	763
CrufM_contig_39389	---NA---	536
CrufM_contig_39416	---NA---	615
CrufM_contig_39629	---NA---	537
CrufM_contig_39693	---NA---	686
CrufM_contig_40165	---NA---	1194
CrufM_contig_40318	---NA---	504
CrufM_contig_40443	---NA---	554
CrufM_contig_40773	---NA---	615
CrufM_contig_41422	---NA---	523
CrufM_contig_41993	---NA---	638
CrufM_contig_42004	---NA---	1142
CrufM_contig_42127	---NA---	1064
CrufM_contig_42746	---NA---	537
CrufM_contig_42785	---NA---	797
CrufM_contig_42957	---NA---	735
CrufM_contig_43023	---NA---	700
CrufM_contig_43212	---NA---	676
CrufM_contig_43222	---NA---	786
CrufM_contig_43232	---NA---	1183
CrufM_contig_43382	---NA---	557
CrufM_contig_43575	---NA---	526
CrufM_contig_43743	---NA---	706
CrufM_contig_44249	---NA---	1344
CrufM_contig_44805	---NA---	656
CrufM_contig_45045	---NA---	1216
CrufM_contig_45392	---NA---	541
CrufM_contig_45409	---NA---	995
CrufM_contig_45475	---NA---	588
CrufM_contig_45506	---NA---	934
CrufM_contig_45534	---NA---	545
CrufM_contig_45730	---NA---	504
CrufM_contig_45917	---NA---	2249
CrufM_contig_46058	---NA---	595
CrufM_contig_46404	---NA---	1755
CrufM_contig_46458	---NA---	753
CrufM_contig_46561	---NA---	887
CrufM_contig_46580	---NA---	1695
CrufM_contig_46758	---NA---	681
CrufM_contig_46787	---NA---	1124
CrufM_contig_47033	---NA---	1305
CrufM_contig_47582	---NA---	545
CrufM_contig_47931	---NA---	522
CrufM_contig_47934	---NA---	797
CrufM_contig_47985	---NA---	745
CrufM_contig_48224	---NA---	1115
CrufM_contig_48406	---NA---	610
CrufM_contig_49005	---NA---	1384
CrufM_contig_49103	---NA---	620
CrufM_contig_49270	---NA---	684
CrufM_contig_49376	---NA---	535
CrufM_contig_49437	---NA---	1865
CrufM_contig_49573	---NA---	579
CrufM_contig_49654	---NA---	520
CrufM_contig_50114	---NA---	1689
CrufM_contig_50261	---NA---	1148
CrufM_contig_50409	---NA---	1606
CrufM_contig_50558	---NA---	571
CrufM_contig_50602	---NA---	884
CrufM_contig_50654	---NA---	595
CrufM_contig_50676	---NA---	611
CrufM_contig_50888	---NA---	505
CrufM_contig_51056	---NA---	1301
CrufM_contig_51112	---NA---	598
CrufM_contig_51224	---NA---	883
CrufM_contig_51411	---NA---	809
CrufM_contig_52074	---NA---	954
CrufM_contig_52208	---NA---	1009
CrufM_contig_52245	---NA---	605
CrufM_contig_52364	---NA---	502
CrufM_contig_52447	---NA---	510
CrufM_contig_52710	---NA---	494
CrufM_contig_52856	---NA---	649
CrufM_contig_53045	---NA---	956
CrufM_contig_54448	---NA---	846
CrufM_contig_54607	---NA---	1973
CrufM_contig_54993	---NA---	516
CrufM_contig_55150	---NA---	544
CrufM_contig_55244	---NA---	825
CrufM_contig_55312	---NA---	1110
CrufM_contig_55341	---NA---	669
CrufM_contig_55351	---NA---	2145
CrufM_contig_55364	---NA---	735
CrufM_contig_55492	---NA---	1729
CrufM_contig_55595	---NA---	840
CrufM_contig_55730	---NA---	1622
CrufM_contig_55742	---NA---	512
CrufM_contig_56052	---NA---	538
CrufM_contig_56132	---NA---	1463
CrufM_contig_56331	---NA---	793
CrufM_contig_56521	---NA---	1607
CrufM_contig_56743	---NA---	803
CrufM_contig_57218	---NA---	531
CrufM_contig_57287	---NA---	597
CrufM_contig_57380	---NA---	571
CrufM_contig_57495	---NA---	772
CrufM_contig_57590	---NA---	674
CrufM_contig_57627	---NA---	600
CrufM_contig_57776	---NA---	782
CrufM_contig_58069	---NA---	684
CrufM_contig_58250	---NA---	950
CrufM_contig_58314	---NA---	551
CrufM_contig_58463	---NA---	714
CrufM_contig_58473	---NA---	1067
CrufM_contig_58508	---NA---	594
CrufM_contig_58558	---NA---	2119
CrufM_contig_58598	---NA---	698
CrufM_contig_58661	---NA---	1366
CrufM_contig_59189	---NA---	1319
CrufM_contig_59310	---NA---	1243
CrufM_contig_59483	---NA---	1032
CrufM_contig_59554	---NA---	596
CrufM_contig_59819	---NA---	887
CrufM_contig_59963	---NA---	1368
CrufM_contig_60064	---NA---	743
CrufM_contig_60856	---NA---	563
CrufM_contig_60901	---NA---	510
CrufM_contig_61123	---NA---	2652
CrufM_contig_61526	---NA---	600
CrufM_contig_61778	---NA---	614
CrufM_contig_61877	---NA---	682
CrufM_contig_61956	---NA---	531
CrufM_contig_61963	---NA---	757
CrufM_contig_62025	---NA---	729
CrufM_contig_62077	---NA---	711
CrufM_contig_62216	---NA---	579
CrufM_contig_62320	---NA---	1163
CrufM_contig_62359	---NA---	1180
CrufM_contig_62466	---NA---	546
CrufM_contig_62509	---NA---	661
CrufM_contig_62622	---NA---	584
CrufM_contig_62656	---NA---	753
CrufM_contig_62749	---NA---	836
CrufM_contig_62779	---NA---	1145
CrufM_contig_62800	---NA---	528
CrufM_contig_63042	---NA---	1096
CrufM_contig_63319	---NA---	495
CrufM_contig_63453	---NA---	902
CrufM_contig_63555	---NA---	745
CrufM_contig_63680	---NA---	704
CrufM_contig_63704	---NA---	532
CrufM_contig_63757	---NA---	569
CrufM_contig_63770	---NA---	611
CrufM_contig_63800	---NA---	592
CrufM_contig_63802	---NA---	1416
CrufM_contig_63998	---NA---	678
CrufM_contig_64006	---NA---	577
CrufM_contig_64143	---NA---	512
CrufM_contig_64191	---NA---	749
CrufM_contig_64393	---NA---	924
CrufM_contig_64427	---NA---	571
CrufM_contig_64599	---NA---	633
CrufM_contig_64651	---NA---	573
CrufM_contig_64798	---NA---	841
CrufM_contig_65330	---NA---	984
CrufM_contig_65476	---NA---	808
CrufM_contig_65536	---NA---	519
CrufM_contig_65548	---NA---	792
CrufM_contig_65682	---NA---	533
CrufM_contig_65691	---NA---	1073
CrufM_contig_65724	---NA---	1237
CrufM_contig_65744	---NA---	1475
CrufM_contig_65880	---NA---	623		904736
CrufM_contig_65899	---NA---	741		5
CrufM_contig_65921	---NA---	1110
CrufM_contig_66250	---NA---	1627
CrufM_contig_66254	---NA---	2188
CrufM_contig_66418	---NA---	831
CrufM_contig_66468	---NA---	1940
CrufM_contig_66620	---NA---	579
CrufM_contig_66642	---NA---	2002
CrufM_contig_66660	---NA---	859
CrufM_contig_66698	---NA---	515
CrufM_contig_67019	---NA---	498
CrufM_contig_67021	---NA---	955
CrufM_contig_67118	---NA---	1688
CrufM_contig_67216	---NA---	1072
CrufM_contig_67291	---NA---	985
CrufM_contig_67294	---NA---	607
CrufM_contig_67573	---NA---	531
CrufM_contig_67642	---NA---	641
CrufM_contig_67721	---NA---	809
CrufM_contig_67774	---NA---	955
CrufM_contig_68086	---NA---	516
CrufM_contig_68096	---NA---	715
CrufM_contig_68361	---NA---	644
CrufM_contig_68444	---NA---	603
CrufM_contig_68585	---NA---	923
CrufM_contig_68925	---NA---	822
CrufM_contig_68935	---NA---	656
CrufM_contig_68944	---NA---	620
CrufM_contig_68986	---NA---	921
CrufM_contig_68990	---NA---	770
CrufM_contig_69019	---NA---	553
CrufM_contig_69044	---NA---	541
CrufM_contig_69090	---NA---	548
CrufM_contig_69094	---NA---	706
CrufM_contig_69142	---NA---	572
CrufM_contig_69158	---NA---	555
CrufM_contig_69360	---NA---	864
CrufM_contig_69504	---NA---	1000
CrufM_contig_69737	---NA---	890
CrufM_contig_69753	---NA---	564
CrufM_contig_69778	---NA---	588
CrufM_contig_69827	---NA---	604
CrufM_contig_69916	---NA---	564
CrufM_contig_69922	---NA---	541
CrufM_contig_70004	---NA---	850
CrufM_contig_70086	---NA---	1582
CrufM_contig_70109	---NA---	866
CrufM_contig_70211	---NA---	571
CrufM_contig_70538	---NA---	642
CrufM_contig_70541	---NA---	624
CrufM_contig_70543	---NA---	801
CrufM_contig_70850	---NA---	713
CrufM_contig_70976	---NA---	677
CrufM_contig_71021	---NA---	869
CrufM_contig_71270	---NA---	679
CrufM_contig_71465	---NA---	979
CrufM_contig_71537	---NA---	1277
CrufM_contig_71549	---NA---	3017
CrufM_contig_71552	---NA---	511
CrufM_contig_71821	---NA---	510
CrufM_contig_71915	---NA---	1829
CrufM_contig_71979	---NA---	1057
CrufM_contig_71982	---NA---	750
CrufM_contig_72020	---NA---	516
CrufM_contig_72168	---NA---	748
CrufM_contig_72210	---NA---	1268
CrufM_contig_72557	---NA---	550
CrufM_contig_72609	---NA---	772
CrufM_contig_72669	---NA---	503
CrufM_contig_72686	---NA---	645
CrufM_contig_72713	---NA---	530
CrufM_contig_72775	---NA---	524
CrufM_contig_72779	---NA---	687
CrufM_contig_72800	---NA---	577
CrufM_contig_72805	---NA---	553
CrufM_contig_72832	---NA---	875
CrufM_contig_72920	---NA---	558
CrufM_contig_73098	---NA---	569
CrufM_contig_73182	---NA---	1356
CrufM_contig_73453	---NA---	2601
CrufM_contig_73612	---NA---	876
CrufM_contig_73719	---NA---	480
CrufM_contig_73780	---NA---	664
CrufM_contig_73903	---NA---	531
CrufM_contig_73924	---NA---	551
CrufM_contig_74035	---NA---	723
CrufM_contig_74083	---NA---	722
CrufM_contig_74633	---NA---	724
CrufM_contig_74655	---NA---	845
CrufM_contig_74804	---NA---	977
CrufM_contig_74866	---NA---	723
CrufM_contig_75151	---NA---	619
CrufM_contig_75155	---NA---	502
CrufM_contig_75448	---NA---	495
CrufM_contig_75503	---NA---	526
CrufM_contig_75551	---NA---	2564
CrufM_contig_75603	---NA---	1298
CrufM_contig_75620	---NA---	560
CrufM_contig_75787	---NA---	1126
CrufM_contig_75875	---NA---	654
CrufM_contig_75879	---NA---	531
CrufM_contig_76090	---NA---	890
CrufM_contig_76149	---NA---	795
CrufM_contig_76189	---NA---	606
CrufM_contig_76305	---NA---	526
CrufM_contig_76349	---NA---	507
CrufM_contig_76471	---NA---	697
CrufM_contig_76729	---NA---	1345
CrufM_contig_76873	---NA---	627
CrufM_contig_76909	---NA---	577
CrufM_contig_77160	---NA---	781
CrufM_contig_77188	---NA---	782
CrufM_contig_77195	---NA---	700
CrufM_contig_77253	---NA---	2273
CrufM_contig_77284	---NA---	751
CrufM_contig_77285	---NA---	652
CrufM_contig_77312	---NA---	548
CrufM_contig_77364	---NA---	594
CrufM_contig_77398	---NA---	822
CrufM_contig_77572	---NA---	523
CrufM_contig_77736	---NA---	516
CrufM_contig_78012	---NA---	561
CrufM_contig_78016	---NA---	610
CrufM_contig_78084	---NA---	666
CrufM_contig_78445	---NA---	980
CrufM_contig_78551	---NA---	841
CrufM_contig_78603	---NA---	823
CrufM_contig_78641	---NA---	599
CrufM_contig_78782	---NA---	1718
CrufM_contig_78850	---NA---	548
CrufM_contig_78886	---NA---	538
CrufM_contig_78938	---NA---	849
CrufM_contig_79002	---NA---	1145
CrufM_contig_79011	---NA---	1490
CrufM_contig_79012	---NA---	558
CrufM_contig_79067	---NA---	586
CrufM_contig_79140	---NA---	549
CrufM_contig_79341	---NA---	711
CrufM_contig_79366	---NA---	1033
CrufM_contig_79470	---NA---	621
CrufM_contig_79616	---NA---	577
CrufM_contig_79661	---NA---	568
CrufM_contig_79671	---NA---	838
CrufM_contig_79791	---NA---	869
CrufM_contig_79931	---NA---	1564
CrufM_contig_80045	---NA---	526
CrufM_contig_80169	---NA---	1248
CrufM_contig_80280	---NA---	803
CrufM_contig_80320	---NA---	731
CrufM_contig_80361	---NA---	1334
CrufM_contig_80365	---NA---	1187
CrufM_contig_80366	---NA---	843
CrufM_contig_80421	---NA---	613
CrufM_contig_80577	---NA---	544
CrufM_contig_80616	---NA---	532
CrufM_contig_80619	---NA---	532
CrufM_contig_80705	---NA---	893
CrufM_contig_80805	---NA---	711
CrufM_contig_80877	---NA---	1252
CrufM_contig_80937	---NA---	507
CrufM_contig_81346	---NA---	949
CrufM_contig_81355	---NA---	685
CrufM_contig_81378	---NA---	670
CrufM_contig_81394	---NA---	815
CrufM_contig_81437	---NA---	506
CrufM_contig_81493	---NA---	679
CrufM_contig_81632	---NA---	586
CrufM_contig_81749	---NA---	538
CrufM_contig_81952	---NA---	503
CrufM_contig_81994	---NA---	510
CrufM_contig_82037	---NA---	608
CrufM_contig_82041	---NA---	3594
CrufM_contig_82045	---NA---	536
CrufM_contig_82068	---NA---	524
CrufM_contig_82404	---NA---	616
CrufM_contig_82584	---NA---	922
CrufM_contig_82640	---NA---	581
CrufM_contig_82668	---NA---	544
CrufM_contig_82739	---NA---	640
CrufM_contig_82785	---NA---	636
CrufM_contig_82820	---NA---	2782
CrufM_contig_82894	---NA---	626
CrufM_contig_82902	---NA---	590
CrufM_contig_82927	---NA---	695
CrufM_contig_82939	---NA---	669
CrufM_contig_83077	---NA---	566
CrufM_contig_83282	---NA---	537
CrufM_contig_83293	---NA---	551
CrufM_contig_83347	---NA---	963
CrufM_contig_83358	---NA---	578
CrufM_contig_83432	---NA---	582
CrufM_contig_83433	---NA---	591
CrufM_contig_83451	---NA---	530
CrufM_contig_83579	---NA---	521
CrufM_contig_83810	---NA---	857
CrufM_contig_83850	---NA---	713
CrufM_contig_83909	---NA---	757
CrufM_contig_83950	---NA---	1168
CrufM_contig_83974	---NA---	785
CrufM_contig_84010	---NA---	497
CrufM_contig_84183	---NA---	1039
CrufM_contig_84300	---NA---	788
CrufM_contig_84318	---NA---	1233
CrufM_contig_84418	---NA---	831
CrufM_contig_84439	---NA---	601
CrufM_contig_84605	---NA---	1262
CrufM_contig_84823	---NA---	602
CrufM_contig_84867	---NA---	573
CrufM_contig_84888	---NA---	638
CrufM_contig_84983	---NA---	502
CrufM_contig_85015	---NA---	626
CrufM_contig_85100	---NA---	799
CrufM_contig_85115	---NA---	899
CrufM_contig_85165	---NA---	633
CrufM_contig_85220	---NA---	1280
CrufM_contig_85259	---NA---	609
CrufM_contig_85262	---NA---	815
CrufM_contig_85288	---NA---	1096
CrufM_contig_85290	---NA---	1054
CrufM_contig_85295	---NA---	652
CrufM_contig_85301	---NA---	796
CrufM_contig_85369	---NA---	1209
CrufM_contig_85394	---NA---	691
CrufM_contig_85414	---NA---	744
CrufM_contig_85461	---NA---	1023
CrufM_contig_85518	---NA---	639
CrufM_contig_85547	---NA---	798
CrufM_contig_85597	---NA---	582
CrufM_contig_85671	---NA---	1044
CrufM_contig_85704	---NA---	540
CrufM_contig_85707	---NA---	788
CrufM_contig_85780	---NA---	1472
CrufM_contig_85811	---NA---	1102
CrufM_contig_85917	---NA---	1386
CrufM_contig_85961	---NA---	584
CrufM_contig_85992	---NA---	477
CrufM_contig_86090	---NA---	773
CrufM_contig_86205	---NA---	660
CrufM_contig_86348	---NA---	675
CrufM_contig_86375	---NA---	956
CrufM_contig_86407	---NA---	727
CrufM_contig_86508	---NA---	643
CrufM_contig_86597	---NA---	523
CrufM_contig_86615	---NA---	760
CrufM_contig_86688	---NA---	1152
CrufM_contig_86808	---NA---	859
CrufM_contig_86846	---NA---	524
CrufM_contig_86978	---NA---	548
CrufM_contig_87069	---NA---	452
CrufM_contig_87211	---NA---	633
CrufM_contig_87354	---NA---	813
CrufM_contig_87362	---NA---	505
CrufM_contig_87592	---NA---	893
CrufM_contig_87689	---NA---	521
CrufM_contig_87702	---NA---	558
CrufM_contig_87731	---NA---	1055
CrufM_contig_87741	---NA---	510
CrufM_contig_87810	---NA---	517
CrufM_contig_87834	---NA---	657
CrufM_contig_87861	---NA---	1072
CrufM_contig_87881	---NA---	568
CrufM_contig_87902	---NA---	629
CrufM_contig_88053	---NA---	1596
CrufM_contig_88076	---NA---	640
CrufM_contig_88223	---NA---	968
CrufM_contig_88298	---NA---	1019
CrufM_contig_88511	---NA---	514
CrufM_contig_88599	---NA---	546
CrufM_contig_88671	---NA---	631
CrufM_contig_88712	---NA---	711
CrufM_contig_88743	---NA---	912
CrufM_contig_88811	---NA---	525
CrufM_contig_88848	---NA---	514
CrufM_contig_88897	---NA---	748
CrufM_contig_88970	---NA---	578
CrufM_contig_89033	---NA---	1719
CrufM_contig_89042	---NA---	621
CrufM_contig_89067	---NA---	555
CrufM_contig_89075	---NA---	1062
CrufM_contig_89095	---NA---	568
CrufM_contig_89106	---NA---	823
CrufM_contig_89108	---NA---	590
CrufM_contig_89118	---NA---	509
CrufM_contig_89223	---NA---	740
CrufM_contig_89256	---NA---	525
CrufM_contig_89291	---NA---	772
CrufM_contig_89412	---NA---	569
CrufM_contig_89426	---NA---	776
CrufM_contig_89555	---NA---	707
CrufM_contig_89603	---NA---	646
CrufM_contig_89685	---NA---	540
CrufM_contig_89705	---NA---	527
CrufM_contig_89743	---NA---	791
CrufM_contig_89896	---NA---	803
CrufM_contig_89935	---NA---	791
CrufM_contig_89991	---NA---	650
CrufM_contig_90123	---NA---	617
CrufM_contig_90170	---NA---	671
CrufM_contig_90310	---NA---	699
CrufM_contig_90350	---NA---	1095
CrufM_contig_90408	---NA---	1009
CrufM_contig_90452	---NA---	695
CrufM_contig_90733	---NA---	660
CrufM_contig_90807	---NA---	889
CrufM_contig_90834	---NA---	846
CrufM_contig_90864	---NA---	569
CrufM_contig_90880	---NA---	575
CrufM_contig_91005	---NA---	795
CrufM_contig_91068	---NA---	1173
CrufM_contig_91099	---NA---	512
CrufM_contig_91135	---NA---	590
CrufM_contig_91153	---NA---	1054
CrufM_contig_91279	---NA---	1034
CrufM_contig_91291	---NA---	622
CrufM_contig_91301	---NA---	644
CrufM_contig_91328	---NA---	920
CrufM_contig_91336	---NA---	514
CrufM_contig_91363	---NA---	599
CrufM_contig_91503	---NA---	568
CrufM_contig_91506	---NA---	657
CrufM_contig_91571	---NA---	804
CrufM_contig_91585	---NA---	871
CrufM_contig_91621	---NA---	727
CrufM_contig_91645	---NA---	946
CrufM_contig_91654	---NA---	503
CrufM_contig_91795	---NA---	1030
CrufM_contig_91811	---NA---	558
CrufM_contig_91877	---NA---	793
CrufM_contig_91924	---NA---	926
CrufM_contig_92065	---NA---	555
CrufM_contig_92151	---NA---	1431
CrufM_contig_92184	---NA---	694
CrufM_contig_92258	---NA---	922
CrufM_contig_92594	---NA---	736
CrufM_contig_92629	---NA---	598
CrufM_contig_92638	---NA---	517
CrufM_contig_92653	---NA---	535
CrufM_contig_92657	---NA---	1347
CrufM_contig_92721	---NA---	755
CrufM_contig_92729	---NA---	907
CrufM_contig_92780	---NA---	541
CrufM_contig_92819	---NA---	628
CrufM_contig_92951	---NA---	2060
CrufM_contig_92996	---NA---	606
CrufM_contig_93029	---NA---	822
CrufM_contig_93050	---NA---	1457
CrufM_contig_93072	---NA---	653
CrufM_contig_93158	---NA---	531
CrufM_contig_93248	---NA---	719
CrufM_contig_93282	---NA---	719
CrufM_contig_93283	---NA---	1167
CrufM_contig_93297	---NA---	974
CrufM_contig_93351	---NA---	634
CrufM_contig_93353	---NA---	579
CrufM_contig_93377	---NA---	514
CrufM_contig_93436	---NA---	928
CrufM_contig_93446	---NA---	897
CrufM_contig_93528	---NA---	623
CrufM_contig_93629	---NA---	1161
CrufM_contig_93639	---NA---	764
CrufM_contig_93670	---NA---	990
CrufM_contig_93736	---NA---	494
CrufM_contig_93767	---NA---	508
CrufM_contig_93820	---NA---	670
CrufM_contig_93856	---NA---	805
CrufM_contig_93873	---NA---	830
CrufM_contig_93883	---NA---	1231
CrufM_contig_93890	---NA---	566
CrufM_contig_93903	---NA---	677
CrufM_contig_93929	---NA---	591
CrufM_contig_93935	---NA---	687
CrufM_contig_93937	---NA---	944
CrufM_contig_94045	---NA---	815
CrufM_contig_94184	---NA---	517
CrufM_contig_94270	---NA---	1433
CrufM_contig_94303	---NA---	1063
CrufM_contig_94318	---NA---	579
CrufM_contig_94341	---NA---	1173
CrufM_contig_94381	---NA---	506
CrufM_contig_94402	---NA---	556
CrufM_contig_94547	---NA---	951
CrufM_contig_94551	---NA---	927
CrufM_contig_94677	---NA---	502
CrufM_contig_94680	---NA---	811
CrufM_contig_94725	---NA---	1000
CrufM_contig_94733	---NA---	648
CrufM_contig_94773	---NA---	847
CrufM_contig_94881	---NA---	536
CrufM_contig_94898	---NA---	509
CrufM_contig_94972	---NA---	1217
CrufM_contig_94974	---NA---	632
CrufM_contig_95007	---NA---	523
CrufM_contig_95017	---NA---	750
CrufM_contig_95086	---NA---	566
CrufM_contig_95165	---NA---	523
CrufM_contig_95195	---NA---	585
CrufM_contig_95255	---NA---	853
CrufM_contig_95257	---NA---	1082
CrufM_contig_95288	---NA---	595
CrufM_contig_95327	---NA---	856
CrufM_contig_95343	---NA---	763
CrufM_contig_95362	---NA---	632
CrufM_contig_95533	---NA---	1762
CrufM_contig_95593	---NA---	516
CrufM_contig_95685	---NA---	540
CrufM_contig_95708	---NA---	582
CrufM_contig_95786	---NA---	540
CrufM_contig_95804	---NA---	553
CrufM_contig_95821	---NA---	653
CrufM_contig_95866	---NA---	617
CrufM_contig_95889	---NA---	1957
CrufM_contig_95963	---NA---	916
CrufM_contig_95986	---NA---	646
CrufM_contig_96088	---NA---	585
CrufM_contig_96223	---NA---	1302
CrufM_contig_96224	---NA---	678
CrufM_contig_96237	---NA---	691
CrufM_contig_96241	---NA---	889
CrufM_contig_96274	---NA---	1023
CrufM_contig_96281	---NA---	748
CrufM_contig_96313	---NA---	1039
CrufM_contig_96317	---NA---	541
CrufM_contig_96407	---NA---	601
CrufM_contig_96468	---NA---	839
CrufM_contig_96552	---NA---	622
CrufM_contig_96772	---NA---	920
CrufM_contig_96799	---NA---	515
CrufM_contig_96834	---NA---	575
CrufM_contig_96844	---NA---	820
CrufM_contig_96873	---NA---	557
CrufM_contig_96924	---NA---	556
CrufM_contig_96938	---NA---	746
CrufM_contig_96949	---NA---	991
CrufM_contig_96972	---NA---	532
CrufM_contig_97015	---NA---	1005
CrufM_contig_97040	---NA---	780
CrufM_contig_97089	---NA---	484
CrufM_contig_97123	---NA---	1407
CrufM_contig_97141	---NA---	675
CrufM_contig_97162	---NA---	1608
CrufM_contig_97283	---NA---	501
CrufM_contig_97337	---NA---	739
CrufM_contig_97424	---NA---	646
CrufM_contig_97459	---NA---	644
CrufM_contig_97480	---NA---	535
CrufM_contig_97491	---NA---	533
CrufM_contig_97499	---NA---	563
CrufM_contig_97554	---NA---	612
CrufM_contig_97559	---NA---	682
CrufM_contig_97620	---NA---	506
CrufM_contig_97653	---NA---	730
CrufM_contig_97656	---NA---	599
CrufM_contig_97833	---NA---	532
CrufM_contig_97874	---NA---	594
CrufM_contig_97894	---NA---	568
CrufM_contig_97907	---NA---	580
CrufM_contig_97930	---NA---	1042
CrufM_contig_98011	---NA---	725
CrufM_contig_98024	---NA---	1431
CrufM_contig_98092	---NA---	718
CrufM_contig_98096	---NA---	706
CrufM_contig_98233	---NA---	746
CrufM_contig_98236	---NA---	942
CrufM_contig_98259	---NA---	585
CrufM_contig_98271	---NA---	579
CrufM_contig_98414	---NA---	639
CrufM_contig_98439	---NA---	566
CrufM_contig_98527	---NA---	553
CrufM_contig_98534	---NA---	503
CrufM_contig_98542	---NA---	671
CrufM_contig_98591	---NA---	879
CrufM_contig_98615	---NA---	604
CrufM_contig_98662	---NA---	598
CrufM_contig_98756	---NA---	787
CrufM_contig_98758	---NA---	682
CrufM_contig_98778	---NA---	579
CrufM_contig_98794	---NA---	902
CrufM_contig_98814	---NA---	685
CrufM_contig_98817	---NA---	638
CrufM_contig_98843	---NA---	629
CrufM_contig_98874	---NA---	1006
CrufM_contig_98879	---NA---	645
CrufM_contig_98923	---NA---	749
CrufM_contig_98940	---NA---	825
CrufM_contig_98947	---NA---	516
CrufM_contig_99007	---NA---	645
CrufM_contig_99053	---NA---	1610
CrufM_contig_99057	---NA---	531
CrufM_contig_99069	---NA---	882
CrufM_contig_99080	---NA---	707
CrufM_contig_99146	---NA---	523
CrufM_contig_99181	---NA---	1193
CrufM_contig_99199	---NA---	519
CrufM_contig_99225	---NA---	533
CrufM_contig_99266	---NA---	785
CrufM_contig_99315	---NA---	572
CrufM_contig_99356	---NA---	721
CrufM_contig_99379	---NA---	606
CrufM_contig_99412	---NA---	1209
CrufM_contig_99420	---NA---	509
CrufM_contig_99482	---NA---	1396
CrufM_contig_99621	---NA---	521
CrufM_contig_99674	---NA---	577
CrufM_contig_99703	---NA---	698
CrufM_contig_99723	---NA---	534
CrufM_contig_99733	---NA---	608
CrufM_contig_99749	---NA---	1096
CrufM_contig_99781	---NA---	686
CrufM_contig_99835	---NA---	756
CrufM_contig_99838	---NA---	1130
CrufM_contig_99903	---NA---	915
CrufM_contig_99922	---NA---	520
CrufM_contig_100044	---NA---	529
CrufM_contig_100053	---NA---	598
CrufM_contig_100054	---NA---	534
CrufM_contig_100064	---NA---	553
CrufM_contig_100079	---NA---	535
CrufM_contig_100108	---NA---	776
CrufM_contig_100119	---NA---	706
CrufM_contig_100141	---NA---	724
CrufM_contig_100145	---NA---	690
CrufM_contig_100185	---NA---	709
CrufM_contig_100224	---NA---	635
CrufM_contig_100261	---NA---	499
CrufM_contig_100348	---NA---	603
CrufM_contig_100404	---NA---	1555
CrufM_contig_100457	---NA---	969
CrufM_contig_100466	---NA---	660
CrufM_contig_100478	---NA---	654
CrufM_contig_100483	---NA---	577
CrufM_contig_100492	---NA---	944
CrufM_contig_100497	---NA---	1024
CrufM_contig_100562	---NA---	594
CrufM_contig_100568	---NA---	716
CrufM_contig_100586	---NA---	993
CrufM_contig_100589	---NA---	574
CrufM_contig_100650	---NA---	1142
CrufM_contig_100659	---NA---	610
CrufM_contig_100684	---NA---	772
CrufM_contig_100720	---NA---	650
CrufM_contig_100820	---NA---	855
CrufM_contig_100947	---NA---	703
CrufM_contig_101096	---NA---	755
CrufM_contig_101100	---NA---	882
CrufM_contig_101136	---NA---	538
CrufM_contig_101143	---NA---	577
CrufM_contig_101146	---NA---	662
CrufM_contig_101160	---NA---	588
CrufM_contig_101171	---NA---	714
CrufM_contig_101181	---NA---	805
CrufM_contig_101198	---NA---	523
CrufM_contig_101216	---NA---	804
CrufM_contig_101244	---NA---	817
CrufM_contig_101294	---NA---	508
CrufM_contig_101322	---NA---	831
CrufM_contig_101400	---NA---	506
CrufM_contig_101418	---NA---	561
CrufM_contig_101436	---NA---	608
CrufM_contig_101463	---NA---	609
CrufM_contig_101592	---NA---	517
CrufM_contig_101596	---NA---	513
CrufM_contig_101603	---NA---	544
CrufM_contig_101778	---NA---	660
CrufM_contig_101802	---NA---	533
CrufM_contig_101834	---NA---	525
CrufM_contig_101865	---NA---	792
CrufM_contig_101927	---NA---	572
CrufM_contig_102002	---NA---	640
CrufM_contig_102015	---NA---	709
CrufM_contig_102017	---NA---	609
CrufM_contig_102051	---NA---	597
CrufM_contig_102056	---NA---	639
CrufM_contig_102079	---NA---	517
CrufM_contig_102094	---NA---	874
CrufM_contig_102138	---NA---	710
CrufM_contig_102139	---NA---	488
CrufM_contig_102226	---NA---	524
CrufM_contig_102296	---NA---	563
CrufM_contig_102300	---NA---	505
CrufM_contig_102312	---NA---	631
CrufM_contig_102331	---NA---	500
CrufM_contig_102363	---NA---	773
CrufM_contig_102365	---NA---	727
CrufM_contig_102411	---NA---	574
CrufM_contig_102426	---NA---	535
CrufM_contig_102434	---NA---	664
CrufM_contig_102451	---NA---	883
CrufM_contig_102469	---NA---	613
CrufM_contig_102478	---NA---	508
CrufM_contig_102489	---NA---	778
CrufM_contig_102526	---NA---	713
CrufM_contig_102540	---NA---	603
CrufM_contig_102576	---NA---	1019
CrufM_contig_102584	---NA---	562
CrufM_contig_102625	---NA---	763
CrufM_contig_102667	---NA---	579
CrufM_contig_102697	---NA---	1045
CrufM_contig_102736	---NA---	596
CrufM_contig_102754	---NA---	705
CrufM_contig_102799	---NA---	887
CrufM_contig_102807	---NA---	669
CrufM_contig_102815	---NA---	718
CrufM_contig_102847	---NA---	515
CrufM_contig_102966	---NA---	626
CrufM_contig_102974	---NA---	712
CrufM_contig_103066	---NA---	777
CrufM_contig_103081	---NA---	505
CrufM_contig_103094	---NA---	599
CrufM_contig_103155	---NA---	579
CrufM_contig_103159	---NA---	503
CrufM_contig_103169	---NA---	796
CrufM_contig_103199	---NA---	636
CrufM_contig_103211	---NA---	585
CrufM_contig_103222	---NA---	835
CrufM_contig_103268	---NA---	499
CrufM_contig_103292	---NA---	956
CrufM_contig_103319	---NA---	781
CrufM_contig_103322	---NA---	521
CrufM_contig_103342	---NA---	574
CrufM_contig_103350	---NA---	557
CrufM_contig_103383	---NA---	942
CrufM_contig_103392	---NA---	502
CrufM_contig_103399	---NA---	644
CrufM_contig_103415	---NA---	530
CrufM_contig_103433	---NA---	517
CrufM_contig_103478	---NA---	595
CrufM_contig_103500	---NA---	526
CrufM_contig_103502	---NA---	538
CrufM_contig_103505	---NA---	587
CrufM_contig_103510	---NA---	626
CrufM_contig_103517	---NA---	586
CrufM_contig_103518	---NA---	319
CrufM_contig_103544	---NA---	630
CrufM_contig_103575	---NA---	520
CrufM_contig_103576	---NA---	513
CrufM_contig_103609	---NA---	731
CrufM_contig_103626	---NA---	585
CrufM_contig_103679	---NA---	544
CrufM_contig_103699	---NA---	579
CrufM_contig_103700	---NA---	590
CrufM_contig_103746	---NA---	596
CrufM_contig_103767	---NA---	588
CrufM_contig_103806	---NA---	580
CrufM_contig_103857	---NA---	691
CrufM_contig_103882	---NA---	576
CrufM_contig_103897	---NA---	714
CrufM_contig_103922	---NA---	748
CrufM_contig_103965	---NA---	511
CrufM_contig_103981	---NA---	580
CrufM_contig_104011	---NA---	514
CrufM_contig_104040	---NA---	1478
CrufM_contig_104043	---NA---	593
CrufM_contig_104085	---NA---	542
CrufM_contig_104124	---NA---	792
CrufM_contig_104133	---NA---	892
CrufM_contig_104152	---NA---	572
CrufM_contig_104167	---NA---	819
CrufM_contig_104187	---NA---	531
CrufM_contig_104199	---NA---	533
CrufM_contig_104204	---NA---	533
CrufM_contig_104223	---NA---	668
CrufM_contig_104235	---NA---	857
CrufM_contig_104245	---NA---	502
CrufM_contig_104277	---NA---	502
CrufM_contig_104309	---NA---	692
CrufM_contig_104313	---NA---	546
CrufM_contig_104357	---NA---	561
CrufM_contig_104376	---NA---	581
CrufM_contig_104384	---NA---	648
CrufM_contig_104410	---NA---	583
CrufM_contig_104470	---NA---	553
CrufM_contig_104471	---NA---	569
CrufM_contig_104482	---NA---	504
CrufM_contig_104528	---NA---	595
CrufM_contig_104538	---NA---	662
CrufM_contig_104546	---NA---	568
CrufM_contig_104551	---NA---	560
CrufM_contig_104567	---NA---	954
CrufM_contig_104629	---NA---	583
CrufM_contig_104652	---NA---	723
CrufM_contig_104706	---NA---	502
CrufM_contig_104731	---NA---	619
CrufM_contig_104773	---NA---	667
CrufM_contig_104849	---NA---	602
CrufM_contig_104850	---NA---	504
CrufM_contig_104854	---NA---	528
CrufM_contig_104861	---NA---	593
CrufM_contig_104881	---NA---	751
CrufM_contig_104915	---NA---	847
CrufM_contig_104932	---NA---	545
CrufM_contig_104935	---NA---	541
CrufM_contig_104942	---NA---	528
CrufM_contig_104949	---NA---	615
CrufM_contig_104959	---NA---	1031
CrufM_contig_104965	---NA---	1665
CrufM_contig_104972	---NA---	551
CrufM_contig_104976	---NA---	532
CrufM_contig_104989	---NA---	755
CrufM_contig_104997	---NA---	1079
CrufM_contig_105043	---NA---	570
CrufM_contig_105066	---NA---	525
CrufM_contig_105070	---NA---	600
CrufM_contig_105077	---NA---	522
CrufM_contig_105109	---NA---	528
CrufM_contig_105157	---NA---	754
CrufM_contig_105166	---NA---	602
CrufM_contig_105201	---NA---	544
CrufM_contig_105217	---NA---	662
CrufM_contig_105280	---NA---	1007
CrufM_contig_105285	---NA---	578
CrufM_contig_105312	---NA---	747
CrufM_contig_105327	---NA---	564
CrufM_contig_105337	---NA---	725
CrufM_contig_105358	---NA---	514
CrufM_contig_105361	---NA---	552
CrufM_contig_105372	---NA---	913
CrufM_contig_105413	---NA---	828
CrufM_contig_105420	---NA---	541
CrufM_contig_105435	---NA---	507
CrufM_contig_105451	---NA---	511
CrufM_contig_105471	---NA---	818
CrufM_contig_105476	---NA---	501
CrufM_contig_105561	---NA---	531
CrufM_contig_105609	---NA---	531
CrufM_contig_105636	---NA---	872
CrufM_contig_105662	---NA---	785
CrufM_contig_105670	---NA---	551
CrufM_contig_105687	---NA---	552
CrufM_contig_105808	---NA---	511
CrufM_contig_105814	---NA---	627
CrufM_contig_105864	---NA---	590
CrufM_contig_105976	---NA---	541
CrufM_contig_105978	---NA---	697
CrufM_contig_106002	---NA---	564
CrufM_contig_106026	---NA---	513
CrufM_contig_106039	---NA---	653
CrufM_contig_106064	---NA---	813
CrufM_contig_106107	---NA---	550
CrufM_contig_106155	---NA---	743
CrufM_contig_106163	---NA---	509
CrufM_contig_106186	---NA---	846
CrufM_contig_106195	---NA---	637
CrufM_contig_106222	---NA---	862
CrufM_contig_106241	---NA---	631
CrufM_contig_106275	---NA---	759
CrufM_contig_106289	---NA---	581
CrufM_contig_106303	---NA---	587
CrufM_contig_106351	---NA---	504
CrufM_contig_106352	---NA---	543
CrufM_contig_106358	---NA---	655
CrufM_contig_106365	---NA---	593
CrufM_contig_106371	---NA---	553
CrufM_contig_106414	---NA---	668
CrufM_contig_106415	---NA---	664
CrufM_contig_106441	---NA---	734
CrufM_contig_106445	---NA---	677
CrufM_contig_106475	---NA---	514
CrufM_contig_106493	---NA---	560
CrufM_contig_106497	---NA---	548
CrufM_contig_106540	---NA---	562
CrufM_contig_106666	---NA---	519
CrufM_contig_106674	---NA---	517
CrufM_contig_106699	---NA---	669
CrufM_contig_106704	---NA---	581
CrufM_contig_106709	---NA---	613
CrufM_contig_106723	---NA---	630
CrufM_contig_106746	---NA---	608
CrufM_contig_106799	---NA---	563
CrufM_contig_106835	---NA---	542
CrufM_contig_106840	---NA---	1024
CrufM_contig_106848	---NA---	763
CrufM_contig_106861	---NA---	555
CrufM_contig_106931	---NA---	571
CrufM_contig_106983	---NA---	515
CrufM_contig_107012	---NA---	685
CrufM_contig_107032	---NA---	645
CrufM_contig_107038	---NA---	570
CrufM_contig_107091	---NA---	549
CrufM_contig_107106	---NA---	749
CrufM_contig_107142	---NA---	513
CrufM_contig_107237	---NA---	549
CrufM_contig_107245	---NA---	559
CrufM_contig_107246	---NA---	767
CrufM_contig_107266	---NA---	669
CrufM_contig_107282	---NA---	546
CrufM_contig_107285	---NA---	624
CrufM_contig_107316	---NA---	506
CrufM_contig_107367	---NA---	494
CrufM_contig_107388	---NA---	777
CrufM_contig_107421	---NA---	590
CrufM_contig_107426	---NA---	722
CrufM_contig_107430	---NA---	601
CrufM_contig_107456	---NA---	861
CrufM_contig_107491	---NA---	721
CrufM_contig_107522	---NA---	569
CrufM_contig_107546	---NA---	678
CrufM_contig_107551	---NA---	558
CrufM_contig_107563	---NA---	500
CrufM_contig_107567	---NA---	551
CrufM_contig_107580	---NA---	541
CrufM_contig_107615	---NA---	603
CrufM_contig_107641	---NA---	577
CrufM_contig_107660	---NA---	524
CrufM_contig_107693	---NA---	536
CrufM_contig_107733	---NA---	617
CrufM_contig_107740	---NA---	790
CrufM_contig_107748	---NA---	639
CrufM_contig_107876	---NA---	754
CrufM_contig_107898	---NA---	633
CrufM_contig_107905	---NA---	453
CrufM_contig_107931	---NA---	592
CrufM_contig_107956	---NA---	908
CrufM_contig_107978	---NA---	552
CrufM_contig_108049	---NA---	564
CrufM_contig_108067	---NA---	632
CrufM_contig_108140	---NA---	623
CrufM_contig_108179	---NA---	699
CrufM_contig_108205	---NA---	563
CrufM_contig_108259	---NA---	582
CrufM_contig_108354	---NA---	678
CrufM_contig_108356	---NA---	713
CrufM_contig_108361	---NA---	514
CrufM_contig_108362	---NA---	696
CrufM_contig_108366	---NA---	545
CrufM_contig_108456	---NA---	559
CrufM_contig_108457	---NA---	597
CrufM_contig_108483	---NA---	502
CrufM_contig_108491	---NA---	559
CrufM_contig_108492	---NA---	567
CrufM_contig_108526	---NA---	664
CrufM_contig_108539	---NA---	520
CrufM_contig_108543	---NA---	572
CrufM_contig_108562	---NA---	519
CrufM_contig_108615	---NA---	614
CrufM_contig_108680	---NA---	548
CrufM_contig_108733	---NA---	728
CrufM_contig_108775	---NA---	550
CrufM_contig_108804	---NA---	672
CrufM_contig_109129	---NA---	677
CrufM_contig_109138	---NA---	770
CrufM_contig_109174	---NA---	2421
CrufM_contig_109234	---NA---	405
CrufM_contig_109282	---NA---	819
CrufM_contig_109318	---NA---	647
CrufM_contig_93225	Nelumbo nucifera chloroplast, complete genome	927	6.62215e-06	74.61
CrufM_contig_46201	Neolema sp. EMHAU-15071012 mitochondrion, complete genome	1822	1.08992e-06	72.87
CrufM_contig_63710	Ooceraea biroi uncharacterized LOC105277629 (LOC105277629), transcript variant X2, mRNA	2423	2.30722e-29	96.42
CrufM_contig_25270	Oryza sativa Indica Group cultivar Shuhui498 chromosome 1 sequence	3480	1.72563e-07	92.45
CrufM_contig_94985	Oryzias latipes strain Hd-rR chromosome 1 sequence	1656	1.56631e-10	77.83
CrufM_contig_97688	Oryzias latipes strain Hd-rR chromosome 1 sequence	571	5.1643e-11	76.86
CrufM_contig_101724	Oryzias latipes strain Hd-rR chromosome 21 sequence	647	2.85523e-59	70.49
CrufM_contig_100835	Oryzias latipes strain HSOK chromosome 22	568	3.24069e-07	81.48
CrufM_contig_107376	Pan troglodytes BAC clone CH251-3H20 from chromosome 16, complete sequence	624	1.98176e-10	71
CrufM_contig_95287	Paphiopedilum armeniacum chloroplast, complete genome	536	7.17753e-09	72.71
CrufM_contig_15167	Papio anubis clone RP41-353B7, complete sequence	2279	1.36928e-06	87.71
CrufM_contig_76440	Paramecium tetraurelia hypothetical protein (GSPATT00003187001) partial mRNA	590	4.11184e-06	74.56
CrufM_contig_22807	Parastrongyloides trichosuri genome assembly P_trichosuri_KNP ,scaffold PTRK_scaffold0000004	590	1.17806e-06	78.57
CrufM_contig_96886	Parnassius cephalus mitochondrion, complete genome	514	3.55413e-06	76.67
CrufM_contig_22556	Plasmodium chabaudi adami strain DK genome assembly, chromosome: 8	676	2.62851e-09	74.2
CrufM_contig_51583	Plasmodium chabaudi adami strain DS genome assembly, chromosome: 2	4014	6.95802e-07	83.58
CrufM_contig_94109	Plasmodium falciparum 3D7 chromosome 10 sequence	518	3.58394e-06	68
CrufM_contig_73092	Plasmodium falciparum 3D7 chromosome 11 sequence	548	1.08843e-06	80.56
CrufM_contig_41295	Plasmodium falciparum 3D7 chromosome 12, complete sequence	5384	5.17269e-10	77.79
CrufM_contig_50382	Plasmodium falciparum 3D7 chromosome 3 sequence	1233	8.89168e-06	70.45
CrufM_contig_62013	Plasmodium falciparum genome assembly, chromosome: 9	796	1.32789e-07	87.61
CrufM_contig_15222	Plasmodium gaboni genome assembly, chromosome: 13	749	1.24555e-07	85.83
CrufM_contig_33313	Plasmodium gaboni genome assembly, chromosome: 13	607	1.21434e-06	78.31
CrufM_contig_74796	Plasmodium gaboni genome assembly, chromosome: 3	874	6.22736e-06	69.01
CrufM_contig_108849	Plasmodium gaboni genome assembly, chromosome: 7	661	4.64072e-06	82.09
CrufM_contig_73619	Plasmodium gaboni genome assembly, chromosome: 8	1011	1.14851e-09	84.35
CrufM_contig_107960	Plasmodium knowlesi genome assembly, chromosome: PkA1H1_11_v1	503	2.85013e-07	89.22
CrufM_contig_96242	Plasmodium malariae genome assembly, chromosome: 11	545	1.95462e-22	71.93
CrufM_contig_88611	Plasmodium malariae genome assembly, chromosome: 14	655	4.59603e-06	72.44
CrufM_contig_88883	Plasmodium malariae genome assembly, chromosome: 4	551	1.16895e-12	69.83
CrufM_contig_81884	Plasmodium malariae genome assembly, chromosome: 7	700	1.08522e-20	70.55
CrufM_contig_71168	Plasmodium malariae genome assembly, chromosome: 8	829	4.52588e-20	71.86
CrufM_contig_79170	Plasmodium ovale genome assembly, chromosome: 6	1585	9.45046e-07	85.64
CrufM_contig_40856	Plasmodium reichenowi genome assembly, chromosome: 13	640	1.0546e-07	72.76
CrufM_contig_51331	Plasmodium reichenowi genome assembly, chromosome: 13	1307	2.7054e-06	72.24
CrufM_contig_91625	Plasmodium reichenowi genome assembly, chromosome: 14	556	3.85858e-06	76.92
CrufM_contig_92250	Plasmodium reichenowi genome assembly, chromosome: 9	843	4.92218e-07	81.48
CrufM_contig_24028	Plasmodium relictum strain SGS1 genome assembly, chromosome: 14	677	1.11942e-07	74.74
CrufM_contig_109216	Plasmodium relictum strain SGS1 genome assembly, chromosome: 14	878	6.25715e-06	79.73
CrufM_contig_83838	Plasmodium relictum strain SGS1 genome assembly, chromosome: 3	1155	8.31082e-06	76.47
CrufM_contig_45262	Plasmodium sp. DRC-Itaito genome assembly, chromosome: 13	1090	8.36689e-12	87.38
CrufM_contig_70745	Plasmodium sp. DRC-Itaito genome assembly, chromosome: 13	1068	1.21579e-09	77.58
CrufM_contig_38615	Plasmodium sp. DRC-Itaito genome assembly, chromosome: 14	994	2.04027e-06	78.37
CrufM_contig_86018	Plasmodium sp. DRC-Itaito genome assembly, chromosome: 14	1008	5.93107e-07	77.55
CrufM_contig_14211	Plasmodium sp. DRC-Itaito genome assembly, chromosome: 2	541	3.74684e-06	83.58
CrufM_contig_31281	Plasmodium sp. DRC-Itaito genome assembly, chromosome: 9	569	3.95541e-06	84.38
CrufM_contig_42548	Plasmodium sp. gorilla clade G1 genome assembly, chromosome: 10	752	1.25081e-07	74.65
CrufM_contig_64726	Plasmodium sp. gorilla clade G1 genome assembly, chromosome: 13	833	5.92195e-06	71.08
CrufM_contig_102371	Plasmodium sp. gorilla clade G1 genome assembly, chromosome: 4	821	5.83256e-06	73.64
CrufM_contig_94437	Plasmodium sp. gorilla clade G2 genome assembly, chromosome: 12	570	3.96286e-06	76.7
CrufM_contig_71298	Plasmodium sp. gorilla clade G2 genome assembly, chromosome: 13	916	6.54021e-06	81.93
CrufM_contig_100002	Plasmodium sp. gorilla clade G2 genome assembly, chromosome: 14	638	2.47195e-09	80.18
CrufM_contig_59340	Plasmodium sp. gorilla clade G2 genome assembly, chromosome: 9	902	6.43593e-06	77.66
CrufM_contig_88908	Plasmodium sp. gorilla clade G3 genome assembly, chromosome: 12	968	1.09775e-09	68.31
CrufM_contig_105588	Plasmodium sp. gorilla clade G3 genome assembly, chromosome: 12	532	7.12e-09	94.73
CrufM_contig_98183	Plasmodium sp. gorilla clade G3 genome assembly, chromosome: 13	622	3.57087e-07	75.63
CrufM_contig_51530	Plasmodium sp. gorilla clade G3 genome assembly, chromosome: 14	932	4.48707e-08	84.52
CrufM_contig_82829	Plasmodium vinckei brucechwatti strain 1-69 genome assembly, chromosome: 10	612	1.22501e-06	81.01
CrufM_contig_97406	Plasmodium yoelii genome assembly PYYM01, chromosome : 4	1153	1.07908e-10	86.65
CrufM_contig_82916	Plasmodium yoelii killicki strain 193L genome assembly, chromosome: 12	672	4.72266e-06	74.55
CrufM_contig_98246	Plasmodium yoelii killicki strain 194ZZ genome assembly, chromosome: 3	704	9.57704e-09	76.06
CrufM_contig_104004	Plasmodium yoelii strain 1AR genome assembly, chromosome: 14	565	2.1712e-09	95.29
CrufM_contig_77098	Plasmodium yoelii strain 1AR genome assembly, chromosome: 4	541	1.07349e-06	76.77
CrufM_contig_84276	Plasmodium yoelii strain 33X genome assembly, chromosome: 14	1938	1.16083e-06	71.91
CrufM_contig_45643	Poecilia formosa BRI3 binding protein (bri3bp), mRNA	874	8.10011e-11	88.65
CrufM_contig_47028	Protesilaus protesilaus genome assembly, organelle: mitochondrion	969	1.98691e-06	73.53
CrufM_contig_53730	Rattus norvegicus 1 CH230-196F22 (Children's Hospital Oakland Research Institute) complete sequence	1773	3.03686e-07	89.13
CrufM_contig_108318	Rhodococcus phage Jace, complete genome	945	1.06966e-28	72.65
CrufM_contig_106964	Rhodococcus phage REQ2, complete genome	664	8.42358e-22	69.93
CrufM_contig_98282	Rhodococcus ruber strain YYL chromosome, complete genome	1276	6.20693e-08	78.04
CrufM_contig_106494	Rhodococcus ruber strain YYL chromosome, complete genome	1274	9.18078e-44	73.87
CrufM_contig_107217	Rhodococcus ruber strain YYL chromosome, complete genome	798	1.42153e-13	67.66
CrufM_contig_93828	Sabethes glaucodaemon mitochondrion, complete genome	857	3.60266e-15	70.8
CrufM_contig_9439	Salmonella enterica subsp. enterica serovar Albany str. ATCC 51960, complete genome	3803	0	85.37
CrufM_contig_57390	Salmonella enterica subsp. enterica serovar Typhimurium strain FORC58 chromosome, complete genome	1641	0	91.05
CrufM_contig_108445	Salmonella enterica subsp. salamae serovar 55:k:z39 str. 1315K, complete genome	510	7.74915e-40	73.14
CrufM_contig_105382	Scophthalmus maximus chromosome 1	649	3.73596e-07	82.89
CrufM_contig_92216	Scophthalmus maximus chromosome 3	567	3.94052e-06	75.26
CrufM_contig_74586	Scophthalmus maximus chromosome 7	1240	1.41725e-09	86.31
CrufM_contig_58154	Senna tora chloroplast, complete genome	712	1.18074e-07	77.42
CrufM_contig_50642	Serratia liquefaciens strain HUMV-21, complete genome	4130	0	78.04
CrufM_contig_104664	Serratia marcescens AS-1 DNA, complete genome	925	0	89.63
CrufM_contig_105250	Serratia marcescens AS-1 DNA, complete genome	915	0	87.22
CrufM_contig_46763	Serratia marcescens isolate GN26 chromosome	1502	0	81.86
CrufM_contig_11677	Serratia marcescens isolate PWN146_assembly genome assembly, chromosome: Chromosome	23802	0	73.8
CrufM_contig_75721	Serratia marcescens isolate PWN146_assembly genome assembly, chromosome: Chromosome	1105	0	77.5
CrufM_contig_76844	Serratia marcescens isolate PWN146_assembly genome assembly, chromosome: Chromosome	1067	0	99.16
CrufM_contig_96598	Serratia marcescens isolate PWN146_assembly genome assembly, chromosome: Chromosome	620	0	93.77
CrufM_contig_107419	Serratia marcescens isolate PWN146_assembly genome assembly, chromosome: Chromosome	531	5.08935e-112	94.68
CrufM_contig_43581	Serratia marcescens SM39 DNA, complete genome	3163	0	71.33
CrufM_contig_49247	Serratia marcescens SM39 DNA, complete genome	1423	0	79.03
CrufM_contig_53722	Serratia marcescens SM39 DNA, complete genome	2489	0	71.75
CrufM_contig_4747	Serratia marcescens strain 1274 genome	12438	0	87.8
CrufM_contig_27071	Serratia marcescens strain 1274 genome	617	0	96.53
CrufM_contig_27296	Serratia marcescens strain 1274 genome	8501	0	85.47
CrufM_contig_70530	Serratia marcescens strain 1274 genome	1269	0	94.59
CrufM_contig_76653	Serratia marcescens strain 1274 genome	2192	0	92.18
CrufM_contig_96911	Serratia marcescens strain 1274 genome	831	0	76.37
CrufM_contig_77692	Serratia marcescens strain 332 chromosome, complete genome	603	0	96.95
CrufM_contig_96667	Serratia marcescens strain 332 chromosome, complete genome	720	0	95.55
CrufM_contig_104118	Serratia marcescens strain AR_0130 chromosome, complete genome	1189	0	89.63
CrufM_contig_14096	Serratia marcescens strain AS1 genome	3010	0	87.29
CrufM_contig_20183	Serratia marcescens strain AS1 genome	4355	0	94.14
CrufM_contig_37490	Serratia marcescens strain AS1 genome	1558	0	95.79
CrufM_contig_67737	Serratia marcescens strain AS1 genome	2658	0	91.24
CrufM_contig_72395	Serratia marcescens strain AS1 genome	7015	0	92.44
CrufM_contig_77803	Serratia marcescens strain AS1 genome	1194	0	82.24
CrufM_contig_92601	Serratia marcescens strain AS1 genome	706	0	97.37
CrufM_contig_106812	Serratia marcescens strain AS1 genome	1281	0	89.99
CrufM_contig_107688	Serratia marcescens strain AS1 genome	1331	0	85.83
CrufM_contig_10981	Serratia marcescens strain CAV1761 chromosome, complete genome	771	0	95.65
CrufM_contig_58441	Serratia marcescens strain CAV1761 chromosome, complete genome	2792	0	89.52
CrufM_contig_65786	Serratia marcescens strain CAV1761 chromosome, complete genome	1172	0	93.58
CrufM_contig_12852	Serratia marcescens strain EL1 chromosome	3639	0	93.17
CrufM_contig_52313	Serratia marcescens strain FDAARGOS_65 chromosome, complete genome	1697	0	91.89
CrufM_contig_93357	Serratia marcescens strain FDAARGOS_65 chromosome, complete genome	739	0	96.16
CrufM_contig_42271	Serratia marcescens strain KS10 chromosome	2421	0	86.74
CrufM_contig_104414	Serratia marcescens strain KS10 chromosome	784	0	84.45
CrufM_contig_108117	Serratia marcescens strain KS10 chromosome	784	0	83.73
CrufM_contig_73892	Serratia marcescens strain SOLR4 chromosome	1178	7.40771e-89	80.54
CrufM_contig_66542	Serratia marcescens strain UMH11, complete genome	1853	0	82.04
CrufM_contig_70237	Serratia marcescens strain UMH12, complete genome	7153	0	76.8
CrufM_contig_98221	Serratia marcescens strain UMH12, complete genome	953	0	78.39
CrufM_contig_79217	Serratia marcescens strain UMH2, complete genome	1894	0	95.78
CrufM_contig_106296	Serratia marcescens strain UMH2, complete genome	588	0	82.24
CrufM_contig_6095	Serratia marcescens strain UMH5, complete genome	6172	0	94.02
CrufM_contig_25384	Serratia marcescens strain UMH7, complete genome	1051	0	93.56
CrufM_contig_30899	Serratia marcescens strain UMH8, complete genome	5845	0	90.37
CrufM_contig_24122	Serratia marcescens WW4, complete genome	2467	0	76.36
CrufM_contig_28238	Serratia marcescens WW4, complete genome	3121	0	88.71
CrufM_contig_8003	Serratia plymuthica strain V4 genome	2985	0	92.06
CrufM_contig_7690	Serratia sp. ATCC 39006 chromosome, complete genome	8287	0	78.33
CrufM_contig_27741	Serratia sp. FDAARGOS_506 chromosome, complete genome	3525	0	75.85
CrufM_contig_62517	Serratia sp. LS-1 chromosome, complete genome	1752	0	89.3
CrufM_contig_74377	Serratia sp. SCBI, complete genome	614	0	93.46
CrufM_contig_87081	Serratia sp. SSNIH1 chromosome, complete genome	5191	0	96.19
CrufM_contig_99970	Serratia sp. SSNIH1 chromosome, complete genome	1347	0	93.15
CrufM_contig_46396	Solanum lycopersicum cultivar I-3 chromosome 1	1068	7.67246e-06	87.5
CrufM_contig_9903	Solanum lycopersicum cultivar I-3 chromosome 9	2398	1.44202e-06	76.7
CrufM_contig_89879	Solanum lycopersicum cultivar I-3 chromosome 9	557	9.09202e-08	75
CrufM_contig_108813	Spirometra erinaceieuropaei genome assembly S_erinaceieuropaei ,scaffold SPER_scaffold0173282	564	9.21465e-08	70.05
CrufM_contig_91853	Stomoxys calcitrans glutathione S-transferase 1-1 (LOC106083138), mRNA	1416	2.41162e-07	76.04
CrufM_contig_76952	Stomoxys calcitrans uncharacterized LOC106095159 (LOC106095159), mRNA	646	4.83562e-12	70.86
CrufM_contig_92011	Streptomyces formicae strain KY5 chromosome, complete genome	2122	2.0177e-10	67.7
CrufM_contig_28386	Strongyloides ratti genome assembly S_ratti_ED321, chromosome : 1	861	6.13052e-06	90.38
CrufM_contig_62245	Strongyloides ratti genome assembly S_ratti_ED321, chromosome : 1	958	6.85307e-06	80.77
CrufM_contig_98390	Strongyloides stercoralis genome assembly S_stercoralis_PV0001 ,scaffold SSTP_contig0000039	1275	2.63712e-06	91.31
CrufM_contig_86423	Strongyloides stercoralis genome assembly S_stercoralis_PV0001 ,scaffold SSTP_contig0000076	964	1.97624e-06	80.82
CrufM_contig_9390	Strongyloides venezuelensis genome assembly S_venezuelensis_HH1, scaffold SVE_scaffold0000011	1696	3.53536e-06	80.82
CrufM_contig_32941	Theobroma cacao genome assembly, chromosome: V	3643	1.8074e-07	91.84
CrufM_contig_26640	TPA_asm: Neospora caninum Liverpool, chromosome chrVIII, complete genome	1054	6.21234e-07	86.27
CrufM_contig_97274	Uncultured bacterium BD_contig00689 genomic sequence	1201	8.65338e-06	74.77
CrufM_contig_13002	Ursus arctos horribilis tripartite motif containing 41 (TRIM41), transcript variant X8, mRNA	859	1.43826e-07	97.5
CrufM_contig_88718	Vigna angularis var. angularis DNA, chromosome 2, almost complete sequence, cultivar: Shumari	836	5.20973e-13	81.22
CrufM_contig_98243	Vigna angularis var. angularis DNA, chromosome 4, almost complete sequence, cultivar: Shumari	1089	5.27506e-08	82.89
CrufM_contig_94325	Vigna angularis var. angularis DNA, chromosome 5, almost complete sequence, cultivar: Shumari	574	1.00256e-13	70.06
CrufM_contig_74388	Vitis vinifera contig VV78X028015.5, whole genome shotgun sequence	1349	9.75553e-06	75.47
CrufM_contig_44315	Vitis vinifera contig VV78X056997.5, whole genome shotgun sequence	1329	1.24956e-10	69.68
CrufM_contig_7246	Vitis vinifera contig VV78X263893.6, whole genome shotgun sequence	1362	2.82274e-06	78.39
CrufM_contig_104086	Vitis vinifera contig VV78X270277.3, whole genome shotgun sequence	723	5.10256e-06	72.18
CrufM_contig_87607	Xylella fastidiosa strain U24D, complete genome	775	2.84133e-22	72.26
CrufM_contig_19492	Yersinia enterocolitica subsp. palearctica Y11	2915	0	79.52
CrufM_contig_89134	Zea mays clone Contig738 mRNA sequence	1628	7.97317e-08	94.31
CrufM_contig_108899	Zebrafish DNA sequence from clone CH211-202F6 in linkage group 14, complete sequence	530	3.67335e-06	71.35
CrufM_contig_103615	Zebrafish DNA sequence from clone CH211-208B16 in linkage group 8, complete sequence	1291	6.70161e-33	71.79
CrufM_contig_17689	Zebrafish DNA sequence from clone CH211-286O21 in linkage group 13, complete sequence	629	8.49854e-09	80.56
CrufM_contig_89637	Zebrafish DNA sequence from clone CH73-173H19 in linkage group 22, complete sequence	561	2.15282e-28	74.63
CrufM_contig_69886	Zebrafish DNA sequence from clone CH73-58A17 in linkage group 1, complete sequence	1044	2.14698e-06	86.68
CrufM_contig_31508	Zebrafish DNA sequence from clone DKEY-124P11 in linkage group 14, complete sequence	5129	3.10998e-06	77.96
CrufM_contig_33884	Zebrafish DNA sequence from clone DKEY-168F7 in linkage group 1, complete sequence	519	1.63049e-10	73.32
CrufM_contig_56003	Zebrafish DNA sequence from clone DKEY-220O21 in linkage group 4, complete sequence	1479	2.07015e-08	66.78
CrufM_contig_109316	Zebrafish DNA sequence from clone DKEY-238C7 in linkage group 18, complete sequence	686	3.9622e-07	76.18
CrufM_contig_50593	Zebrafish DNA sequence from clone DKEY-245N14 in linkage group 21, complete sequence	594	4.14164e-06	72.15
CrufM_contig_92387	Zebrafish DNA sequence from clone DKEY-31D8 in linkage group 20, complete sequence	546	5.99631e-10	71.38
CrufM_contig_53808	Zebrafish DNA sequence from clone DKEYP-118A3 in linkage group 1, complete sequence	1258	9.07786e-06	95
CrufM_contig_81908	Zebrafish DNA sequence from clone DKEYP-118H3 in linkage group 9, complete sequence	843	2.23466e-11	79.69
CrufM_contig_107881	Zebrafish DNA sequence from clone DKEYP-78B1 in linkage group 24, complete sequence	580	8.29958e-72	71.67
CrufM_contig_7898	Zebrafish DNA sequence from clone RP71-84E6, complete sequence	1736	4.12029e-56	66.9
CrufM_contig_43594	Zebrafish DNA sequence from clone ZFOS-1056B4 in linkage group 25, complete sequence	2970	1.20648e-08	81.8
CrufM_contig_46899	Zebrafish DNA sequence from clone ZFOS-405G10 in linkage group 7, complete sequence	2756	9.18009e-10	72.53
CrufM_contig_103709	Zebrafish DNA sequence from clone ZFOS-446E12 in linkage group 18, complete sequence	697	3.30758e-08	89.27
